# Supplementary material for: Genetics of circulating inflammatory proteins identifies drivers of immune-mediated disease risk and therapeutic targets
Source: Nat Immunol. 2023 Aug 10;24(9):1540–51. doi: 10.1038/s41590-023-01588-w (PMC10457199; doi:10.1038/s41590-023-01588-w)
Supplement: Supplementary file 5 — Excel file containing multiple tabs (one summary tab, then one tab per Supplementary Table). [file 41590_2023_1588_MOESM5_ESM.xlsx]

## Sheet: Summary
Sheetnames	Brief description	Title
Summary	Summary
Table_legends	Table legends
ST1	Cohort information	Overview of participating cohorts in the SCALLOP INF1 study
ST2	Inflammation panel	Summary of the 91 proteins measured on the Olink Inflammation panel
ST3	pQTLs	Summary statistics for the sentinel variants at 180 pQTLs
ST4	Conditional analysis	Summary statistics from conditional analyses of 180 pQTLs using GCTA-COJO
ST5	ARISTOTLE study	Summary statistics from the ARISTOTLE study
ST6	eQTLGen colocalisation	Systematic pairwise coloc analyses of cis-pQTLs with whole blood cis-eQTL data from eQTLGen
ST7	GTEx colocalisation	Systematic pairwise coloc analyses of cis-pQTLs with multi-tissue cis-eQTL data from GTEx v8
ST8	eQTL Catalogue colocalisation	Systematic pairwise coloc analyses of cis-pQTLs with cell- and tissue-specific cis-eQTL data from the eQTL Catalogue
ST9	Trans-pQTL colocalisation	Prioritization of candidate mediating genes for trans-pQTLs using ProGeM
ST10	PheWAS for SCF	Phenome-wide association scan of 7 trans-pQTLs for KITLG protein using Open Targets
ST11	pQTL overlap with disease GWAS	Overlap of pQTLs with disease GWAS signals
ST12	pQTL overlap with IMDs	Overlap of pQTLs with immune-mediated disease (IMD) GWAS signals
ST13	GSMR analyses	GSMR analyses
ST14	GSMR signal prioritisation	Prioritisation of signals from GSMR analyses
ST15	Druggable targets	Annotations of proteins with pQTLs that are druggable targets

## Sheet: Table_legends
ST-Table-legend
Table	Variable	Legend
Supplementary Table 3		All genomic coordinates correspond to build hg19.
	Effect_allele	Effect allele
	Other_allele	Other allele
	EAF	Effect allele frequency
	b	Regression coefficients in the original GWAS
	SE	Standard error for regression coefficient in the original GWAS
	log10P	-log10(PJ) where PJ is the associate P value for the regression coefficient in the original GWAS
	Direction	Directions of effects: -=negative, +=positive, n=negative and p<=0.05, p=positive and p<0.05
	HetISq	I2 statistic
	HetChiSq	Heterogeneity chi-square statistic
	HetChiDf	Heterogeneity statistic degree of freedom
	logHetP	-log10(Heterogeneity P value)
	N	Sample size for the meta-analysis
Supplementary Table 4
	b	Regression coefficients in the original GWAS
	SE	Standard error for regression coefficient in the original GWAS
	log10P	-log10(PJ) where PJ is the associate P value for the regression coefficient in the original GWAS
	bJ	Regression coefficients in joint analysis
	bJ_SE	Standard error for regression coefficient in joint analysis
	log10PJ	-log10(PJ) where PJ is the associate P value for the regression coefficient in joint analysis
Supplementary Table 5
	EAF	Effect allele frequency
	b	Regression coefficients in the original GWAS
	SE	Standard error for regression coefficient in the original GWAS
	log10P	-log10(PJ) where PJ is the associate P value for the regression coefficient in the original GWAS
	Info	Information statistics for imputation
	Imputed	An imputation flag, 0=directly genotyped, 1=imputed
	P_ARISTOTLE	P-value in ARISTOTLE
	P_deCODE	P-value in deCODE study by Ferkinstad et al
Supplementary Table 6
	GeneSymbol	The protein-encoding gene
	nSNP	Number of SNPs in the analysis
	H0	The posterior probability of association for no association with either protein or gene expression (PP0)
	H1	The posterior probability of association for protein levels only (PP1)
	H2	The posterior probability of association for gene expression only (PP2)
	H3	The posterior probability of association for both protein levels and gene expression but distinct causal variants (PP3)
	H4	The posterior probability of association for association with both protein levels and gene expression sharing the same causal variant (PP4)
Supplementary Table 7	See above
Supplementary Table 8	See above
	Study	Source data
Supplementary Table 9		Variant to gene (nearest genes, VEP, eQTL) and network/pathway to gene (PPI, functional enrichment analyses) data sources were utilized to identify high confidence mediators
Supplementary Table 10		Transitions from one trans-pQTL to the next are indicated by shaded/unshaded rows. Trait associations for both sentinel and proxy (r2>=0.8) variants are shown.
Supplementary Table 11
	Protein	Gene for target protein
	Nearest_gene	The nearest gene for the pQTL
	pQTL	rsID for pQTL variant
	cis.trans	A cis/trans flag for the pQTL
	Effect_allele	Effect allele for the pQTL
	Other_allele	Other allele for the pQTL
	pQTL_direction	Direction of pQTL
	rsID	rsID for the disease-associated variant (either the pQTL sentinel variant or its strong proxy)
	Effect_allele_disease	Effect allele for disease association
	Other_allele_disease	Other allele for disease association
	EFO	Experimental factor ontology
	HLA	A flag for HLA region: 0=no, 1=yes
	Proxy	A flag for proxy: 0=no, 1=yes
	r2	r2 between pQTL and the proxy
	Direction	Direction of effect for disease
	Disease	Name of disease
	PMID	PubMed ID for the publication
Supplementary Table 12	See above
Supplementary Table 13		Results from GSMR analyses of proteins containing at least one cis-pQTL as exposures and immune-mediated diseases (IMDs) as outcomes
	nCase	Number of cases in the GWAS
	nControl	Number of controls in GWAS
	nTotal	Total sample size in GWAS
	bxy	Effect size of causal effect
	SE	Standard effect of bxy
	pQTL	pQTL
	P	P value for the pQTL association statistic
	QTL	QTL from GWAS
	p_QTL	P value for QTL association statistic
	r2	LD(r2) for pQTL and QTL
Supplementary Table 14
	ID	OpenGWAS (ebi-a-*, ieu-a-*, ieu-b-*) / GWAS Catalog (GCST*) ID
	P	P value for MR causal association
	FDR	FDR for the MR causal effect
	Cognate disease QTL	Disease QTL
	Secondary disease signal	The disease signal is secondary
	Disease P-val	P value for disease association
	Elimination	Protein eliminated by filtering steps prior to coloc excluded (TRUE/FALSE)
	Reason	Rationale for the elimination
	PP4	Posterior probability of colocalisation
	Comment	blank=coloc, PWCoCo=maximum PP4
Supplementary Table 15
	Disease	Name of disease
	Abbreviation	Abbreviation of disease
	Target	Target gene
	Drug	Name of drug

## Sheet: ST1
Supplementary Table 1: Overview of participating cohorts in the SCALLOP INF1 study
Study name	NSPHS	STABILITY	STANLEY-swe6	STANLEY-lahl	Swedish BioFinder study	RECOMBINE/EIRA	Estonian Biobank	INTERVAL	KORA F4	ORCADES	VIS	ARISTOTLE
Study name, long	The Northern Sweden Population Health Study	the Stabilization of Atherosclerotic Plaque by Initiation of Darapladib Therapy trial	STANLEY / SWEBIC	STANLEY / SWEBIC	Biomarkers For Identifying Neurodegenerative Disorders Early and Reliably	Epidemiological Investigation of Rheumatoid Arthritis	Estonian Genome Center, Institute of Genomics, University of Tartu	The INTERVAL study	Cooperative Health Research in the Region of Augsburg	The Orkney Complex Disease Study	Vis	The Apixaban for Reduction in Stroke and Other Thromboembolic Events in Atrial Fibrillation trial
Reference(s)	PMID:19060911 & 20568910	PMID: 33439866			PMID: 36504281	PMID: 12922955	PMID:24518929	PMID: 27863252		PMID: 18760389		PMID: 34390530, 34358298 & 33292046
Design	Population-based	Randomised controlled trial	Bipolar cases and controls	Bipolar cases and controls	Case-control and population-based	Case-control	Population-based	RCT (blood donors)		Population-based isolate	Population-based isolate	Randomised controlled trial
Ethnicity	European	Worldwide (78% reported with ethnic group white in main trial)	Swedish	Swedish	Swedish	European	European	European		European	European	Worldwide (96% reported with ethnic group white in this subcohort)
GWAS, call rate	≥ 95%	≥ 95%	0.98	0.98	0.95	≥98%	≥ 95%	Sample call rate >=98%.		>=98%	>95%	>=98%
GWAS, other exclusions	1) Gender mismatch; 2) Heterozygosity; 3) Genetic outliers through multidimentional scaling	1) Gender mismatch 2) Heterozygozity checked but none excluded	1) Gender mismatch; 2) Heterozygosity 3) Cryptic relatedness.	1) Gender mismatch; 2) Heterozygosity 3) Cryptic relatedness.	1) Gender mismatch; 2) Heterozygosity 3) Cryptic relatedness.	1) Gender mismatch. 2) Ethnic outliers. 3) Heterozygosity. 4) Cryptic relatedness.	1) Gender mismatch; 2) Ethnic outliers; 3) Heterozygosity > 3 s.d. from the mean; 4) Cryptic relatedness.	1) Sex mismatches 2) low call rates 3) duplicate samples 4) heterozygosity >3 sd from mean 5) non-European ancestry 6) relatedness (pi_hat> 0.187)	Cryptic relatedness	Ethnic outliers; duplicates; gender mismatch; excess IBS incompatible with pedigree		1) Gender mismatch 2) Heterozygozity checked but none excluded
Sample size, SCALLOP (max)	866	2951	300	344	1496	540	487	4896	1064	981	899	1585
Pre-imputation QC					Technical failures
Genotyping array	llumina OmniExpress or HapMap300v2 + Human Exome	Illumina HumanOmniExpressExome-8 v1	OmniExpress and PsychChip	OmniExpress and PsychChip	Illumina platform GSA‐MDA v2	Illumina GSA	Illumina HumanOmniExpress	Affymetrix Axiom UK Biobank array	Affymetrix Axiom array	Illumina HumanHap300v1, Omni1, OmniX	Illumina HumanHap300v1	Illumina Global Screening Array 24v2
Genotype calling algorithm	GenomeStudio(v2011.1) + zCall	Genomestudio + zCall	Birdsuite, z-call	Birdsuite, z-call		GenomeStudio	Illumina Genomestudio	Affymetrix Power Tools		Illumina Genomestudio	Beadstudio-Gencall v3.0	Illumina GenomeStudio 2.0.3
MAF inclusion cutoff	≥ 1%	≥ 0.1%	≥ 1%	≥ 1%	≥ 1%	≥ 1%	≥ 1%	All results provided without MAF filter (although filter used for imputation scaffold)		≥0.01	≥0.01	≥0.01
Call rate inclusion cutoff	> 95% SNP, > 90% Individual	>95%	≥ 98 %	≥ 98 %	≥ 95%	≥ 98 %	≥ 98 %	Samples called in 10 batches, within-batch variant call rate inclusion > 0.97. See Astle et al Cell 2016 for details of QC post batch merging. Variants were dropped from all batches if they failed in at least four of the batches due to deviation from HWE, low call rate or Affymetrix variant exclusion criteria. a call rate filter of 99% over the batches that a variant was not failed in, and a glob…		0.97	0.98	0.98
HWE p-value inclusion cutoff	> 3.2/1.4 x 10-8	none applied	1e-10 for cases, 1e-6 for controls	1e-10 for cases, 1e-6 for controls	5e-08	5x10^-6	> 10-6	5x10^-6		1e-06	1e-06	5e-08
Imputation
Phasing	SHAPEIT version 2.5 (r790)	SHAPEIT v2 (r837)	Shapeit	Shapeit	Shapeit	Eagle 2	Eagle 2.3	SHAPEIT3		SHAPEIT version 2.5 (r790) + duoHMM	SHAPEIT version 2.5 (r790) + duoHMM	Eagle v2.3.3
Imputation software	IMPUTE2 (v2.3.2)	IMPUTE2 (v2.3.1)	Impute2	Impute2	Michigan Imputation Server	Minimac v4	Beagle 2.4.2	Sanger imputation server (PBWT imputation algorithm)	IMPUTE 2.3.2	Sanger imputation server (PBWT imputation algorithm)	Sanger imputation server (PBWT imputation algorithm)	PBWT
Imputation reference panel	1000G Phase 3	1000G Phase 3	1000G	1000G	Haplotype Reference Consortium (release 1.1)	1000G Phase 3	1000G Phase 3	Combined 1000G phase 3 +UK10K reference panel		HRC.r1-1	HRC.r1-1	HRC.r1-1
Below LOD imputation	No	Yes (LOD/2)	No	No	No	No non truncated values used	Yes (LOD/2)	No- non-truncated values used		Yes (replace with 0)	No	Yes (LOD/2)
Trait transformation	Rank-based inverse normal transformation	Rank-based inverse normal	Rank-based inverse normal transformation (Blom)	Rank-based inverse normal transformation (Blom)	rank‐based inverse‐normal	Rank-based inverse normal transformation	Rank-based inverse normal transformation	Rank-based inverse normal transformation	Rank-based inverse normal transformation	Rank-based inverse normal transformation	Rank-based inverse normal transformation	Rank-based inverse normal transformation
Software	ProbABEL/palinear (v1.8.0)	SNPTEST v2.5.2	Plink 1.9	Plink 1.9	Plink 1.9	Plink 1.9	Plink 1.9	SNPTEST v2.5.2	qctool v2.0.1, GCTA v1.91.7beta, KING v2.1.6, SNPTEST 2.5.2	GenABEL+RegScan	GenABEL+RegScan	SNPTEST v2.5.2
Software, method	dosage	-frequentist 1 -method score	dosage	dosage	dosage	--linear with hard called variants	dosage	-method expected	-method expected	LMM (Grammar Gamma) + genome scan	LMM (Grammar Gamma) + genome scan	em -frequentist 1
Adjustment	selection of 159 covariates per protein, also including storage time. (http://www.tandfonline.com/doi/full/10.3109/1354750X.2015.1093546)	AGE, SEX, PC1, PC2, PC3, PC4	age, sex, MDS components, olink batch	age, sex, MDS components, olink batch	age, gender, diagnostic group, collection site, time from sampling to assay execution, genetic PCs	age, sex, freezing time, case/control regressed on proteins prior to IVNT. 10 genetic PCs, included in Plink	age, sex, OLINK plate, MDS components 1-10	Protein abundance was regressed on age, sex, season, plate, bleed to processing time (days), before IVNT. PLINK MDS 1-3 used as covariates in SNPTEST	sex, age, PC1-PC5	age+sex+array+time_in_storage_days+season_of_vene+plate_no+plate_row+plate_column+pc{1:10}	Age+sex	AGE, SEX, plate, PC1, PC2, PC3, PC4,
Info metric from	IMPUTE2's 'info'-score.	IMPUTE2's 'info'-score from SNPTEST.	PLINK INFO	PLINK INFO	PLINK INFO	Minimac v4 RSQ	Plink INFO	SNPTEST v2.5.2	SNPTEST 2.5.2	IMPUTE2 INFO score	IMPUTE2 INFO score	IMPUTE2's 'info'-score from SNPTEST.

## Sheet: ST2
Supplementary Table 2. Summary of the 91 proteins measured on the Olink Inflammation panel
UniProt	Target	Protein	hgncSymbol	Chromosome	Start	End	olinkID	altUniProt
O00300	Osteoprotegerin (OPG)	OPG	TNFRSF11B	8	119935796	119964439	110_OPG
O14625	C-X-C motif chemokine 11 (CXCL11)	CXCL11	CXCL11	4	76954835	76962568	117_CXCL11
O14788	TNF-related activation cytokine (TRANCE)	TRANCE	TNFSF11	13	43136872	43182149	155_TRANCE
O15169	Axin-1 (AXIN1)	AXIN1	AXIN1	16	337440	402673	118_AXIN1
O15444	C-C motif chemokine 25 (CCL25)	CCL25	CCL25	19	8117651	8127534	185_CCL25
O43508	Tumor necrosis factor (Ligand) superfamily member 12 (TWEAK)	TWEAK	TNFSF12	17	7452208	7464925	189_TWEAK
O43557	Tumor necrosis factor ligand superfamily member 14 (TNFSF14)	TNFSF14	TNFSF14	19	6663148	6670599	138_TNFSF14
O95630	STAM-binding protein (STAMPB)	STAMPB	STAMBP	2	74056086	74100786	192_STAMPB
O95750	Fibroblast growth factor 19 (FGF-19)	FGF-19	FGF19	11	69513000	69519410	179_FGF-19
O95760	Interleukin-33 (IL-33)	IL-33	IL33	9	6215805	6257983	177_IL-33
P00749	Urokinase-type plasminogen activator (uPA)	uPA	PLAU	10	75668935	75677255	112_uPA
P00813	Adenosine Deaminase (ADA)	ADA	ADA	20	43248163	43280874	194_ADA
P01135	Transforming growth factor alpha (TGF-alpha)	TGF-alpha	TGFA	2	70674412	70781325	135_TGF-alpha
P01137	Latency-associated peptide transforming growth factor beta 1 (LAP TGF-beta-1)	LAP TGF-beta-1	TGFB1	19	41807492	41859816	111_LAP TGF-beta-1
P01138	Beta-nerve growth factor (Beta-NGF)	Beta-NGF	NGF	1	115828539	115880857	153_Beta-NGF
P01374	TNF-beta (TNFB)	TNFB	LTA	6	31539831	31542101	195_TNFB
P01375	Tumor necrosis factor (TNF)	TNF	TNF	6	31543344	31546113	163_TNF
P01579	Interferon gamma (IFN-gamma)	IFN-gamma	IFNG	12	68548548	68553527	178_IFN-gamma
P01583	Interleukin-1 alpha (IL-1 alpha)	IL-1 alpha	IL1A	2	113531492	113542167	125_IL-1 alpha
P02778	C-X-C motif chemokine 10 (CXCL10)	CXCL10	CXCL10	4	76942273	76944650	169_CXCL10
P03956	Matrix metalloproteinase-1 (MMP-1)	MMP-1	MMP1	11	102660651	102668891	142_MMP-1
P05112	Interleukin-4 (IL-4)	IL-4	IL4	5	132009678	132018368	180_IL-4
P05113	Interleukin-5 (IL-5)	IL-5	IL5	5	131877136	131892530	193_IL-5
P05231	Interleukin-6 (IL-6)	IL-6	IL6	7	22765503	22771621	113_IL-6
P06127	T-cell surface glycoprotein CD5 (CD5)	CD5	CD5	11	60869867	60895324	165_CD5
P09238	Matrix metalloproteinase-10 (MMP-10)	MMP-10	MMP10	11	102641234	102651359	161_MMP-10
P09341	C-X-C motif chemokine 1 (CXCL1)	CXCL1	CXCL1	4	74735110	74736959	128_CXCL1
P09603	Macrophage colony-stimulating factor 1 (CSF-1)	CSF-1	CSF1	1	110452864	110473614	196_CSF-1
P10145	Interleukin-8 (IL-8)	IL-8	IL8	4	74606223	74609433	101_IL-8
P10147	Macrophage inflammatory protein 1-alpha (MIP-1 alpha)	MIP-1 alpha	CCL3	17	34415602	34417515	166_MIP-1 alpha
P13232	Interleukin-7 (IL-7)	IL-7	IL7	8	79587978	79717758	109_IL-7
P13236	C-C motif chemokine 4 (CCL4)	CCL4	CCL4	17	34430983	34433014	130_CCL4
P13500	Monocyte chemotactic protein 1 (MCP-1)	CCL2	CCL2	17	32582304	32584222	115_MCP-1
P13725	Oncostatin-M (OSM)	OSM	OSM	22	30658818	30662829	126_OSM
P14210	Hepatocyte growth factor (HGF)	HGF	HGF	7	81328322	81399754	156_HGF
P14784	Interleukin-2 receptor subunit beta (IL-2RB)	IL-2RB	IL2RB	22	37521878	37571094	124_IL-2RB
P15018	Leukemia inhibitory factor (LIF)	LIF	LIF	22	30636436	30642840	181_LIF
P15692	Vascular endothelial growth factor A (VEGF_A)	VEGF_A	VEGFA	6	43737921	43754224	102_VEGF-A
P20783	Neurotrophin-3 (NT-3)	NT-3	NTF3	12	5541278	5630702	188_NT-3
P21583	Stem cell factor (SCF)	SCF	KITLG	12	88886570	88974628	132_SCF
P22301	Interleukin-10 (IL-10)	IL-10	IL10	1	206940947	206945839	162_IL-10
P25942	CD40L receptor (CD40)	CD40	CD40	20	44746911	44758502	176_CD40
P28325	Cystatin D (CST5)	CST5	CST5	20	23856572	23860387	123_CST5
P29460	Interleukin-12 subunit beta (IL-12B)	IL-12B	IL12B	5	158741791	158757895	157_IL-12B
P35225	Interleukin-13 (IL-13)	IL-13	IL13	5	131991955	131996802	159_IL-13
P39905	Glial cell line-derived neutrophic factor (hGDNF)	hGDNF	GDNF	5	37812779	37839788	106_GDNF
P42702	Leukemia inhibitory factor receptor (LIF-R)	LIF-R	LIFR	5	38475065	38608456	143_LIF-R
P42830	C-X-C motif chemokine 5 (CXCL5)	CXCL5	CXCL5	4	74861359	74864496	154_CXCL5
P49771	Fms-related tyrosine kinase 3 ligand (FIt3L)	FIt3L	FLT3LG	19	49977464	49989488	167_Flt3L
P50225	Sulfotransferase 1A1 (ST1A1)	ST1A1	SULT1A1	16	28616903	28634946	191_ST1A1
P50591	TNF-related apoptosis ligand (TRAIL)	TRAIL	TNFSF10	3	172223298	172241297	120_TRAIL
P51671	Eotaxin-1 (CCL11)	CCL11	CCL11	17	32612687	32615353	137_CCL11
P55773	C-C motif chemokine 23 (CCL23)	CCL23	CCL23	17	34340096	34345005	164_CCL23
P60568	Interleukin-2 (IL-2)	IL-2	IL2	4	123372625	123377880	127_IL-2
P78423	Fractalkine (CX3CL1)	CX3CL1	CX3CL1	16	57406370	57418960	186_CX3CL1
P78556	C-C motif chemokine 20 (CCL20)	CCL20	CCL20	2	228678558	228682272	190_CCL20
P80075	Monocyte chemotactic protein 2 (MCP-2)	CCL8	CCL8	17	32646055	32648421	183_MCP-2
P80098	Monocyte chemotactic protein 3 (MCP-3)	CCL7	CCL7	17	32597240	32599261	105_MCP-3
P80162	C-X-C motif chemokine 6 (CXCL6)	CXCL6	CXCL6	4	74702214	74714781	168_CXCL6
P80511	Protein S100-A12 (EN-RAGE)	EN-RAGE	S100A12	1	153346184	153348125	175_EN-RAGE
Q07011	Tumor necrosis factor receptor superfamily member 9 (TNFRSF9)	TNFRSF9	TNFRSF9	1	7979907	8000926	187_TNFRSF9
Q07325	C-X-C motif chemokine 9 (CXCL9)	CXCL9	CXCL9	4	76922428	76928641	122_CXCL9
Q08334	Interleukin-10 receptor subunit beta (IL10RB)	IL10RB	IL10RB	21	34638663	34669539	149_IL-10RB
Q13007	Interleukin-24 (IL-24)	IL-24	IL24	1	207070788	207077484	158_IL-24
Q13261	Interleukin-15 receptor subunit alpha (IL-15RA)	IL-15RA	IL15RA	10	5990855	6020150	148_IL-15RA
Q13291	Signaling lymphocytic activation molecule (SLAMF1)	SLAMF1	SLAMF1	1	160577890	160617085	134_SLAMF1
Q13478	Interleukin-18 receptor 1 (IL-18R1)	IL-18R1	IL18R1	2	102927989	103015218	151_IL-18R1
Q13541	Eukaryotic translation initiation factor 4E-binding protein 1 (4EBP1)	4EBP1	EIF4EBP1	8	37887859	37917883	170_4E-BP1
Q13651	Interleukin-10 receptor subunit alpha (IL-10RA)	IL-10RA	IL10RA	11	117857063	117872196	140_IL-10RA
Q14116	Interleukin-18 (IL-18)	IL-18	IL18	11	112013974	112034840	133_IL-18
Q14790	Caspase 8 (CASP-8)	CASP-8	CASP8	2	202098166	202152434	184_CASP-8
Q16552	Interleukin-17A (IL-17A)	IL-17A	IL17A	6	52051185	52055436	116_IL-17A
Q5T4W7	Artemin (ARTN)	ARTN	ARTN	1	44398992	44402913	160_ARTN
Q8IXJ6	SIR2-like protein 2 (SIRT2)	SIRT2	SIRT2	19	39369197	39390502	172_SIRT2
Q8N6P7	Interleukin-22 receptor subunit alpha-1 (IL-22RA1)	IL-22RA1	IL22RA1	1	24446261	24469611	150_IL-22 RA1
Q8NF90	Fibroblast growth factor 5 (FGF-5)	FGF-5	FGF5	4	81187753	81257834	141_FGF-5	P12034
Q8NFT8	Delta and Notch-like epidermal growth factor related receptor (DNER)	DNER	DNER	2	230222345	230579274	174_DNER
Q8WWJ7	T-cell surface glycoprotein CD6 isoform (CD6)	CD6	CD6	11	60739115	60787849	131_CD6	P30203
Q969D9	Thymic stromal lymphopoietin (TSLP)	TSLP	TSLP	5	110405760	110413722	129_TSLP
Q99616	Monocyte chemotactic protein 4 (MCP-4)	CCL13	CCL13	17	32683471	32685629	136_MCP-4
Q99731	C-C motif chemokine 19 (CCL19)	CCL19	CCL19	9	34689564	34691274	145_CCL19
Q99748	Neurturin (NRTN)	NRTN	NRTN	19	5823813	5828335	182_NRTN
Q9BZW8	Natural killer cell receptor 2B4 (CD244)	CD244	CD244	1	160799950	160832692	108_CD244
Q9GZV9	Fibroblast growth factor 23 (FGF-23)	FGF-23	FGF23	12	4477393	4488894	139_FGF-23
Q9H5V8	CUB domain-containing protein 1 (CDCP1)	CDCP1	CDCP1	3	45123770	45187914	107_CDCP1
Q9NRJ3	C-C motif chemokine 28 (CCL28)	CCL28	CCL28	5	43376747	43412493	173_CCL28
Q9NSA1	Fibroblast growth factor 21 (FGF-21)	FGF-21	FGF21	19	49258816	49261587	144_FGF-21
Q9NYY1	Interleukin-20 (IL-20)	IL-20	IL20	1	207038699	207042568	171_IL-20
Q9NZQ7	Programmed cell death 1 ligand 1 (PD-L1)	PD-L1	CD274	9	5450503	5470566	152_PD-L1
Q9P0M4	Interleukin-17C (IL-17C)	IL-17C	IL17C	16	88704999	88706881	114_IL-17C
Q9UHF4	Interleukin-20 receptor subunit alpha (IL-20RA)	IL-20RA	IL20RA	6	137321108	137366298	121_IL-20RA

## Sheet: ST3
Supplementary Table 3. Summary statistics for the sentinel variants at 180 pQTLs
UniProt	Protein	Protein_gene_symbol	Chromosome	Position	cistrans	rsid	Effect_allele	Other_allele	EAF	b	SE	log10P	Direction	HetISq	HetChiSq	HetDf	logHetP	N
Q13541	4EBP1	EIF4EBP1	4	187,158,034	trans	rs3733402	a	g	0.51	-0.131	0.012	28.6	nn-nnnnnn-n	68.2	31.4	10	3.30e+00	14,736
P00813	ADA	ADA	20	43,255,220	cis	rs11555566	t	c	0.94	-1.072	0.023	468.9	nnnnnnnnnnn	91	110.9	10	1.85e+01	14,712
P01138	Beta-NGF	NGF	9	90,362,040	trans	rs3128517	t	c	0.5	-0.077	0.012	10.2	nn-nn-?n---	0	7.6	9	2.41e-01	14,295
P01138	Beta-NGF	NGF	1	115,829,943	cis	rs6328	a	c	0.35	-0.080	0.012	10.1	n?-----n---	0	6.3	9	1.49e-01	13,224
Q14790	CASP-8	CASP8	2	202,164,805	cis	rs56328050	c	g	0.87	-0.199	0.017	29.7	nn-n-n-n--n	35.1	15.4	10	9.29e-01	14,743
P51671	CCL11	CCL11	1	159,175,354	trans	rs12075	a	g	0.55	0.075	0.011	10.4	p+-ppnp+p+-	91	110.6	10	1.84e+01	14,731
P51671	CCL11	CCL11	3	46,250,348	trans	rs1491961	t	c	0.26	0.093	0.013	11.5	+pppp+?p+pp	45.9	16.6	9	1.26e+00	14,286
P51671	CCL11	CCL11	3	42,906,116	trans	rs2228467	t	c	0.93	-0.332	0.022	48.4	nnnnnn-nnnn	26.8	13.7	10	7.24e-01	14,733
P51671	CCL11	CCL11	7	75,495,667	trans	rs757973	a	g	0.09	0.200	0.021	21.9	pp+pp+pp++p	0	5.3	10	6.02e-02	14,713
P51671	CCL11	CCL11	17	32,619,052	cis	rs79722574	t	c	0.17	-0.121	0.016	14.1	nn+-nn-nnn-	38.5	16.3	10	1.03e+00	14,720
Q99731	CCL19	CCL19	9	34,710,084	cis	rs11574915	a	c	0.86	-0.146	0.017	17.1	n--n---n---	0	5.8	10	7.95e-02	14,733
Q99731	CCL19	CCL19	2	204,776,176	trans	rs13010492	c	g	0.48	-0.080	0.012	10.2	nn--?-?---n	43.3	14.1	8	1.10e+00	13,422
Q99731	CCL19	CCL19	3	132,200,719	trans	rs62292952	t	g	0.88	0.235	0.018	36.1	pp+p+ppp+pp	24.9	13.3	10	6.85e-01	14,728
Q99731	CCL19	CCL19	6	32,444,093	trans	rs9469127	c	g	0.94	-0.488	0.028	68.8	nnnnnnnnnnn	19.2	12.4	10	5.83e-01	14,735
P78556	CCL20	CCL20	2	228,661,828	cis	rs10207134	t	c	0.33	-0.100	0.013	14.2	nn--n-?n---	0	5.1	9	8.40e-02	14,288
P78556	CCL20	CCL20	6	40,998,167	trans	rs742493	t	c	0.88	0.146	0.018	14.5	pp++p++p++p	0	6.3	10	1.04e-01	14,735
P55773	CCL23	CCL23	17	34,326,215	cis	rs712048	a	c	0.15	-0.515	0.016	231.0	nnnnnnnnnnn	73.6	37.9	10	4.40e+00	14,723
O15444	CCL25	CCL25	19	8,121,360	cis	rs2032887	a	g	0.76	-0.765	0.012	832.2	nnnnnnnnnnn	87.2	78.3	10	1.20e+01	14,734
O15444	CCL25	CCL25	19	49,206,674	trans	rs601338	a	g	0.44	-0.328	0.011	181.3	nnnnnnnnnnn	36.7	15.8	10	9.77e-01	14,735
O15444	CCL25	CCL25	9	136,155,000	trans	rs635634	t	c	0.19	-0.248	0.017	49.8	nnnnnnn?n-n	42.6	15.7	9	1.13e+00	11,785
O15444	CCL25	CCL25	12	578,100	trans	rs7296588	a	g	0.44	-0.116	0.012	22.6	nnnnn-+n-+n	20.7	12.6	10	6.09e-01	14,726
P13236	CCL4	CCL4	3	46,457,412	trans	rs113010081	t	c	0.88	-0.577	0.018	214.1	nnnnnn?nnnn	55.4	20.2	9	1.77e+00	14,296
P13236	CCL4	CCL4	17	34,819,750	cis	rs8064426	a	g	0.15	-0.410	0.017	123.4	nnnnnn?nnnn	80.8	46.9	9	6.38e+00	14,296
Q9BZW8	CD244	CD244	1	160,803,802	cis	rs11265493	a	g	0.41	0.212	0.012	70.0	pppppp?pppp	17.3	10.9	9	5.48e-01	14,287
Q9BZW8	CD244	CD244	12	111,884,608	trans	rs3184504	t	c	0.48	0.116	0.013	18.8	p-+ppp+?p+p	54.2	19.6	9	1.69e+00	11,784
Q9BZW8	CD244	CD244	1	44,253,015	trans	rs3828139	t	c	0.47	0.074	0.012	9.4	p++ppp?p+++	0	8.6	9	3.26e-01	14,287
P25942	CD40	CD40	20	44,746,982	cis	rs1883832	t	c	0.26	-0.452	0.013	281.6	nnnnnnnnnnn	86.6	74.6	10	1.12e+01	14,736
P06127	CD5	CD5	12	111,884,608	trans	rs3184504	t	c	0.48	0.143	0.013	28.3	p++pppp?++p	50.7	18.3	9	1.49e+00	11,784
P06127	CD5	CD5	11	60,922,561	cis	rs674379	c	g	0.64	0.119	0.013	20.5	pp-pp?pp++?	45.5	14.7	8	1.18e+00	12,835
P06127	CD5	CD5	18	45,546,185	trans	rs7227917	a	g	0.88	-0.119	0.019	9.8	nn---n?n--n	0	1.6	9	1.74e-03	14,287
Q8WWJ7	CD6	CD6	11	60,776,781	cis	rs2074227	t	c	0.67	0.659	0.011	751.5	ppppppppppp	88.3	85.3	10	1.33e+01	14,734
Q8WWJ7	CD6	CD6	12	111,973,358	trans	rs597808	a	g	0.48	0.116	0.013	17.2	p++ppp??+++	35	12.3	8	8.60e-01	11,336
Q9H5V8	CDCP1	CDCP1	11	126,261,564	trans	rs12290068	a	g	0.32	0.122	0.012	22.9	pppp-p+p+++	43.4	17.7	10	1.22e+00	14,726
Q9H5V8	CDCP1	CDCP1	3	45,187,785	cis	rs2276862	c	g	0.82	0.303	0.015	95.3	ppppppppppp	60.8	25.5	10	2.35e+00	14,730
Q9H5V8	CDCP1	CDCP1	6	32,602,396	trans	rs9272226	t	c	0.65	-0.093	0.012	14.5	nn-nnn---n-	0	7.4	10	1.60e-01	14,733
P09603	CSF-1	CSF1	1	110,503,296	cis	rs17610659	t	c	0.48	0.168	0.012	45.7	pppppp?pppp	11.7	10.2	9	4.74e-01	14,286
P28325	CST5	CST5	12	11,058,117	trans	rs11054069	t	c	0.74	0.167	0.013	37.0	pppp+p+p+pp	31.7	14.6	10	8.37e-01	14,724
P28325	CST5	CST5	20	23,858,984	cis	rs4815244	t	g	0.45	0.533	0.011	537.1	ppppppppppp	86.6	74.7	10	1.13e+01	14,718
P28325	CST5	CST5	19	49,206,145	trans	rs516316	c	g	0.44	0.085	0.011	12.7	pp+++++++p+	56.6	23.0	10	1.97e+00	14,734
P28325	CST5	CST5	15	63,639,644	trans	rs67020211	t	g	0.46	0.079	0.011	11.3	pp+p+++p+++	0	6.7	10	1.21e-01	14,734
P78423	CX3CL1	CX3CL1	9	136,155,000	trans	rs635634	t	c	0.19	-0.115	0.017	11.3	nn-n-n+?---	0	5.9	9	1.26e-01	11,792
P78423	CX3CL1	CX3CL1	16	57,412,802	cis	rs671623	c	g	0.42	0.204	0.012	66.0	pppppp?pppp	16.9	10.8	9	5.42e-01	14,295
P78423	CX3CL1	CX3CL1	6	32,424,882	trans	rs7763262	t	c	0.35	0.081	0.012	10.8	p+++p+pp++p	33.5	15.0	10	8.83e-01	14,743
P09341	CXCL1	CXCL1	4	74,739,076	cis	rs1366949	t	g	0.76	-0.313	0.013	120.1	nnnnnnnnnnn	93.4	152.3	10	2.69e+01	14,731
P02778	CXCL10	CXCL10	4	76,943,947	cis	rs11548618	a	g	0.02	1.941	0.055	270.2	pppppp?pp+p	49.7	17.9	9	1.44e+00	14,296
P02778	CXCL10	CXCL10	12	111,884,608	trans	rs3184504	t	c	0.48	0.114	0.013	17.3	pppp++p?++p	0	8.7	9	3.29e-01	11,793
O14625	CXCL11	CXCL11	10	64,948,684	trans	rs10733789	t	c	0.69	-0.082	0.013	9.8	n-n-+n?n--n	28.3	12.5	9	7.35e-01	14,288
O14625	CXCL11	CXCL11	7	101,699,589	trans	rs141588580	t	g	0.01	0.774	0.098	14.6	pp?p?p??p+?	45.5	9.2	5	9.90e-01	9,082
O14625	CXCL11	CXCL11	12	111,884,608	trans	rs3184504	t	c	0.48	0.124	0.013	20.2	p++pppp?+pp	0	7.4	9	2.23e-01	11,785
O14625	CXCL11	CXCL11	4	76,916,146	cis	rs6827617	a	g	0.6	-0.172	0.012	47.4	nnn--n+nn-n	79.1	47.9	10	6.19e+00	14,718
P42830	CXCL5	CXCL5	9	136,939,992	trans	rs10821552	a	c	0.34	-0.113	0.016	12.4	n?-nn-??-n-	0	3.2	7	6.41e-02	9,841
P42830	CXCL5	CXCL5	4	74,858,051	cis	rs450373	a	g	0.89	-0.511	0.018	171.1	nnnnnn-nnnn	89.5	95.3	10	1.53e+01	14,733
P42830	CXCL5	CXCL5	8	106,581,528	trans	rs6993770	a	t	0.73	-0.106	0.013	14.4	nn-n-n?nnn-	53.1	19.2	9	1.63e+00	14,288
P42830	CXCL5	CXCL5	10	65,077,994	trans	rs7090111	c	g	0.58	-0.173	0.012	48.6	nnnnnn-nnnn	53	21.3	10	1.71e+00	14,736
P80162	CXCL6	CXCL6	1	159,175,354	trans	rs12075	a	g	0.56	0.082	0.011	11.8	p++pp-p-p++	92.1	127.1	10	2.18e+01	14,741
P80162	CXCL6	CXCL6	4	74,703,999	cis	rs16850073	t	c	0.37	0.498	0.012	389.4	pppppp?pppp	88.9	80.8	9	1.29e+01	14,296
Q07325	CXCL9	CXCL9	6	161,256,529	trans	rs12191307	a	g	0.1	-0.145	0.020	12.8	n+-n-n?----	67.8	27.9	9	3.01e+00	14,287
Q07325	CXCL9	CXCL9	12	111,884,608	trans	rs3184504	t	c	0.47	0.101	0.013	14.1	ppp+p+p?++p	29.1	12.7	9	7.53e-01	11,784
Q07325	CXCL9	CXCL9	4	76,930,776	cis	rs4241577	a	c	0.26	-0.142	0.013	27.7	nnnnnn+nn-n	0.4	10.0	10	3.60e-01	14,724
Q8NFT8	DNER	DNER	2	230,596,917	cis	rs62193248	a	t	0.65	0.213	0.012	66.9	pppppp?p+pp	58.5	21.7	9	2.00e+00	14,287
P80511	EN-RAGE	S100A12	1	153,337,943	cis	rs3014874	a	g	0.26	-0.173	0.014	35.6	nnnn-n?n--n	49.3	17.8	9	1.42e+00	14,295
O95750	FGF-19	FGF19	4	39,457,617	trans	rs13103023	a	g	0.34	0.084	0.012	10.9	p--ppp?++pp	66.7	27.0	9	2.85e+00	14,296
O95750	FGF-19	FGF19	19	49,206,172	trans	rs516246	t	c	0.44	-0.166	0.012	44.3	nnnn-n-nnnn	0	5.9	10	8.35e-02	14,744
O95750	FGF-19	FGF19	8	59,382,715	trans	rs7005978	a	g	0.35	-0.105	0.012	17.0	nn-nnn-n+-n	12.3	11.4	10	4.86e-01	14,744
Q9NSA1	FGF-21	FGF21	2	27,730,940	trans	rs1260326	t	c	0.4	0.132	0.012	27.9	pppppp-p-+p	50.7	20.3	10	1.57e+00	14,730
Q9NSA1	FGF-21	FGF21	7	73,030,175	trans	rs13229619	a	g	0.13	-0.161	0.018	19.1	nn-nnn-n-nn	0	7.8	10	1.89e-01	14,743
Q9NSA1	FGF-21	FGF21	19	49,260,677	cis	rs838131	a	c	0.5	0.163	0.013	35.2	ppp+pp?p+++	45.2	16.4	9	1.23e+00	14,295
Q9GZV9	FGF-23	FGF23	2	190,446,541	trans	rs3811621	c	g	0.29	0.116	0.013	18.1	p+++-+?p+p+	81.7	49.1	9	6.80e+00	14,287
Q9GZV9	FGF-23	FGF23	20	52,731,402	trans	rs6127099	a	t	0.71	0.091	0.013	10.9	pp+p+p?p++p	0	6.4	9	1.53e-01	14,287
Q8NF90	FGF-5	FGF5	4	81,182,554	cis	rs12509595	t	c	0.7	-0.532	0.013	385.2	nnnnnnnnnn	94.8	174.6	9	3.22e+01	11,787
P49771	FIt3L	FLT3LG	11	108,311,965	trans	rs11212636	a	g	0.42	-0.077	0.012	10.4	n-+n-n-n++-	49.2	19.7	10	1.49e+00	14,724
P49771	FIt3L	FLT3LG	4	105,806,108	trans	rs144317085	a	t	0.96	0.221	0.032	11.0	p+++p++p-+p	0	4.5	10	3.52e-02	14,722
P49771	FIt3L	FLT3LG	2	65,602,149	trans	rs1866051	t	c	0.48	-0.075	0.011	10.0	nn+--n-n--n	0	9.0	10	2.72e-01	14,732
P49771	FIt3L	FLT3LG	3	128,381,886	trans	rs7624160	t	g	0.61	-0.106	0.012	18.4	nn--n--nn--	0.2	10.0	10	3.57e-01	14,719
P49771	FIt3L	FLT3LG	13	28,604,007	trans	rs76428106	t	c	0.98	-1.102	0.052	97.6	nn?nnn?nnnn	71.5	28.0	8	3.33e+00	13,799
P49771	FIt3L	FLT3LG	5	1,282,319	trans	rs7726159	a	c	0.33	-0.119	0.013	19.9	nn-n-n-n+--	8.7	11.0	10	4.43e-01	14,733
P39905	hGDNF	GDNF	5	37,854,688	cis	rs62360376	a	t	0.91	0.387	0.020	85.2	pppppp+pppp	71.5	35.1	10	3.92e+00	14,722
P14210	HGF	HGF	7	81,359,051	cis	rs5745687	t	c	0.06	-0.194	0.024	15.0	nn-nn--n---	36.4	15.7	10	9.67e-01	14,733
P14210	HGF	HGF	4	3,452,345	trans	rs59950280	a	g	0.33	0.122	0.013	19.8	pp+?+p?p+++	0	6.7	8	2.45e-01	13,222
P01583	IL-1 alpha	IL1A	6	32,586,222	trans	rs11759846	a	g	0.08	-0.326	0.027	33.8	nnnnnn--nn	67.7	27.9	9	3.00e+00	11,788
P22301	IL-10	IL10	1	206,954,566	cis	rs12123181	a	g	0.2	-0.100	0.015	10.3	n-----?nn-n	18.9	11.1	9	5.71e-01	14,296
P22301	IL-10	IL10	6	32,434,716	trans	rs28377109	a	c	0.11	0.159	0.020	14.6	pp?-?p+p+pp	56.4	18.4	8	1.73e+00	13,383
P22301	IL-10	IL10	11	117,864,063	trans	rs3135932	a	g	0.82	-0.160	0.015	24.5	nn-nnn-n---	0	5.9	10	8.46e-02	14,744
Q08334	IL10RB	IL10RB	1	179,682,087	trans	rs142421172	a	g	0.04	0.208	0.031	10.7	ppp++?pp--?	41	13.6	8	1.03e+00	12,840
Q08334	IL10RB	IL10RB	21	34,659,396	cis	rs2266590	a	g	0.54	-0.410	0.011	314.9	nnnnnnnnnnn	86.8	75.9	10	1.15e+01	14,714
P29460	IL-12B	IL12B	5	158,792,819	cis	rs10076557	c	g	0.3	-0.492	0.012	363.4	nnnnnnnnnnn	78.2	45.8	10	5.82e+00	14,720
P29460	IL-12B	IL12B	3	5,026,008	trans	rs11130215	a	g	0.82	-0.101	0.015	10.6	n--n---n---	23.3	13.0	10	6.54e-01	14,733
P29460	IL-12B	IL12B	14	103,230,758	trans	rs12588969	c	g	0.69	-0.130	0.013	23.7	nnn--n?nn-n	52.9	19.1	9	1.61e+00	14,287
P29460	IL-12B	IL12B	14	68,760,141	trans	rs1950897	t	c	0.72	0.080	0.013	9.4	pp+ppp+p+-+	3.7	10.4	10	3.90e-01	14,735
P29460	IL-12B	IL12B	6	31,154,493	trans	rs3130510	a	g	0.23	0.116	0.014	15.9	p+++pp+p+++	0	7.8	10	1.87e-01	14,735
P29460	IL-12B	IL12B	12	111,884,608	trans	rs3184504	t	c	0.48	0.133	0.013	23.4	ppppp++?+++	25.2	12.0	9	6.75e-01	11,785
P29460	IL-12B	IL12B	13	28,604,007	trans	rs76428106	t	c	0.98	-0.341	0.053	9.7	nn?-nn?--nn	39	13.1	8	9.66e-01	13,800
P29460	IL-12B	IL12B	3	188,115,682	trans	rs9815073	a	c	0.35	0.286	0.013	107.0	pppppp?pppp	57.3	21.1	9	1.91e+00	14,287
Q13261	IL-15RA	IL15RA	10	6,002,368	cis	rs2228059	t	g	0.51	0.369	0.013	183.8	pppppp?ppp	72	28.6	8	3.43e+00	11,344
Q9P0M4	IL-17C	IL17C	16	88,684,495	cis	rs17700884	t	g	0.38	-0.105	0.014	13.9	nn-------n	0	5.9	9	1.24e-01	11,775
Q14116	IL-18	IL18	2	32,489,851	trans	rs385076	t	c	0.37	-0.186	0.012	50.8	nnnnnn?nn-n	86.3	65.7	9	9.98e+00	14,296
Q14116	IL-18	IL18	11	112,025,306	cis	rs5744249	a	c	0.76	0.204	0.013	50.8	pppppppp++p	75	40.0	10	4.76e+00	14,742
Q13478	IL-18R1	IL18R1	2	102,992,675	cis	rs2270297	t	c	0.24	0.812	0.012	991.3	ppppppppppp	92.1	126.0	10	2.15e+01	14,743
Q13478	IL-18R1	IL18R1	17	64,305,051	trans	rs78357146	a	g	0.97	-0.338	0.038	18.4	nn-n-n+n-+-	57.9	23.8	10	2.08e+00	14,743
P05231	IL-6	IL6	1	154,426,970	trans	rs2228145	a	c	0.61	-0.168	0.012	44.8	nn-nnn-nnnn	54.3	21.9	10	1.80e+00	14,743
P13232	IL-7	IL7	8	79,713,766	cis	rs112359206	a	g	0.9	0.169	0.022	13.2	p+pp???+???	69.8	13.3	4	2.00e+00	10,894
P10145	IL-8	IL8	4	74,574,265	cis	rs6446951	a	g	0.07	-0.189	0.024	14.5	nn-n+n-n---	0	7.3	10	1.59e-01	14,729
P01137	LAP TGF-beta-1	TGFB1	19	41,847,860	cis	rs1800472	a	g	0.03	-0.462	0.034	42.7	nnnnnnnnn+n	55.9	22.7	10	1.92e+00	14,736
P42702	LIF-R	LIFR	9	136,155,000	trans	rs635634	t	c	0.19	-0.288	0.015	78.5	nnnnnnnn-n	83.7	55.3	9	7.98e+00	11,784
P13500	CCL2	CCL2	1	159,175,354	trans	rs12075	a	g	0.56	0.169	0.011	50.1	p++p+-p+pp+	97.1	344.3	10	6.72e+01	14,730
P13500	CCL2	CCL2	3	42,906,116	trans	rs2228467	t	c	0.93	-0.167	0.023	12.7		19.3	12.4	10	5.85e-01	14,732
P13500	CCL2	CCL2	3	46,390,228	trans	rs35728689	a	g	0.1	0.300	0.020	51.1	pppppp+pppp	42.9	17.5	10	1.20e+00	14,732
P80075	CCL8	CCL8	17	32,647,831	cis	rs1133763	a	c	0.84	1.054	0.014	1247.2	ppppppppppp	84.4	64.2	10	9.25e+00	14,716
P80075	CCL8	CCL8	1	159,175,354	trans	rs12075	a	g	0.56	-0.097	0.012	16.3	n-n-pn-n---	70.7	34.2	10	3.76e+00	14,733
P80098	CCL7	CCL7	1	159,175,354	trans	rs12075	a	g	0.56	-0.090	0.013	11.3	nnnppn+--n	93.9	146.5	9	2.63e+01	11,780
P80098	CCL7	CCL7	3	42,906,116	trans	rs2228467	t	c	0.93	-0.317	0.025	35.4	nnnnnn-n-n	11.1	10.1	9	4.68e-01	11,782
P80098	CCL7	CCL7	17	32,522,613	cis	rs7213460	a	g	0.42	0.094	0.013	12.0	pp+ppp++-+	7.1	9.7	9	4.25e-01	11,780
Q99616	CCL13	CCL13	1	159,175,354	trans	rs12075	a	g	0.56	0.189	0.011	61.2	pp+pp-p-ppp	96.6	295.8	10	5.69e+01	14,733
Q99616	CCL13	CCL13	8	116,657,911	trans	rs2721961	t	g	0.73	-0.120	0.013	18.9	nn-n-n?nn-n	0	4.5	9	5.60e-02	14,288
Q99616	CCL13	CCL13	17	32,683,289	cis	rs3136676	a	g	0.94	0.390	0.025	53.9	pppppp-p++p	58.3	24.0	10	2.11e+00	14,728
Q99616	CCL13	CCL13	3	42,910,621	trans	rs7612912	t	c	0.63	0.128	0.012	26.0	p++ppp+pp+p	50.6	20.2	10	1.57e+00	14,714
P10147	MIP-1 alpha	CCL3	12	111,932,800	trans	rs7137828	t	c	0.52	-0.084	0.013	9.5	n-+n--??---	16	9.5	8	5.23e-01	11,344
P10147	MIP-1 alpha	CCL3	17	34,415,720	cis	rs8951	t	c	0.77	-0.410	0.013	202.0	nnnnnn?n-nn	80.3	45.7	9	6.16e+00	14,295
P03956	MMP-1	MMP1	1	156,419,786	trans	rs12141791	a	g	0.7	0.086	0.013	10.5	pp+p+p?p+++	0	2.7	9	1.16e-02	14,296
P03956	MMP-1	MMP1	11	102,697,731	cis	rs471994	a	g	0.37	-0.351	0.012	191.0	nnnnnnnnnnn	77.2	43.8	10	5.45e+00	14,729
P03956	MMP-1	MMP1	8	106,583,124	trans	rs4734879	a	g	0.74	0.114	0.014	16.0	p+-+p+?p+++	63	24.3	9	2.42e+00	14,296
P09238	MMP-10	MMP10	11	102,649,482	cis	rs17860955	t	c	0.98	1.137	0.047	128.7	pp?ppp-pppp	41.8	15.5	9	1.10e+00	14,256
P09238	MMP-10	MMP10	19	49,206,145	trans	rs516316	c	g	0.45	0.100	0.012	16.9	ppp+-p-p+++	43.4	17.7	10	1.21e+00	14,742
P20783	NT-3	NTF3	15	88,514,855	trans	rs28735437	c	g	0.14	-0.117	0.016	11.9	n--n-n-n-nn	4.8	10.5	10	4.01e-01	14,737
O00300	OPG	TNFRSF11B	8	120,081,031	cis	rs2247769	t	c	0.56	-0.171	0.011	49.5	nnnnnn?n-nn	56.5	20.7	9	1.85e+00	14,285
O00300	OPG	TNFRSF11B	17	26,694,861	trans	rs704	a	g	0.47	-0.140	0.011	36.1	nnnnnn-nn-n	24.4	13.2	10	6.75e-01	14,733
P13725	OSM	OSM	11	72,945,341	trans	rs2511241	t	c	0.92	0.177	0.024	13.2	+p+?-p-p+-p	86	64.2	9	9.68e+00	13,668
P13725	OSM	OSM	17	38,137,033	trans	rs3859189	a	g	0.54	0.110	0.012	20.4	p++ppp-p++p	33.8	15.1	10	8.92e-01	14,729
Q9NZQ7	PD-L1	CD274	9	5,448,218	cis	rs822335	t	c	0.35	-0.130	0.012	26.5	nnn-nnnnn-n	79.7	49.3	10	6.44e+00	14,736
P21583	SCF	KITLG	16	56,993,161	trans	rs12149545	a	g	0.31	0.115	0.012	19.9	pp++pp+p-pp	13.5	11.6	10	5.00e-01	14,736
P21583	SCF	KITLG	9	128,807,910	trans	rs138854302	t	c	0.09	-0.139	0.021	10.9	nn-nn-n-n--	0	7.0	10	1.39e-01	14,736
P21583	SCF	KITLG	9	107,661,742	trans	rs2740488	a	c	0.75	0.116	0.013	17.3	pp+p+++pp+p	0	4.6	10	3.71e-02	14,732
P21583	SCF	KITLG	16	67,940,350	trans	rs55781197	a	g	0.87	-0.166	0.017	21.4	nn-n-n-n-nn	1.2	10.1	10	3.66e-01	14,736
P21583	SCF	KITLG	20	44,551,855	trans	rs6073958	t	c	0.8	-0.286	0.014	87.1	nnnnnnnnnnn	69.4	32.7	10	3.51e+00	14,730
P21583	SCF	KITLG	7	94,953,895	trans	rs705379	a	g	0.46	0.079	0.012	10.3	pp++pp?p+p+	0	5.7	9	1.15e-01	14,288
P21583	SCF	KITLG	19	54,793,830	trans	rs798893	c	g	0.21	0.095	0.014	10.8	p+++p++pp-+	16.3	12.0	10	5.40e-01	14,725
Q8IXJ6	SIRT2	SIRT2	19	39,379,770	cis	rs144373891	t	c	0.02	-0.574	0.051	28.1	nnnnnn-nn-n	63.2	27.2	10	2.61e+00	14,736
Q13291	SLAMF1	SLAMF1	17	7,106,378	trans	rs200489612	a	g	0.01	0.769	0.114	10.7	p????p????p	0	1.2	2	2.69e-01	6,778
Q13291	SLAMF1	SLAMF1	17	79,220,224	trans	rs2725405	c	g	0.45	0.089	0.014	9.7	pp+?+p??p-+	0	6.1	7	2.74e-01	10,271
Q13291	SLAMF1	SLAMF1	5	95,263,427	trans	rs570025519	a	g	0.24	0.132	0.016	15.1	pp+p???p???	0	0.1	4	5.13e-04	10,894
Q13291	SLAMF1	SLAMF1	1	160,636,559	cis	rs60094514	t	c	0.85	0.221	0.016	41.4	pppp+p+pp+p	49.8	19.9	10	1.52e+00	14,733
Q13291	SLAMF1	SLAMF1	12	112,007,756	trans	rs653178	t	c	0.52	-0.098	0.013	13.1	nn-n-n-?-+n	0	8.4	9	3.07e-01	11,783
P50225	ST1A1	SULT1A1	16	28,561,581	cis	rs149278	t	c	0.53	-0.188	0.013	43.5	nnnnnn?n-n	75.8	33.1	8	4.23e+00	11,345
P50225	ST1A1	SULT1A1	4	187,161,211	trans	rs66530140	t	c	0.49	-0.168	0.014	34.2	nnnn?n---n	0	6.0	8	1.87e-01	10,913
P01135	TGF-alpha	TGFA	2	70,774,295	cis	rs72912115	a	t	0.11	0.137	0.018	13.0	pp+++p+p--+	12.2	11.4	10	4.84e-01	14,728
P01374	TNFB	LTA	6	31,540,757	cis	rs2229092	a	c	0.94	1.357	0.026	613.4	pppppppppp	70.4	30.4	9	3.43e+00	11,792
P01374	TNFB	LTA	12	6,514,963	trans	rs2364485	a	c	0.16	0.176	0.019	19.8	pppppp?+p+	0	3.2	8	3.44e-02	11,344
P01374	TNFB	LTA	12	111,865,049	trans	rs7310615	c	g	0.48	0.136	0.013	23.2	pppp+p?++p	0	3.0	8	2.88e-02	11,344
Q07011	TNFRSF9	TNFRSF9	1	7,972,201	cis	rs1776354	a	g	0.52	-0.130	0.013	23.0	nn-n-n--nn	0	6.3	9	1.51e-01	11,784
Q07011	TNFRSF9	TNFRSF9	17	16,852,187	trans	rs34557412	a	g	0.99	-0.612	0.091	10.8	nn?+n??---	0	5.5	6	3.20e-01	9,867
O43557	TNFSF14	TNFSF14	19	6,661,549	cis	rs344562	t	c	0.07	-0.478	0.027	71.0	nnnnnn-n-n	72.3	32.5	9	3.79e+00	11,789
P50591	TRAIL	TNFSF10	1	196,710,916	trans	rs16840522	t	c	0.81	-0.119	0.015	15.3	n--n---n--n	0	2.6	10	4.38e-03	14,725
P50591	TRAIL	TNFSF10	11	61,549,025	trans	rs174533	a	g	0.35	0.079	0.012	10.1	p++pp+-p+-p	40.7	16.9	10	1.11e+00	14,732
P50591	TRAIL	TNFSF10	14	94,844,947	trans	rs28929474	t	c	0.02	0.669	0.044	51.5	pp+pppppp+p	50	20.0	10	1.53e+00	14,735
P50591	TRAIL	TNFSF10	19	44,153,100	trans	rs4760	a	g	0.84	0.355	0.016	104.9	pppppp?pppp	61.2	23.2	9	2.24e+00	14,287
P50591	TRAIL	TNFSF10	3	186,449,122	trans	rs5030044	a	g	0.89	0.285	0.019	51.7	pppppp?pp+p	0	5.4	9	1.00e-01	14,287
P50591	TRAIL	TNFSF10	3	172,274,232	cis	rs574044675	a	c	0.97	0.582	0.040	47.4	pp+pp-pp???	36.8	11.1	7	8.69e-01	13,173
P50591	TRAIL	TNFSF10	18	29,804,863	trans	rs654488	a	t	0.46	-0.089	0.011	14.2	n--n-n-n+n-	42	17.2	10	1.16e+00	14,735
P50591	TRAIL	TNFSF10	17	64,224,775	trans	rs8178824	t	c	0.03	0.258	0.037	11.5	pp++-p-p--+	43.8	17.8	10	1.23e+00	14,735
O14788	TRANCE	TNFSF11	3	194,061,578	trans	rs11713634	a	g	0.29	-0.098	0.015	10.1	nn----??--n	22.3	10.3	8	6.12e-01	11,337
O14788	TRANCE	TNFSF11	8	120,201,029	trans	rs2468187	t	c	0.42	-0.162	0.012	42.2	nnnn-n-n--n	38.4	16.2	10	1.03e+00	14,735
O14788	TRANCE	TNFSF11	13	43,039,673	cis	rs4512994	a	c	0.46	0.117	0.012	23.3	ppp+pp+p++p	17.3	12.1	10	5.54e-01	14,736
O14788	TRANCE	TNFSF11	8	23,085,868	trans	rs4872091	a	g	0.76	0.142	0.014	24.3	pppp+p?ppp+	12.9	10.3	9	4.89e-01	14,288
O14788	TRANCE	TNFSF11	17	26,694,861	trans	rs704	a	g	0.48	-0.108	0.012	19.9	nn+n-n+nn-n	61.1	25.7	10	2.38e+00	14,736
O14788	TRANCE	TNFSF11	3	172,294,500	trans	rs79287178	a	g	0.03	-0.499	0.034	47.3	nnnnnn-nn-n	53.8	21.7	10	1.77e+00	14,719
O43508	TWEAK	TNFSF12	4	103,188,709	trans	rs13107325	t	c	0.07	0.203	0.024	17.0	pp+p-+-p+-p	43.7	17.8	10	1.23e+00	14,733
O43508	TWEAK	TNFSF12	17	7,451,110	cis	rs34790908	t	c	0.26	0.211	0.013	59.4	ppppp+pppp+	81.3	53.6	10	7.24e+00	14,732
O43508	TWEAK	TNFSF12	9	136,154,168	trans	rs579459	t	c	0.79	0.110	0.016	11.6	ppp+p+-?+-p	51.6	18.6	9	1.54e+00	11,785
O43508	TWEAK	TNFSF12	3	98,429,219	trans	rs73133996	c	g	0.46	0.081	0.012	10.8	p+++pp?p+-+	14.1	10.5	9	5.04e-01	14,288
O43508	TWEAK	TNFSF12	3	143,021,856	trans	rs9842051	c	g	0.75	0.119	0.014	16.9	p++p+p?p+++	0	7.1	9	2.02e-01	14,288
P00749	uPA	PLAU	11	126,243,952	trans	rs11220462	a	g	0.15	-0.102	0.016	9.7	n-n----n--n	0	5.8	10	7.80e-02	14,731
P00749	uPA	PLAU	19	44,174,441	trans	rs4251805	t	c	0.04	-0.422	0.031	41.1	nnnnnnnnnn-	15.3	11.8	10	5.26e-01	14,734
P00749	uPA	PLAU	18	24,686,365	trans	rs4800787	t	c	0.3	-0.094	0.013	13.2	nn-n---n---	8.7	11.0	10	4.43e-01	14,730
P00749	uPA	PLAU	10	75,672,059	cis	rs55744193	a	g	0.01	-0.776	0.071	26.7	n-nnnn?nn--	28.8	12.6	9	7.46e-01	14,286
P00749	uPA	PLAU	17	7,063,667	trans	rs7406661	t	c	0.79	-0.111	0.016	11.9	nn-n+-?n---	19.2	11.1	9	5.74e-01	14,286
P00749	uPA	PLAU	2	160,726,868	trans	rs7564243	a	g	0.54	-0.085	0.011	13.1	nn-n-nn--n+	17.9	12.2	10	5.64e-01	14,729
P15692	VEGF_A	VEGFA	10	65,071,215	trans	rs10822155	a	c	0.42	0.084	0.012	12.1	p+pp++p++pp	14.5	11.7	10	5.14e-01	14,744
P15692	VEGF_A	VEGFA	9	2,687,795	trans	rs6475938	a	t	0.54	0.134	0.013	26.1	pppp+??ppp?	78.8	33.1	7	4.59e+00	12,412
P15692	VEGF_A	VEGFA	6	43,925,607	cis	rs6921438	a	g	0.49	-0.434	0.011	319.6	nnnnnnnnnnn	94.5	182.4	10	3.31e+01	14,733
P15692	VEGF_A	VEGFA	8	106,581,528	trans	rs6993770	a	t	0.73	0.123	0.013	19.5	p+-pp+?p+++	73.5	33.9	9	4.03e+00	14,296

## Sheet: ST4
Supplementary Table 4. Summary statistics from conditional analyses of 180 pQTLs using GCTA-COJO
UniProt	Protein	Chromosome	Position	rsID	b	SE	log10P	bJ	bJ_SE	log10PJ	cistrans
Q13541	4EBP1	4	187,158,034	rs3733402	-0.13	0.012	28.64	-0.13	0.012	28.4	trans
P00813	ADA	20	43,255,220	rs11555566	-1.072	0.023	469.68	-1.051	0.025	388.63	cis
P00813	ADA	20	43,272,338	rs2299691	0.117	0.012	21.91	0.118	0.013	20.36	cis
P00813	ADA	20	43,300,439	rs73907513	-0.158	0.021	13.12	-0.182	0.022	15.74	cis
P01138	Beta-NGF	1	115,829,943	rs6328	-0.08	0.012	10.19	-0.08	0.012	10.16	cis
P01138	Beta-NGF	9	90,362,040	rs3128517	-0.078	0.012	10.29	-0.078	0.012	10.26	trans
Q14790	CASP-8	2	202,164,805	rs56328050	-0.199	0.017	29.81	-0.199	0.017	29.55	cis
P51671	CCL11	1	159,175,354	rs12075	0.075	0.011	10.3	0.075	0.011	10.27	trans
P51671	CCL11	3	42,853,446	rs7634876	-0.124	0.012	26.55	-0.096	0.012	15.64	trans
P51671	CCL11	3	42,906,116	rs2228467	-0.332	0.022	48.43	-0.297	0.023	37.09	trans
P51671	CCL11	3	46,250,348	rs1491961	0.093	0.013	11.43	0.093	0.013	11.39	trans
P51671	CCL11	7	75,495,667	rs757973	0.2	0.02	21.8	0.2	0.021	21.66	trans
P51671	CCL11	17	32,619,052	rs79722574	-0.122	0.016	14.17	-0.122	0.016	14.11	cis
Q99731	CCL19	2	204,776,176	rs13010492	-0.08	0.012	10.18	-0.08	0.012	10.15	trans
Q99731	CCL19	3	132,200,719	rs62292952	0.235	0.018	36.12	0.235	0.019	35.75	trans
Q99731	CCL19	9	34,710,084	rs11574915	-0.146	0.017	17.14	-0.146	0.017	17.07	cis
Q99731	CCL19	6	32,444,093	rs9469127	-0.488	0.028	68.85	-0.488	0.028	67.05	trans
P78556	CCL20	2	228,661,828	rs10207134	-0.1	0.013	14.14	-0.1	0.013	14.09	cis
P78556	CCL20	6	40,998,167	rs742493	0.146	0.018	14.51	0.146	0.019	14.45	trans
P55773	CCL23	17	34,326,215	rs712048	-0.515	0.016	232.05	-0.504	0.018	178.28	cis
P55773	CCL23	17	34,341,558	rs117230744	-0.318	0.042	13.41	-0.289	0.042	11.03	cis
P55773	CCL23	17	34,344,961	rs111879665	0.316	0.038	16.33	0.256	0.038	10.85	cis
P55773	CCL23	17	34,352,005	rs66967287	0.184	0.02	19.82	0.327	0.021	55.9	cis
P55773	CCL23	17	34,352,381	rs114575776	-0.496	0.03	59.07	-0.281	0.032	17.89	cis
P55773	CCL23	17	34,361,416	rs854670	0.264	0.019	44.13	0.157	0.019	15.24	cis
P55773	CCL23	17	34,372,902	rs11653647	-0.158	0.012	39.5	-0.093	0.012	13.6	cis
O15444	CCL25	9	136,155,000	rs635634	-0.248	0.017	49.82	-0.248	0.017	48.93	trans
O15444	CCL25	12	578,100	rs7296588	-0.116	0.012	22.78	-0.116	0.012	22.64	trans
O15444	CCL25	19	8,102,298	rs7249835	0.373	0.013	179.94	0.296	0.014	105.4	cis
O15444	CCL25	19	8,121,360	rs2032887	-0.765	0.012	829.45	-0.732	0.014	595.2	cis
O15444	CCL25	19	49,206,674	rs601338	-0.328	0.011	181.1	-0.328	0.012	171.83	trans
P13236	CCL4	3	46,457,412	rs113010081	-0.577	0.018	214.91	-0.577	0.019	199.78	trans
P13236	CCL4	17	34,819,750	rs8064426	-0.41	0.017	123.68	-0.41	0.018	118.64	cis
Q9BZW8	CD244	1	44,253,015	rs3828139	0.074	0.012	9.39	0.074	0.012	9.37	trans
Q9BZW8	CD244	1	160,803,802	rs11265493	0.212	0.012	70.4	0.212	0.012	68.9	cis
Q9BZW8	CD244	12	111,884,608	rs3184504	0.116	0.013	18.89	0.116	0.013	18.77	trans
P25942	CD40	20	44,746,982	rs1883832	-0.452	0.013	280.97	-0.452	0.013	258.5	cis
P06127	CD5	11	60,922,561	rs674379	0.119	0.013	20.55	0.119	0.013	20.42	cis
P06127	CD5	12	111,884,608	rs3184504	0.143	0.013	28.14	0.143	0.013	27.86	trans
P06127	CD5	18	45,546,185	rs7227917	-0.119	0.019	9.82	-0.119	0.019	9.79	trans
Q8WWJ7	CD6	11	60,768,953	rs10750951	-0.185	0.012	56.47	-0.1	0.012	16.48	cis
Q8WWJ7	CD6	11	60,776,781	rs2074227	0.659	0.011	753.64	0.644	0.013	573.26	cis
Q8WWJ7	CD6	12	111,973,358	rs597808	0.116	0.013	17.31	0.116	0.013	17.21	trans
Q9H5V8	CDCP1	3	45,187,785	rs2276862	0.303	0.015	94.94	0.303	0.015	92.28	cis
Q9H5V8	CDCP1	11	126,261,564	rs12290068	0.122	0.012	22.85	0.122	0.012	22.7	trans
Q9H5V8	CDCP1	6	32,602,396	rs9272226	-0.093	0.012	14.58	-0.093	0.012	14.52	trans
P09603	CSF-1	1	110,503,296	rs17610659	0.168	0.012	45.48	0.168	0.012	44.85	cis
P28325	CST5	12	11,058,117	rs11054069	0.167	0.013	37.22	0.167	0.013	36.82	trans
P28325	CST5	15	63,639,644	rs67020211	0.079	0.012	11.19	0.079	0.012	11.16	trans
P28325	CST5	19	49,206,145	rs516316	0.084	0.012	12.7	0.084	0.012	12.65	trans
P28325	CST5	20	23,858,984	rs4815244	0.533	0.011	540.81	0.461	0.012	313.81	cis
P28325	CST5	20	23,878,873	rs146862630	0.611	0.024	143.52	0.394	0.025	53.76	cis
P28325	CST5	20	23,886,911	rs78972701	0.512	0.026	85.73	0.332	0.027	33.58	cis
P78423	CX3CL1	9	136,155,000	rs635634	-0.114	0.017	11.28	-0.114	0.017	11.23	trans
P78423	CX3CL1	16	57,412,802	rs671623	0.204	0.012	66.3	0.204	0.012	64.96	cis
P78423	CX3CL1	6	32,424,882	rs7763262	0.081	0.012	10.86	0.081	0.012	10.83	trans
P09341	CXCL1	4	74,739,076	rs1366949	-0.313	0.013	120.25	-0.313	0.014	116.23	cis
P02778	CXCL10	4	76,943,947	rs11548618	1.941	0.055	270.02	1.836	0.06	207.61	cis
P02778	CXCL10	4	77,102,870	rs139065308	-0.895	0.056	56.34	-0.573	0.058	22.04	cis
P02778	CXCL10	12	111,884,608	rs3184504	0.114	0.013	17.43	0.114	0.013	17.33	trans
O14625	CXCL11	4	76,916,146	rs6827617	-0.172	0.012	47.62	-0.172	0.012	46.96	cis
O14625	CXCL11	7	101,699,589	rs141588580	0.774	0.098	14.57	0.774	0.098	14.46	trans
O14625	CXCL11	10	64,948,684	rs10733789	-0.082	0.013	9.86	-0.082	0.013	9.83	trans
O14625	CXCL11	12	111,884,608	rs3184504	0.124	0.013	20.11	0.124	0.013	19.97	trans
P42830	CXCL5	4	74,858,051	rs450373	-0.511	0.018	171.19	-0.511	0.019	162.64	cis
P42830	CXCL5	8	106,581,528	rs6993770	-0.106	0.014	14.34	-0.106	0.014	14.28	trans
P42830	CXCL5	9	136,939,992	rs10821552	-0.113	0.016	12.4	-0.113	0.016	12.34	trans
P42830	CXCL5	10	65,077,994	rs7090111	-0.173	0.012	48.97	-0.173	0.012	48.28	trans
P80162	CXCL6	1	159,175,354	rs12075	0.082	0.012	11.89	0.082	0.012	11.86	trans
P80162	CXCL6	4	74,703,999	rs16850073	0.498	0.012	388.18	0.498	0.013	344.62	cis
Q07325	CXCL9	4	76,930,776	rs4241577	-0.142	0.013	27.83	-0.142	0.013	27.61	cis
Q07325	CXCL9	6	161,256,529	rs12191307	-0.145	0.02	12.77	-0.145	0.02	12.72	trans
Q07325	CXCL9	12	111,884,608	rs3184504	0.101	0.013	14.05	0.101	0.013	13.98	trans
Q8NFT8	DNER	2	230,307,418	rs6718937	0.099	0.012	16.88	0.094	0.012	15.25	cis
Q8NFT8	DNER	2	230,524,304	rs12052464	0.087	0.011	13.72	0.077	0.011	10.77	cis
Q8NFT8	DNER	2	230,596,917	rs62193248	0.213	0.012	66.46	0.208	0.012	62.09	cis
P80511	EN-RAGE	1	153,337,943	rs3014874	-0.173	0.014	35.67	-0.173	0.014	35.27	cis
O95750	FGF-19	4	39,457,617	rs13103023	0.084	0.012	10.83	0.084	0.012	10.8	trans
O95750	FGF-19	8	59,382,715	rs7005978	-0.106	0.012	17.01	-0.106	0.012	16.93	trans
O95750	FGF-19	19	49,206,172	rs516246	-0.166	0.012	44.27	-0.166	0.012	43.7	trans
Q9NSA1	FGF-21	2	27,730,940	rs1260326	0.132	0.012	27.99	0.132	0.012	27.77	trans
Q9NSA1	FGF-21	7	73,030,175	rs13229619	-0.161	0.018	19.21	-0.161	0.018	19.11	trans
Q9NSA1	FGF-21	19	49,260,677	rs838131	0.163	0.013	35.21	0.163	0.013	34.77	cis
Q9GZV9	FGF-23	2	190,446,541	rs3811621	0.116	0.013	18.17	0.116	0.013	18.07	trans
Q9GZV9	FGF-23	20	52,731,402	rs6127099	0.091	0.013	10.89	0.091	0.013	10.85	trans
Q8NF90	FGF-5	4	81,182,554	rs12509595	-0.532	0.013	383.05	-0.532	0.014	336.19	cis
P49771	FIt3L	2	65,602,149	rs1866051	-0.075	0.012	10.06	-0.075	0.012	10.03	trans
P49771	FIt3L	3	128,381,886	rs7624160	-0.106	0.012	18.32	-0.106	0.012	18.22	trans
P49771	FIt3L	4	105,806,108	rs144317085	0.221	0.032	11.01	0.221	0.032	10.97	trans
P49771	FIt3L	5	1,282,319	rs7726159	-0.119	0.013	19.87	-0.119	0.013	19.75	trans
P49771	FIt3L	11	108,311,965	rs11212636	-0.077	0.012	10.38	-0.077	0.012	10.35	trans
P49771	FIt3L	13	28,604,007	rs76428106	-1.102	0.052	97.45	-1.102	0.053	93.57	trans
P39905	hGDNF	5	37,810,383	rs72745190	-0.291	0.039	12.87	-0.264	0.039	10.62	cis
P39905	hGDNF	5	37,854,688	rs62360376	0.386	0.02	84.98	0.37	0.02	75.87	cis
P39905	hGDNF	5	37,892,052	rs143757647	-0.482	0.051	20.87	-0.461	0.051	18.95	cis
P39905	hGDNF	5	37,920,128	rs112478895	-0.099	0.015	10.86	-0.093	0.015	9.66	cis
P14210	HGF	4	3,452,345	rs59950280	0.122	0.013	19.87	0.122	0.013	19.75	trans
P14210	HGF	7	81,359,051	rs5745687	-0.194	0.024	15.01	-0.194	0.024	14.95	cis
P01583	IL-1 alpha	6	32,586,222	rs11759846	-0.326	0.027	33.87	-0.326	0.027	33.41	trans
P22301	IL-10	1	206,954,566	rs12123181	-0.1	0.015	10.37	-0.1	0.015	10.35	cis
P22301	IL-10	11	117,864,063	rs3135932	-0.16	0.015	24.47	-0.16	0.015	24.31	trans
P22301	IL-10	6	32,434,716	rs28377109	0.159	0.02	14.66	0.159	0.02	14.59	trans
Q08334	IL10RB	1	179,682,087	rs142421172	0.208	0.031	10.71	0.208	0.031	10.67	trans
Q08334	IL10RB	21	34,649,123	rs2285020	0.153	0.012	37.77	0.081	0.012	10.7	cis
Q08334	IL10RB	21	34,659,396	rs2266590	-0.41	0.011	315.39	-0.397	0.011	262.74	cis
P29460	IL-12B	3	5,026,008	rs11130215	-0.101	0.015	10.63	-0.101	0.015	10.6	trans
P29460	IL-12B	3	188,080,420	rs7628982	0.228	0.012	81.45	0.126	0.014	18.31	trans
P29460	IL-12B	3	188,115,682	rs9815073	0.286	0.013	106.61	0.213	0.016	41.78	trans
P29460	IL-12B	5	158,792,819	rs10076557	-0.492	0.012	360.87	-0.492	0.013	324.64	cis
P29460	IL-12B	12	111,884,608	rs3184504	0.133	0.013	23.56	0.133	0.013	23.36	trans
P29460	IL-12B	13	28,604,007	rs76428106	-0.341	0.054	9.71	-0.341	0.054	9.68	trans
P29460	IL-12B	14	68,760,141	rs1950897	0.08	0.013	9.34	0.08	0.013	9.32	trans
P29460	IL-12B	14	103,230,758	rs12588969	-0.13	0.013	23.76	-0.13	0.013	23.6	trans
P29460	IL-12B	6	31,154,493	rs3130510	0.116	0.014	15.8	0.116	0.014	15.73	trans
Q13261	IL-15RA	10	6,002,368	rs2228059	0.369	0.013	185.08	0.402	0.014	189.67	cis
Q13261	IL-15RA	10	6,017,676	rs1977263	-0.456	0.036	35.22	-0.305	0.038	15.32	cis
Q13261	IL-15RA	10	6,017,838	rs8177637	0.1	0.013	13.31	0.158	0.014	30.39	cis
Q13261	IL-15RA	10	6,029,726	rs6602360	-0.093	0.014	10.28	-0.141	0.015	20.96	cis
Q9P0M4	IL-17C	16	88,684,495	rs17700884	-0.105	0.014	13.94	-0.105	0.014	13.87	cis
Q14116	IL-18	2	32,489,851	rs385076	-0.186	0.012	50.77	-0.186	0.012	49.98	trans
Q14116	IL-18	11	112,025,306	rs5744249	0.204	0.014	50.82	0.204	0.014	50.07	cis
Q13478	IL-18R1	2	102,992,675	rs2270297	0.812	0.012	995.22	0.637	0.016	350.4	cis
Q13478	IL-18R1	2	103,027,104	rs6543126	-0.571	0.011	607.74	-0.264	0.014	77.26	cis
Q13478	IL-18R1	2	103,090,706	rs62151904	-0.432	0.02	101.97	-0.152	0.021	12.01	cis
Q13478	IL-18R1	2	103,300,881	rs76805227	-0.474	0.038	35.16	-0.29	0.038	13.37	cis
Q13478	IL-18R1	17	64,305,051	rs78357146	-0.338	0.038	18.44	-0.338	0.038	18.33	trans
P05231	IL-6	1	154,426,970	rs2228145	-0.168	0.012	44.74	-0.168	0.012	44.16	trans
P13232	IL-7	8	79,713,766	rs112359206	0.169	0.022	13.25	0.169	0.023	13.18	cis
P10145	IL-8	4	74,574,265	rs6446951	-0.189	0.024	14.41	-0.189	0.024	14.36	cis
P01137	LAP TGF-beta-1	19	41,790,086	rs138120077	0.189	0.019	22.84	0.171	0.019	18.5	cis
P01137	LAP TGF-beta-1	19	41,847,860	rs1800472	-0.462	0.034	42.59	-0.44	0.034	37.91	cis
P42702	LIF-R	9	136,155,000	rs635634	-0.288	0.015	78.58	-0.288	0.016	76.36	trans
P13500	CCL2	1	159,175,354	rs12075	0.169	0.011	50.08	0.169	0.011	49.38	trans
P13500	CCL2	3	42,906,116	rs2228467	-0.167	0.023	12.7	-0.167	0.023	12.65	trans
P13500	CCL2	3	46,390,228	rs35728689	0.3	0.02	51.26	0.3	0.02	50.48	trans
P80075	CCL8	1	159,175,354	rs12075	-0.097	0.012	16.31	-0.097	0.012	16.24	trans
P80075	CCL8	17	32,566,801	rs111531878	-0.904	0.062	46.98	-0.586	0.064	19.51	cis
P80075	CCL8	17	32,647,831	rs1133763	1.054	0.014	1250.29	1.067	0.017	900.08	cis
P80075	CCL8	17	32,650,888	rs142441770	0.426	0.031	42.3	0.592	0.031	78.9	cis
P80098	CCL7	1	159,175,354	rs12075	-0.09	0.013	11.33	-0.09	0.013	11.29	trans
P80098	CCL7	3	42,906,116	rs2228467	-0.317	0.025	35.54	-0.317	0.025	35.08	trans
P80098	CCL7	17	32,522,613	rs7213460	0.094	0.013	12.02	0.094	0.013	11.97	cis
Q99616	CCL13	1	159,175,354	rs12075	0.189	0.011	61	0.189	0.012	59.95	trans
Q99616	CCL13	3	42,906,116	rs2228467	-0.235	0.023	24.16	-0.196	0.023	16.31	trans
Q99616	CCL13	3	42,910,621	rs7612912	0.128	0.012	25.88	0.108	0.012	18.01	trans
Q99616	CCL13	8	116,657,911	rs2721961	-0.12	0.013	18.77	-0.12	0.013	18.66	trans
Q99616	CCL13	17	32,641,930	rs1233650	0.179	0.017	25.38	0.205	0.017	31.77	cis
Q99616	CCL13	17	32,662,107	rs7502475	-0.083	0.012	10.94	-0.128	0.012	24.07	cis
Q99616	CCL13	17	32,683,289	rs3136676	0.39	0.025	53.8	0.407	0.025	56.92	cis
P10147	MIP-1 alpha	12	111,932,800	rs7137828	-0.084	0.013	9.51	-0.084	0.013	9.48	trans
P10147	MIP-1 alpha	17	34,415,720	rs8951	-0.41	0.014	202.06	-0.402	0.014	181.87	cis
P10147	MIP-1 alpha	17	34,439,717	rs118125961	-0.267	0.029	19	-0.192	0.03	10.1	cis
P03956	MMP-1	1	156,419,786	rs12141791	0.086	0.013	10.41	0.086	0.013	10.38	trans
P03956	MMP-1	8	106,583,124	rs4734879	0.114	0.014	15.95	0.114	0.014	15.88	trans
P03956	MMP-1	11	102,512,067	rs17099287	-0.158	0.022	12.22	-0.188	0.022	16.27	cis
P03956	MMP-1	11	102,619,225	rs11525429	-0.244	0.033	13.12	-0.224	0.033	11.02	cis
P03956	MMP-1	11	102,641,988	rs12801466	0.147	0.017	17.52	0.21	0.017	32.63	cis
P03956	MMP-1	11	102,669,230	rs514921	0.271	0.013	94.27	0.183	0.014	38.52	cis
P03956	MMP-1	11	102,697,731	rs471994	-0.351	0.012	190.38	-0.331	0.013	143.57	cis
P09238	MMP-10	11	102,642,183	rs17359230	0.264	0.036	12.72	0.231	0.036	9.83	cis
P09238	MMP-10	11	102,643,718	rs17359286	-0.372	0.029	37.19	-0.379	0.029	37.98	cis
P09238	MMP-10	11	102,649,482	rs17860955	1.137	0.047	128.59	1.143	0.048	124.23	cis
P09238	MMP-10	19	49,206,145	rs516316	0.1	0.012	17	0.1	0.012	16.92	trans
P20783	NT-3	15	88,514,855	rs28735437	-0.117	0.016	11.97	-0.117	0.016	11.94	trans
O00300	OPG	8	120,081,031	rs2247769	-0.17	0.011	49.85	-0.17	0.011	49.09	cis
O00300	OPG	17	26,694,861	rs704	-0.14	0.011	35.94	-0.14	0.011	35.57	trans
P13725	OSM	11	72,945,341	rs2511241	0.177	0.024	13.2	0.177	0.024	13.14	trans
P13725	OSM	17	38,137,033	rs3859189	0.11	0.012	20.31	0.11	0.012	20.19	trans
Q9NZQ7	PD-L1	9	5,448,218	rs822335	-0.13	0.012	26.42	-0.114	0.012	19.8	cis
Q9NZQ7	PD-L1	9	5,465,130	rs2890658	0.177	0.021	16.36	0.138	0.022	9.8	cis
P21583	SCF	7	94,953,895	rs705379	0.079	0.012	10.31	0.079	0.012	10.28	trans
P21583	SCF	9	107,661,742	rs2740488	0.116	0.013	17.45	0.116	0.013	17.36	trans
P21583	SCF	9	128,807,910	rs138854302	-0.139	0.02	10.94	-0.139	0.021	10.9	trans
P21583	SCF	16	56,993,161	rs12149545	0.115	0.012	19.92	0.115	0.012	19.82	trans
P21583	SCF	16	67,940,350	rs55781197	-0.166	0.017	21.36	-0.166	0.017	21.23	trans
P21583	SCF	19	54,793,830	rs798893	0.095	0.014	10.79	0.095	0.014	10.76	trans
P21583	SCF	20	44,551,855	rs6073958	-0.286	0.014	86.93	-0.256	0.015	62.81	trans
P21583	SCF	20	44,607,601	rs6104410	0.16	0.013	34.64	0.097	0.013	12.22	trans
Q8IXJ6	SIRT2	19	39,379,770	rs144373891	-0.574	0.052	28.11	-0.574	0.052	27.9	cis
Q13291	SLAMF1	1	160,636,559	rs60094514	0.221	0.016	41.61	0.221	0.016	41.11	cis
Q13291	SLAMF1	5	95,263,427	rs570025519	0.132	0.016	15.1	0.132	0.016	15.01	trans
Q13291	SLAMF1	12	112,007,756	rs653178	-0.098	0.013	13.06	-0.098	0.013	13	trans
Q13291	SLAMF1	17	7,106,378	rs200489612	0.769	0.114	10.75	0.769	0.115	10.66	trans
Q13291	SLAMF1	17	79,220,224	rs2725405	0.089	0.014	9.64	0.089	0.014	9.61	trans
P50225	ST1A1	4	187,161,211	rs66530140	-0.168	0.014	34.25	-0.168	0.014	33.81	trans
P50225	ST1A1	16	28,561,581	rs149278	-0.188	0.014	43.45	-0.188	0.014	42.74	cis
P01135	TGF-alpha	2	70,774,295	rs72912115	0.137	0.018	13.02	0.137	0.018	12.97	cis
P01374	TNFB	12	6,514,963	rs2364485	0.176	0.019	19.88	0.176	0.019	19.72	trans
P01374	TNFB	12	111,865,049	rs7310615	0.136	0.013	23.34	0.136	0.013	23.14	trans
P01374	TNFB	6	31,073,047	rs9263621	0.128	0.014	18.4	0.091	0.014	9.51	cis
P01374	TNFB	6	31,540,757	rs2229092	1.356	0.026	611.52	1.347	0.029	480.37	cis
Q07011	TNFRSF9	1	7,972,201	rs1776354	-0.13	0.013	22.85	-0.13	0.013	22.67	cis
Q07011	TNFRSF9	17	16,852,187	rs34557412	-0.612	0.091	10.76	-0.612	0.091	10.71	trans
O43557	TNFSF14	19	6,661,549	rs344562	-0.478	0.027	71.01	-0.478	0.027	69.12	cis
P50591	TRAIL	1	196,710,916	rs16840522	-0.119	0.015	15.27	-0.119	0.015	15.2	trans
P50591	TRAIL	3	172,274,232	rs574044675	0.582	0.04	47.43	0.582	0.04	46.56	cis
P50591	TRAIL	3	186,441,252	rs1656914	-0.139	0.012	32.95	-0.092	0.012	13.39	trans
P50591	TRAIL	3	186,449,122	rs5030044	0.285	0.019	51.72	0.236	0.02	31.73	trans
P50591	TRAIL	11	61,549,025	rs174533	0.079	0.012	10.11	0.079	0.012	10.08	trans
P50591	TRAIL	14	94,844,947	rs28929474	0.669	0.044	51.51	0.669	0.044	50.6	trans
P50591	TRAIL	17	64,224,775	rs8178824	0.258	0.037	11.47	0.258	0.037	11.43	trans
P50591	TRAIL	18	29,804,863	rs654488	-0.089	0.012	14.12	-0.089	0.012	14.07	trans
P50591	TRAIL	19	44,153,100	rs4760	0.355	0.016	104.67	0.355	0.017	101.18	trans
O14788	TRANCE	3	172,294,500	rs79287178	-0.499	0.034	47.17	-0.499	0.035	46.43	trans
O14788	TRANCE	3	194,061,578	rs11713634	-0.098	0.015	10.15	-0.098	0.015	10.12	trans
O14788	TRANCE	8	23,085,868	rs4872091	0.142	0.014	24.38	0.142	0.014	24.21	trans
O14788	TRANCE	8	120,201,029	rs2468187	-0.162	0.012	42.06	-0.162	0.012	41.54	trans
O14788	TRANCE	13	43,039,673	rs4512994	0.117	0.012	23.27	0.117	0.012	23.12	cis
O14788	TRANCE	17	26,694,861	rs704	-0.108	0.012	20.07	-0.108	0.012	19.96	trans
O43508	TWEAK	3	98,429,219	rs73133996	0.081	0.012	10.88	0.081	0.012	10.85	trans
O43508	TWEAK	3	143,021,856	rs9842051	0.119	0.014	16.78	0.119	0.014	16.69	trans
O43508	TWEAK	4	103,188,709	rs13107325	0.203	0.024	17.06	0.203	0.024	16.97	trans
O43508	TWEAK	9	136,154,168	rs579459	0.11	0.016	11.57	0.11	0.016	11.53	trans
O43508	TWEAK	17	7,451,110	rs34790908	0.211	0.013	59.41	0.211	0.013	58.42	cis
P00749	uPA	2	160,726,868	rs7564243	-0.085	0.011	13.11	-0.085	0.011	13.06	trans
P00749	uPA	10	75,656,647	rs2633300	0.095	0.013	12.72	0.106	0.013	15.46	cis
P00749	uPA	10	75,672,059	rs55744193	-0.776	0.072	26.7	-0.819	0.072	29.21	cis
P00749	uPA	11	126,243,952	rs11220462	-0.102	0.016	9.7	-0.102	0.016	9.67	trans
P00749	uPA	17	7,063,667	rs7406661	-0.111	0.016	11.89	-0.111	0.016	11.85	trans
P00749	uPA	18	24,686,365	rs4800787	-0.094	0.013	13.26	-0.094	0.013	13.21	trans
P00749	uPA	19	44,153,100	rs4760	0.141	0.016	16.85	0.154	0.017	19.74	trans
P00749	uPA	19	44,174,441	rs4251805	-0.422	0.031	41.21	-0.457	0.031	47.03	trans
P00749	uPA	19	44,182,486	rs112380956	-0.138	0.021	10.15	-0.156	0.021	12.61	trans
P15692	VEGF_A	6	43,925,607	rs6921438	-0.434	0.011	322.44	-0.434	0.012	292.62	cis
P15692	VEGF_A	8	106,581,528	rs6993770	0.123	0.013	19.39	0.123	0.013	19.28	trans
P15692	VEGF_A	9	2,687,795	rs6475938	0.134	0.013	26.24	0.134	0.013	26.01	trans
P15692	VEGF_A	10	65,071,215	rs10822155	0.084	0.012	12.1	0.084	0.012	12.06	trans

## Sheet: ST5
Supplementary Table 5. Summary statistics from the ARISTOTLE study and statistical significance from the deCODE study
Protein	Protein2	Chromosome	Position	rsID	EFFECT_allele	REFERENCE_allele	EAF	b_ARISTOTLE	se_ARISTOTLE	P_ARISTOTLE	Info_ARISTOTLE	Imputed_ARISTOTLE	cis.trans	P_deCODE
CSF-1	CSF-1	1	110503296	rs17610659	C	T	0.500126	0.11844	0.033743	0.000460029	0.966057	1	cis	0.0126
Beta-NGF	Beta-NGF	1	115829943	rs6328	A	C	0.362366	-0.084451	0.0356871	0.0180574	0.970148	1	cis	0.374
EN-RAGE	EN-RAGE	1	153337943	rs3014874	A	G	0.264732	-0.16709	0.0405636	3.94265e-05	0.924	1	cis	1.55e-115
IL-6	IL-6	1	154426970	rs2228145	C	A	0.390221	-0.193247	0.0346964	2.97891e-08	1	0	trans	0.00216
MMP-1	MMP-1	1	156419786	rs12141791	A	G	0.708028	0.0802971	0.0384224	0.0367526	0.9836	1	trans	1.43e-16
CCL11	CCL11	1	159175354	rs12075	A	G	0.564038	-0.0144958	0.0332075	0.662469	1	0	trans	3.77e-06
CXCL6	CXCL6	1	159175354	rs12075	A	G	0.564038	-0.0404562	0.0338272	0.231816	1	0	trans	0.103
MCP-1	MCP-1	1	159175354	rs12075	A	G	0.564038	0.0477543	0.0341117	0.161661	1	0	trans	1.93e-20
MCP-2	MCP-2	1	159175354	rs12075	A	G	0.564038	-0.100476	0.0348306	0.00396486	1	0	trans	2.51e-27
MCP-3	MCP-3	1	159175354	rs12075	A	G	0.564038	-0.114452	0.0341993	0.000835571	1	0	trans	2.44e-40
MCP-4	MCP-4	1	159175354	rs12075	A	G	0.564038	-0.0130577	0.03402	0.701116	1	0	trans	0.587
SLAMF1	SLAMF1	1	160636559	rs60094514	C	T	0.145568	0.211101	0.0474653	9.32181e-06	0.996519	1	cis	0.0904
CD244	CD244	1	160803802	rs11265493	G	A	0.599732	0.193543	0.0356604	6.67408e-08	0.964647	1	cis	1.88e-07
IL10RB	IL10RB	1	179682087	rs142421172			NA	NA	NA	NA	NA	NA	trans	0.188
TRAIL	TRAIL	1	196710916	rs16840522	C	T	0.197413	-0.184534	0.0427579	1.68109e-05	0.989418	1	trans	2.75e-06
IL-10	IL-10	1	206954566	rs12123181	A	G	0.187666	-0.124988	0.0450035	0.00551196	0.921822	1	cis	0.209
CD244	CD244	1	44253015	rs3828139	T	C	0.450363	0.0391964	0.0347778	0.259645	0.978887	1	trans	0.0857
TNFRSF9	TNFRSF9	1	7972201	rs1776354	G	A	0.474763	-0.033447	0.0333386	0.315817	1	0	cis	0.0613
IL-15RA	IL-15RA	10	6002368	rs2228059	G	T	0.495994	0.365376	0.0314727	5.75278e-30	0.996921	1	cis	1.36e-10
CXCL11	CXCL11	10	64948684	rs10733789	C	T	0.327445	-0.136488	0.035566	0.000128803	1	0	trans	3.96e-28
VEGF_A	VEGF_A	10	65071215	rs10822155	A	C	0.434338	0.0785768	0.0338873	0.0205131	0.995432	1	trans	2.27e-33
CXCL5	CXCL5	10	65077994	rs7090111	G	C	0.436246	-0.18563	0.0335536	3.65315e-08	0.995953	1	trans	6.4e-20
uPA	uPA	10	75672059	rs55744193	A	G	0.00725552	-1.12724	0.199591	1.9134e-08	1	0	cis	4.57e-740
MMP-10	MMP-10	11	102649482	rs17860955	C	T	0.0119874	1.2986	0.154573	9.5812e-17	1	0	cis	3.44e-182
MMP-1	MMP-1	11	102697731	rs471994	A	G	0.372855	-0.220445	0.035485	6.63575e-10	0.994115	1	cis	6.1e-1085
FIt3L	FIt3L	11	108311965	rs11212636	A	G	0.430868	-0.0825464	0.0337792	0.0146312	0.996523	1	trans	0.474
IL-18	IL-18	11	112025306	rs5744249	C	A	0.217461	0.230015	0.0420081	5.08896e-08	0.938506	1	cis	0.719
IL-10	IL-10	11	117864063	rs3135932	G	A	0.163091	-0.160791	0.0456057	0.000433531	1	0	trans	0.379
uPA	uPA	11	126243952	rs11220462	A	G	0.150789	-0.0634806	0.0465907	0.173161	1	0	trans	2.24e-11
CDCP1	CDCP1	11	126261564	rs12290068	A	G	0.311435	0.0990745	0.0352132	0.00495883	0.983749	1	trans	3.33e-24
CD6	CD6	11	60776781	rs2074227	C	T	0.319842	0.574392	0.0329935	3.10774e-62	0.996556	1	cis	NA
CD5	CD5	11	60922561	rs674379			NA	NA	NA	NA	NA	NA	cis	0.641
TRAIL	TRAIL	11	61549025	rs174533	A	G	0.367886	0.109621	0.0345434	0.00153274	0.993712	1	trans	0.0518
OSM	OSM	11	72945341	rs2511241	T	C	0.93123	0.45282	0.0664143	1.29766e-11	1	0	trans	3.05e-15
CST5	CST5	12	11058117	rs11054069	C	T	0.260252	0.0792894	0.0369256	0.0318969	0.998124	1	trans	1.36e-20
TNFB	TNFB	12	111865049	rs7310615	G	C	0.573154	0.160462	0.0337561	2.14846e-06	0.958738	1	trans	5.29e-05
CXCL10	CXCL10	12	111884608	rs3184504	C	T	0.571924	0.0983424	0.0323669	0.0024137	1	0	trans	2.57e-29
CXCL11	CXCL11	12	111884608	rs3184504	C	T	0.571924	0.108692	0.0329085	0.00097655	1	0	trans	1.14e-34
CD5	CD5	12	111884608	rs3184504	C	T	0.571924	0.129284	0.0328231	8.52219e-05	1	0	trans	3.06e-06
CD244	CD244	12	111884608	rs3184504	C	T	0.571924	0.156669	0.0333489	2.84583e-06	1	0	trans	8.49e-11
CXCL9	CXCL9	12	111884608	rs3184504	C	T	0.571924	0.085837	0.0299052	0.00414928	1	0	trans	3.29e-18
IL-12B	IL-12B	12	111884608	rs3184504	C	T	0.571924	0.154698	0.0329246	2.83629e-06	1	0	trans	8.44e-35
MIP-1 alpha	MIP-1 alpha	12	111932800	rs7137828	T	C	0.571041	-0.0765046	0.033302	0.0217037	0.99454	1	trans	2.94e-05
CD6	CD6	12	111973358	rs597808	G	A	0.571104	0.11441	0.0328196	0.000501666	0.990341	1	trans	NA
SLAMF1	SLAMF1	12	112007756	rs653178	T	C	0.570662	-0.0745739	0.0334401	0.0258586	1	0	trans	0.0087
CCL25	CCL25	12	578100	rs7296588	G	A	0.553644	-0.07779	0.0333039	0.0196015	0.979113	1	trans	1.99e-05
TNFB	TNFB	12	6514963	rs2364485	A	C	0.193123	0.157982	0.0469854	0.000774997	0.818936	1	trans	0.209
FIt3L	FIt3L	13	28604007	rs76428106	C	T	0.010142	-1.34389	0.177442	8.14101e-14	0.816726	1	trans	5.11e-12
IL-12B	IL-12B	13	28604007	rs76428106	C	T	0.010142	-0.52279	0.179211	0.0034694	0.816726	1	trans	2.26e-11
TRANCE	TRANCE	13	43039673	rs4512994	C	A	0.499022	0.116516	0.0319401	0.00027234	0.999262	1	cis	0.498
IL-12B	IL-12B	14	103230758	rs12588969	C	G	0.695268	-0.0695214	0.0361639	0.0546966	1	0	trans	8.4e-34
IL-12B	IL-12B	14	68760141	rs1950897	T	C	0.714511	0.0126005	0.036075	0.72688	1	0	trans	3.12e-07
TRAIL	TRAIL	14	94844947	rs28929474	T	C	0.0141956	0.860847	0.141835	1.59445e-09	1	0	trans	0.775
CST5	CST5	15	63639644	rs67020211	G	T	0.529968	0.0425364	0.0326534	0.192809	1	0	trans	1.28e-19
NT-3	NT-3	15	88514855	rs28735437	C	G	0.140662	-0.0978603	0.0520252	0.0601175	0.94787	1	trans	1.36e-19
ST1A1	ST1A1	16	28561581	rs149278	T	C	0.545836	-0.0949623	0.0345447	0.00603117	0.9463	1	cis	NA
SCF	SCF	16	56993161	rs12149545	A	G	0.297476	0.0580495	0.0361908	0.108861	1	0	trans	1.92e-16
CX3CL1	CX3CL1	16	57412802	rs671623	G	C	0.578123	0.223785	0.0332608	2.44444e-11	0.971076	1	cis	5.54e-12
SCF	SCF	16	67940350	rs55781197	G	A	0.130079	-0.100461	0.0498792	0.0441342	0.998948	1	trans	3.48e-09
IL-17C	IL-17C	16	88684495	rs17700884	T	G	0.353974	-0.141684	0.0367589	0.000119759	0.942861	1	cis	0.182
TNFRSF9	TNFRSF9	17	16852187	rs34557412	G	A	0.00725552	-0.202379	0.19506	0.299575	1	0	trans	0.744
OPG	OPG	17	26694861	rs704	A	G	0.504732	-0.150072	0.0299937	6.23232e-07	1	0	trans	1.28e-57
TRANCE	TRANCE	17	26694861	rs704	A	G	0.504732	-0.12232	0.0326719	0.000187243	1	0	trans	0.1
MCP-3	MCP-3	17	32522613	rs7213460	A	G	0.414196	0.167025	0.0345353	1.44539e-06	1	0	cis	0.381
CCL11	CCL11	17	32619052	rs79722574	T	C	0.161956	-0.0862732	0.0456733	0.0589535	0.964393	1	cis	2.21e-28
MCP-2	MCP-2	17	32647831	rs1133763	C	A	0.172997	1.07282	0.0397209	1.96796e-130	0.96772	1	cis	1.68e-5833
MCP-4	MCP-4	17	32683289	rs3136676	G	A	0.049858	0.50689	0.0798104	3.09561e-10	0.966421	1	cis	0.153
CCL23	CCL23	17	34326215	rs712048	C	A	0.829514	-0.458367	0.0422725	1.2923e-26	0.934348	1	cis	4.61e-979
MIP-1 alpha	MIP-1 alpha	17	34415720	rs8951	C	T	0.234732	-0.416139	0.0392199	2.4098e-25	0.971156	1	cis	0.00871
CCL4	CCL4	17	34819750	rs8064426	A	G	0.168438	-0.294989	0.0456412	1.32562e-10	0.967788	1	cis	NA
OSM	OSM	17	38137033	rs3859189	G	A	0.463281	0.0337027	0.0347087	0.331586	0.99157	1	trans	5.01e-07
TRAIL	TRAIL	17	64224775	rs8178824	T	C	0.0459306	0.252799	0.0806829	0.00173971	0.990642	1	trans	0.561
IL-18R1	IL-18R1	17	64305051	rs78357146	G	A	0.0438486	-0.348215	0.0835123	3.20688e-05	1	0	trans	4.49e-14
uPA	uPA	17	7063667	rs7406661	C	T	0.20694	-0.0858355	0.0420499	0.0413604	0.992677	1	trans	NA
SLAMF1	SLAMF1	17	7106378	rs200489612	A	G	0.0031388	0.988617	0.366152	0.00645125	0.567235	1	trans	0.00194
TWEAK	TWEAK	17	7451110	rs34790908	T	C	0.24511	0.0445595	0.0402044	0.267314	0.969994	1	cis	9.44e-532
SLAMF1	SLAMF1	17	79220224	rs2725405	C	G	0.459085	0.110672	0.0339907	0.0011513	0.983581	1	trans	0.0144
uPA	uPA	18	24686365	rs4800787	C	T	0.695678	-0.101064	0.0363573	0.00549352	0.980577	1	trans	2.02e-17
TRAIL	TRAIL	18	29804863	rs654488	A	T	0.468707	-0.105017	0.0333271	0.0016543	0.988479	1	trans	0.517
CD5	CD5	18	45546185	rs7227917	G	A	0.112744	0.0673654	0.0556675	0.226248	0.962899	1	trans	0.102
SIRT2	SIRT2	19	39379770	rs144373891	T	C	0.0107256	-0.673474	0.164668	4.51971e-05	1	0	cis	0.36
LAP TGF-beta-1	LAP TGF-beta-1	19	41847860	rs1800472	A	G	0.0293375	-0.527861	0.100854	1.87329e-07	1	0	cis	0.592
TRAIL	TRAIL	19	44153100	rs4760	G	A	0.150174	0.275488	0.0503526	5.14338e-08	0.809404	1	trans	0.308
uPA	uPA	19	44174441	rs4251805	T	C	0.0334385	-0.280649	0.0962439	0.00358992	1	0	trans	1.31e-47
MMP-10	MMP-10	19	49206145	rs516316	C	G	0.415347	0.103247	0.0345427	0.00283996	0.982713	1	trans	3.68e-55
CST5	CST5	19	49206145	rs516316	C	G	0.415347	0.0438072	0.0331684	0.18659	0.982713	1	trans	2.76e-26
FGF-19	FGF-19	19	49206172	rs516246	T	C	0.415457	-0.135285	0.0345359	9.31396e-05	1	0	trans	1.13e-185
CCL25	CCL25	19	49206674	rs601338	A	G	0.415946	-0.289996	0.0324027	9.55911e-19	0.99529	1	trans	1.87e-84
FGF-21	FGF-21	19	49260677	rs838131	C	A	0.512319	0.105888	0.0369758	0.00422134	0.853277	1	cis	NA
SCF	SCF	19	54793830	rs798893	C	G	0.210331	0.127912	0.0438138	0.00357385	0.849514	1	trans	7.32e-13
TNFSF14	TNFSF14	19	6661549	rs344562	C	T	0.939404	-0.673374	0.0738647	1.56665e-19	0.920674	1	cis	NA
CCL25	CCL25	19	8121360	rs2032887	G	A	0.254574	-0.684748	0.0335132	1.40427e-82	1	0	cis	5.85e-153
IL-18R1	IL-18R1	2	102992675	rs2270297	C	T	0.742918	0.714707	0.0336596	3.05718e-88	0.999071	1	cis	6.62e-1948
uPA	uPA	2	160726868	rs7564243	A	G	0.503596	-0.0663743	0.0337432	0.049319	0.993205	1	trans	2.55e-06
FGF-23	FGF-23	2	190446541	rs3811621	G	C	0.739968	0.0557154	0.0403216	0.167157	0.967998	1	trans	2.85e-06
CASP-8	CASP-8	2	202164805	rs56328050	G	C	0.117871	-0.192051	0.0518876	0.000220563	0.992999	1	cis	0.867
CCL19	CCL19	2	204776176	rs13010492	C	G	0.454559	-0.00127697	0.0352664	0.970527	0.982833	1	trans	7.58e-07
CCL20	CCL20	2	228661828	rs10207134	C	T	0.678691	-0.0106195	0.0370021	0.774005	0.975817	1	cis	0.896
DNER	DNER	2	230596917	rs62193248	T	A	0.347003	0.165417	0.0350683	2.59409e-06	0.964061	1	cis	6.35e-101
FGF-21	FGF-21	2	27730940	rs1260326	C	T	0.591798	0.188011	0.0351763	1.03222e-07	1	0	trans	NA
IL-18	IL-18	2	32489851	rs385076	C	T	0.607681	-0.302707	0.0356194	5.11258e-17	0.926824	1	trans	0.425
FIt3L	FIt3L	2	65602149	rs1866051	C	T	0.526167	-0.0841675	0.0339719	0.0133122	0.995385	1	trans	0.245
TGF-alpha	TGF-alpha	2	70774295	rs72912115	A	T	0.111798	0.165572	0.0533017	0.00193125	0.978795	1	cis	NA
CST5	CST5	20	23858984	rs4815244	T	G	0.475552	0.500538	0.0309104	1.10844e-54	0.983766	1	cis	7.62e-2716
ADA	ADA	20	43255220	rs11555566	C	T	0.0561514	-1.07145	0.0710252	3.63383e-48	1	0	cis	NA
SCF	SCF	20	44551855	rs6073958	C	T	0.195773	-0.262629	0.0421168	5.68136e-10	0.991224	1	trans	1.64e-105
CD40	CD40	20	44746982	rs1883832	C	T	0.766562	-0.517286	0.0366963	1.29546e-42	1	0	cis	NA
FGF-23	FGF-23	20	52731402	rs6127099	T	A	0.296767	0.0677746	0.0396511	0.0871346	0.88542	1	trans	0.0333
IL10RB	IL10RB	21	34659396	rs2266590	G	A	0.44795	-0.439297	0.0312895	2.66504e-42	0.996377	1	cis	3.97e-17
FIt3L	FIt3L	3	128381886	rs7624160	T	G	0.611625	-0.099754	0.0342869	0.00366897	0.989545	1	trans	0.936
CCL19	CCL19	3	132200719	rs62292952	G	T	0.120694	0.161412	0.0539515	0.00280375	0.981556	1	trans	4.28e-32
TWEAK	TWEAK	3	143021856	rs9842051	C	G	0.756925	0.0586518	0.0425494	0.167703	0.901461	1	trans	0.00386
TRAIL	TRAIL	3	172274232	rs574044675			NA	NA	NA	NA	NA	NA	cis	0.0263
TRANCE	TRANCE	3	172294500	rs79287178	A	G	0.0304101	-0.435739	0.105434	3.6407e-05	0.88884	1	trans	0.838
TRAIL	TRAIL	3	186449122	rs5030044	G	A	0.104416	0.212194	0.0551738	0.000124713	0.997251	1	trans	0.929
IL-12B	IL-12B	3	188115682	rs9815073	A	C	0.335552	0.203014	0.0396981	3.6648e-07	0.822906	1	trans	5.06e-146
TRANCE	TRANCE	3	194061578	rs11713634	A	G	0.289495	-0.0912097	0.037495	0.0151023	0.95014	1	trans	0.912
MCP-1	MCP-1	3	42906116	rs2228467	C	T	0.0687697	-0.15085	0.0681998	0.0270929	1	0	trans	6.73e-05
CCL11	CCL11	3	42906116	rs2228467	C	T	0.0687697	-0.34307	0.0658964	2.16995e-07	1	0	trans	1.1e-153
MCP-3	MCP-3	3	42906116	rs2228467	C	T	0.0687697	-0.318943	0.0682107	3.16441e-06	1	0	trans	1.01e-05
MCP-4	MCP-4	3	42910621	rs7612912	C	T	0.414417	0.157062	0.0339856	4.10916e-06	0.989315	1	trans	0.791
CDCP1	CDCP1	3	45187785	rs2276862	G	C	0.154511	0.262769	0.0454331	8.82957e-09	0.993951	1	cis	4.38e-166
CCL11	CCL11	3	46250348	rs1491961	C	T	0.730315	0.0215047	0.0378629	0.569407	0.960246	1	trans	5.53e-47
MCP-1	MCP-1	3	46390228	rs35728689	A	G	0.111041	0.191935	0.0539597	0.000386407	0.988655	1	trans	3.72e-25
CCL4	CCL4	3	46457412	rs113010081	C	T	0.0914826	-0.585936	0.0582807	4.21636e-23	1	0	trans	NA
IL-12B	IL-12B	3	5026008	rs11130215	G	A	0.188328	-0.0461189	0.0438279	0.292759	1	0	trans	9.43e-05
TWEAK	TWEAK	3	98429219	rs73133996	C	G	0.441215	0.0526773	0.034621	0.128313	0.968943	1	trans	0.0453
TWEAK	TWEAK	4	103188709	rs13107325	T	C	0.066877	0.172633	0.0680422	0.0112584	1	0	trans	0.903
FIt3L	FIt3L	4	105806108	rs144317085	T	A	0.0297476	0.275154	0.108439	0.0112016	0.827367	1	trans	0.924
4EBP1	4EBP1	4	187158034	rs3733402	A	G	0.527098	-0.12353	0.0343107	0.000326875	0.99988	1	trans	0.766
ST1A1	ST1A1	4	187161211	rs66530140	C	T	0.527098	-0.0685286	0.0339735	0.0438249	0.997387	1	trans	NA
HGF	HGF	4	3452345	rs59950280	A	G	0.337539	0.11551	0.0378612	0.00230187	0.913527	1	trans	0.000531
FGF-19	FGF-19	4	39457617	rs13103023	A	G	0.329149	0.118596	0.0373548	0.00152899	0.974199	1	trans	1.23e-27
IL-8	IL-8	4	74574265	rs6446951	A	G	0.0659306	0.0303801	0.0715238	0.667673	0.91297	1	cis	NA
CXCL6	CXCL6	4	74703999	rs16850073	T	C	0.353218	0.470564	0.0352207	1.96833e-38	0.914389	1	cis	2.23e-2671
CXCL1	CXCL1	4	74739076	rs1366949	G	T	0.256262	-0.33055	0.0375723	3.59954e-18	0.992639	1	cis	4.67e-2233
CXCL5	CXCL5	4	74858051	rs450373	A	G	0.892399	-0.432882	0.053084	7.02356e-16	0.994694	1	cis	1.01e-71
CXCL11	CXCL11	4	76916146	rs6827617	A	G	0.636435	-0.221523	0.0346111	2.03508e-10	0.990941	1	cis	2.92e-290
CXCL9	CXCL9	4	76930776	rs4241577	A	C	0.276971	-0.116064	0.0339094	0.0006343	0.988997	1	cis	NA
CXCL10	CXCL10	4	76943947	rs11548618	A	G	0.0113565	1.90616	0.150141	2.97175e-35	1	0	cis	2.68e-135
FGF-5	FGF-5	4	81182554	rs12509595	C	T	0.285726	-0.511839	0.033177	3.82649e-50	0.994841	1	cis	NA
FIt3L	FIt3L	5	1282319	rs7726159	A	C	0.320079	-0.138076	0.0364202	0.000154839	0.977174	1	trans	NA
IL-12B	IL-12B	5	158792819	rs10076557	G	C	0.704227	-0.406279	0.0353456	1.93584e-29	0.989595	1	cis	5.78e-755
hGDNF	hGDNF	5	37854688	rs62360376	T	A	0.100741	0.42489	0.0570961	1.58059e-13	0.923175	1	cis	0.482
SLAMF1	SLAMF1	5	95263427	rs570025519			NA	NA	NA	NA	NA	NA	trans	NA
CXCL9	CXCL9	6	161256529	rs12191307	A	G	0.0749685	-0.15987	0.0587118	0.00644656	0.911149	1	trans	0.000312
IL-12B	IL-12B	6	31154493	rs3130510	A	G	0.198233	0.0591507	0.0429745	0.168818	0.999057	1	trans	1.18e-12
TNFB	TNFB	6	31540757	rs2229092	C	A	0.0536278	1.35287	0.066968	5.82481e-81	1	0	cis	0.564
CX3CL1	CX3CL1	6	32424882	rs7763262	C	T	0.673502	0.0757672	0.0357045	0.0339591	1	0	trans	8.73e-05
IL-10	IL-10	6	32434716	rs28377109	A	C	0.0946372	0.123183	0.0588309	0.0364029	1	1	trans	NA
CCL19	CCL19	6	32444093	rs9469127	G	C	0.0464353	-0.428025	0.0831767	2.98043e-07	0.9974	1	trans	9.94e-195
IL-1 alpha	IL-1 alpha	6	32586222	rs11759846	A	G	0.0659148	-0.0275623	0.0681951	0.686097	0.999757	1	trans	0.133
CDCP1	CDCP1	6	32602396	rs9272226	T	C	0.669874	-0.0506316	0.0351875	0.150206	0.987368	1	trans	1.1e-12
CCL20	CCL20	6	40998167	rs742493	C	T	0.115773	0.125382	0.0538544	0.0200093	1	0	trans	0.486
VEGF_A	VEGF_A	6	43925607	rs6921438	A	G	0.475599	-0.259744	0.0334843	1.5508e-14	0.993496	1	cis	5.9e-1877
CXCL11	CXCL11	7	101699589	rs141588580	T	G	0.00694006	0.649499	0.232066	0.00436464	0.836364	1	trans	1.1e-14
FGF-21	FGF-21	7	73030175	rs13229619	A	G	0.115505	-0.161497	0.0525668	0.00215754	0.998973	1	trans	NA
CCL11	CCL11	7	75495667	rs757973	G	A	0.917759	0.185832	0.0622599	0.00287801	0.953941	1	trans	1.65e-62
HGF	HGF	7	81359051	rs5745687	T	C	0.0504732	-0.275683	0.0760499	0.000297411	1	0	cis	6.93e-09
SCF	SCF	7	94953895	rs705379	A	G	0.470441	0.101355	0.0331279	0.00225132	0.97149	1	trans	6.75e-09
VEGF_A	VEGF_A	8	106581528	rs6993770	T	A	0.280883	0.0076168	0.0387928	0.844207	0.966937	1	trans	2.75e-64
CXCL5	CXCL5	8	106581528	rs6993770	T	A	0.280883	-0.0726967	0.0388306	0.0612578	0.966937	1	trans	0.538
MMP-1	MMP-1	8	106583124	rs4734879	G	A	0.275237	0.106312	0.0395818	0.007303	0.973362	1	trans	1.55e-30
MCP-4	MCP-4	8	116657911	rs2721961	G	T	0.254117	-0.0595692	0.0389643	0.12646	0.974432	1	trans	0.0158
OPG	OPG	8	120081031	rs2247769	C	T	0.433249	-0.0778072	0.031521	0.0136245	0.926848	1	cis	9.17e-64
TRANCE	TRANCE	8	120201029	rs2468187	T	C	0.396451	-0.151627	0.0336113	6.90206e-06	0.992192	1	trans	0.52
TRANCE	TRANCE	8	23085868	rs4872091	A	G	0.582965	0.0109956	0.0287742	0.702368	1	0	trans	NA
FGF-19	FGF-19	8	59382715	rs7005978	G	A	0.653328	-0.0370129	0.0358365	0.301759	0.99703	1	trans	1.91e-25
IL-7	IL-7	8	79713766	rs112359206			NA	NA	NA	NA	NA	NA	cis	NA
SCF	SCF	9	107661742	rs2740488	C	A	0.247366	0.0255648	0.0397441	0.519666	0.970954	1	trans	1.85e-15
SCF	SCF	9	128807910	rs138854302	T	C	0.0951735	0.076562	0.0581361	0.187918	0.983827	1	trans	0.274
TWEAK	TWEAK	9	136154168	rs579459	C	T	0.220505	0.0988136	0.0425647	0.0203667	1	0	trans	5.2e-07
LIF-R	LIF-R	9	136155000	rs635634	T	C	0.198423	-0.276777	0.0426559	1.14746e-10	1	0	trans	2.45e-261
CX3CL1	CX3CL1	9	136155000	rs635634	T	C	0.198423	-0.0932619	0.0414678	0.0246253	1	0	trans	0.00409
CCL25	CCL25	9	136155000	rs635634	T	C	0.198423	-0.205885	0.0412603	6.67916e-07	1	0	trans	1.77e-23
CXCL5	CXCL5	9	136939992	rs10821552	A	C	0.327697	-0.114261	0.0367415	0.00190101	0.951309	1	trans	0.00662
VEGF_A	VEGF_A	9	2687795	rs6475938			NA	NA	NA	NA	NA	NA	trans	6.42e-75
CCL19	CCL19	9	34710084	rs11574915	C	A	0.129527	-0.165326	0.0524643	0.00165235	0.964215	1	cis	5.97e-07
PD-L1	PD-L1	9	5448218	rs822335	C	T	0.636909	-0.0330445	0.0336515	0.326193	1	0	cis	3.49e-117
Beta-NGF	Beta-NGF	9	90362040	rs3128517	T	C	0.479006	-0.0855976	0.0345954	0.013441	0.967131	1	trans	0.0403

## Sheet: ST6
Supplementary Table 6. Systematic pairwise coloc analyses of cis-pQTLs with whole blood cis-eQTL data from eQTLGen
ID	UniProt	Protein	GeneSymbol	nSNP	H0	H1	H2	H3	H4
3	O14788	TRANCE	TNFSF11	6270	0	0.67	0	0.23	0.09
4	O15444	CCL25	CCL25	7166	0	0	0	0.53	0.47
5	O43508	TWEAK	TNFSF12	6207	0	0	0	0.01	0.99
6	O43557	TNFSF14	TNFSF14	7611	0	0	0	1	0
7	P00749	uPA	PLAU	4404	0	0	0	1	0
8	P00813	ADA	ADA	5663	0	0	0	1	0
9	P01135	TGF-alpha	TGFA	6308	0	0	0	0.01	0.99
10	P01137	LAP TGF-beta-1	TGFB1	5226	0	0.03	0	0.96	0
12	P01374	TNFB	LTA	5581	0	0	0	1	0
13	P02778	CXCL10	CXCL10	6805	0	0	0	1	0
14	P03956	MMP-1	MMP1	7358	0	0	0	0.01	0.99
15	P06127	CD5	CD5	5599	0	0	0	0.12	0.88
17	P09341	CXCL1	CXCL1	5102	0	0	0	1	0
18	P09603	CSF-1	CSF1	5858	0	0	0	1	0
19	P10145	IL-8	IL8	5295	0	0	0	0.91	0.09
20	P10147	MIP-1 alpha	CCL3	5039	0	0	0	1	0
21	P13232	IL-7	IL7	6319	0	0	0	1	0
22	P13236	CCL4	CCL4	5087	0	0	0	1	0
23	P14210	HGF	HGF	6521	0	0	0	0.95	0.05
24	P15692	VEGF_A	VEGFA	5920	0	0	0	1	0
25	P22301	IL-10	IL10	3909	0	0	0	1	0
26	P25942	CD40	CD40	6463	0	0	0	1	0
30	P42830	CXCL5	CXCL5	4939	0	0	0	0.01	0.99
31	P50225	ST1A1	SULT1A1	3781	0	0	0	1	0
32	P50591	TRAIL	TNFSF10	6183	0	0	0	1	0
34	P55773	CCL23	CCL23	5316	0	0	0	1	0
37	P80075	CCL8	CCL8	6732	0	0.01	0	0.99	0
39	P80162	CXCL6	CXCL6	5124	0	0	0	1	0
40	P80511	EN-RAGE	S100A12	5151	0	0	0	1	0
41	Q07011	TNFRSF9	TNFRSF9	5516	0	0	0	1	0
42	Q07325	CXCL9	CXCL9	6794	0	0	0	1	0
43	Q08334	IL10RB	IL10RB	5435	0	0	0	1	0
44	Q13261	IL-15RA	IL15RA	9017	0	0	0	1	0
45	Q13291	SLAMF1	SLAMF1	6186	0	0	0	1	0
46	Q13478	IL-18R1	IL18R1	5604	0	0	0	1	0
47	Q14116	IL-18	IL18	5448	0	0	0	0.01	0.99
48	Q14790	CASP-8	CASP8	5027	0	0	0	1	0
49	Q8IXJ6	SIRT2	SIRT2	6504	0	0	0	1	0
52	Q8WWJ7	CD6	CD6	5580	0	0	0	1	0
55	Q9BZW8	CD244	CD244	6240	0	0	0	1	0
56	Q9H5V8	CDCP1	CDCP1	5879	0	0	0	1	0
58	Q9NZQ7	PD-L1	CD274	6731	0	0	0	1	0
59	Q9P0M4	IL-17C	IL17C	8143	0	0.75	0	0.25	0.01

## Sheet: ST7
Supplementary Table 7. Systematic pairwise coloc analyses of cis-pQTLs with multi-tissue cis-eQTL data from GTEx v8
UniProt	Protein	GeneSymbol	rsid	Tissue	nSNP	H0	H1	H2	H3	H4
P00813	ADA	ADA	rs11555566	Adipose_Subcutaneous	5862	0	0	0.44	0.52	0.03
P00813	ADA	ADA	rs11555566	Adipose_Visceral_Omentum	5862	0	0	0.45	0.5	0.05
P00813	ADA	ADA	rs11555566	Adrenal_Gland	5862	0	0	0	1	0
P00813	ADA	ADA	rs11555566	Artery_Aorta	5862	0	0	0.55	0.4	0.05
P00813	ADA	ADA	rs11555566	Artery_Coronary	5861	0	0	0.6	0.34	0.05
P00813	ADA	ADA	rs11555566	Artery_Tibial	5862	0	0	0.62	0.3	0.08
P00813	ADA	ADA	rs11555566	Brain_Amygdala	5841	0	0	0.56	0.39	0.05
P00813	ADA	ADA	rs11555566	Brain_Anterior_cingulate_cortex_BA24	5849	0	0	0.61	0.34	0.06
P00813	ADA	ADA	rs11555566	Brain_Caudate_basal_ganglia	5861	0	0	0.54	0.41	0.05
P00813	ADA	ADA	rs11555566	Brain_Cerebellar_Hemisphere	5860	0	0	0.45	0.49	0.06
P00813	ADA	ADA	rs11555566	Brain_Cerebellum	5859	0	0	0.59	0.36	0.05
P00813	ADA	ADA	rs11555566	Brain_Cortex	5856	0	0	0.48	0.46	0.06
P00813	ADA	ADA	rs11555566	Brain_Frontal_Cortex_BA9	5843	0	0	0.57	0.38	0.05
P00813	ADA	ADA	rs11555566	Brain_Hippocampus	5857	0	0	0.52	0.43	0.05
P00813	ADA	ADA	rs11555566	Brain_Hypothalamus	5860	0	0	0.54	0.39	0.07
P00813	ADA	ADA	rs11555566	Brain_Nucleus_accumbens_basal_ganglia	5862	0	0	0	1	0
P00813	ADA	ADA	rs11555566	Brain_Putamen_basal_ganglia	5860	0	0	0.26	0.72	0.02
P00813	ADA	ADA	rs11555566	Brain_Spinal_cord_cervical_c-1	5845	0	0	0.43	0.49	0.08
P00813	ADA	ADA	rs11555566	Brain_Substantia_nigra	5834	0	0	0.41	0.56	0.04
P00813	ADA	ADA	rs11555566	Breast_Mammary_Tissue	5862	0	0	0.56	0.4	0.04
P00813	ADA	ADA	rs11555566	Cells_Cultured_fibroblasts	5862	0	0	0	1	0
P00813	ADA	ADA	rs11555566	Cells_EBV-transformed_lymphocytes	5847	0	0	0.58	0.36	0.05
P00813	ADA	ADA	rs11555566	Colon_Sigmoid	5862	0	0	0.57	0.38	0.05
P00813	ADA	ADA	rs11555566	Colon_Transverse	5862	0	0	0.45	0.51	0.03
P00813	ADA	ADA	rs11555566	Esophagus_Gastroesophageal_Junction	5862	0	0	0.61	0.35	0.05
P00813	ADA	ADA	rs11555566	Esophagus_Mucosa	5862	0	0	0.59	0.34	0.07
P00813	ADA	ADA	rs11555566	Esophagus_Muscularis	5862	0	0	0.18	0.81	0.01
P00813	ADA	ADA	rs11555566	Heart_Atrial_Appendage	5862	0	0	0.58	0.38	0.04
P00813	ADA	ADA	rs11555566	Heart_Left_Ventricle	5862	0	0	0.59	0.35	0.06
P00813	ADA	ADA	rs11555566	Kidney_Cortex	5777	0	0	0.58	0.36	0.06
P00813	ADA	ADA	rs11555566	Liver	5859	0	0	0.6	0.36	0.05
P00813	ADA	ADA	rs11555566	Lung	5862	0	0	0	1	0
P00813	ADA	ADA	rs11555566	Minor_Salivary_Gland	5857	0	0	0.6	0.35	0.05
P00813	ADA	ADA	rs11555566	Muscle_Skeletal	5862	0	0	0.6	0.36	0.04
P00813	ADA	ADA	rs11555566	Nerve_Tibial	5862	0	0	0.48	0.48	0.04
P00813	ADA	ADA	rs11555566	Ovary	5856	0	0	0.53	0.43	0.04
P00813	ADA	ADA	rs11555566	Pancreas	5862	0	0	0.22	0.75	0.03
P00813	ADA	ADA	rs11555566	Pituitary	5860	0	0	0.49	0.47	0.04
P00813	ADA	ADA	rs11555566	Prostate	5862	0	0	0.58	0.36	0.05
P00813	ADA	ADA	rs11555566	Skin_Not_Sun_Exposed_Suprapubic	5862	0	0	0.61	0.35	0.04
P00813	ADA	ADA	rs11555566	Skin_Sun_Exposed_Lower_leg	5862	0	0	0.45	0.43	0.12
P00813	ADA	ADA	rs11555566	Small_Intestine_Terminal_Ileum	5856	0	0	0	1	0
P00813	ADA	ADA	rs11555566	Spleen	5861	0	0	0.49	0.48	0.04
P00813	ADA	ADA	rs11555566	Stomach	5862	0	0	0.32	0.65	0.02
P00813	ADA	ADA	rs11555566	Testis	5862	0	0	0.58	0.38	0.04
P00813	ADA	ADA	rs11555566	Thyroid	5862	0	0	0	1	0
P00813	ADA	ADA	rs11555566	Uterus	5848	0	0	0.6	0.35	0.05
P00813	ADA	ADA	rs11555566	Vagina	5853	0	0	0.58	0.37	0.05
P00813	ADA	ADA	rs11555566	Whole_Blood	5862	0	0	0	1	0
P01138	Beta-NGF	NGF	rs6328	Adipose_Subcutaneous	6301	0	0	0.61	0.35	0.04
P01138	Beta-NGF	NGF	rs6328	Adipose_Visceral_Omentum	6301	0	0	0.38	0.39	0.23
P01138	Beta-NGF	NGF	rs6328	Adrenal_Gland	6301	0	0	0.57	0.4	0.04
P01138	Beta-NGF	NGF	rs6328	Artery_Aorta	6301	0	0	0.34	0.64	0.02
P01138	Beta-NGF	NGF	rs6328	Artery_Coronary	6301	0	0	0.57	0.38	0.05
P01138	Beta-NGF	NGF	rs6328	Artery_Tibial	6301	0	0	0.29	0.45	0.26
P01138	Beta-NGF	NGF	rs6328	Brain_Amygdala	6286	0	0	0.53	0.33	0.15
P01138	Beta-NGF	NGF	rs6328	Brain_Anterior_cingulate_cortex_BA24	6295	0	0	0.58	0.36	0.07
P01138	Beta-NGF	NGF	rs6328	Brain_Caudate_basal_ganglia	6298	0	0	0.61	0.35	0.04
P01138	Beta-NGF	NGF	rs6328	Brain_Cerebellar_Hemisphere	6297	0	0	0.58	0.36	0.06
P01138	Beta-NGF	NGF	rs6328	Brain_Cerebellum	6301	0	0	0.55	0.37	0.08
P01138	Beta-NGF	NGF	rs6328	Brain_Cortex	6301	0	0	0.6	0.36	0.04
P01138	Beta-NGF	NGF	rs6328	Brain_Frontal_Cortex_BA9	6296	0	0	0.55	0.35	0.1
P01138	Beta-NGF	NGF	rs6328	Brain_Hippocampus	6296	0	0	0.25	0.15	0.59
P01138	Beta-NGF	NGF	rs6328	Brain_Hypothalamus	6298	0	0	0.54	0.34	0.11
P01138	Beta-NGF	NGF	rs6328	Brain_Nucleus_accumbens_basal_ganglia	6301	0	0	0.58	0.38	0.04
P01138	Beta-NGF	NGF	rs6328	Brain_Putamen_basal_ganglia	6288	0	0	0.56	0.37	0.06
P01138	Beta-NGF	NGF	rs6328	Brain_Spinal_cord_cervical_c-1	6258	0	0	0.59	0.35	0.06
P01138	Beta-NGF	NGF	rs6328	Brain_Substantia_nigra	6281	0	0	0.57	0.35	0.08
P01138	Beta-NGF	NGF	rs6328	Breast_Mammary_Tissue	6301	0	0	0.59	0.37	0.04
P01138	Beta-NGF	NGF	rs6328	Cells_Cultured_fibroblasts	6301	0	0	0	1	0
P01138	Beta-NGF	NGF	rs6328	Colon_Sigmoid	6301	0	0	0.61	0.36	0.03
P01138	Beta-NGF	NGF	rs6328	Colon_Transverse	6301	0	0	0.57	0.41	0.03
P01138	Beta-NGF	NGF	rs6328	Esophagus_Gastroesophageal_Junction	6301	0	0	0.53	0.37	0.11
P01138	Beta-NGF	NGF	rs6328	Esophagus_Mucosa	6301	0	0	0.57	0.35	0.08
P01138	Beta-NGF	NGF	rs6328	Esophagus_Muscularis	6301	0	0	0.59	0.36	0.06
P01138	Beta-NGF	NGF	rs6328	Heart_Atrial_Appendage	6301	0	0	0.59	0.37	0.03
P01138	Beta-NGF	NGF	rs6328	Heart_Left_Ventricle	6301	0	0	0.54	0.42	0.03
P01138	Beta-NGF	NGF	rs6328	Kidney_Cortex	6224	0	0	0.58	0.37	0.05
P01138	Beta-NGF	NGF	rs6328	Liver	6298	0	0	0.6	0.35	0.04
P01138	Beta-NGF	NGF	rs6328	Lung	6301	0	0	0.02	0.98	0
P01138	Beta-NGF	NGF	rs6328	Minor_Salivary_Gland	6295	0	0	0.58	0.35	0.08
P01138	Beta-NGF	NGF	rs6328	Muscle_Skeletal	6301	0	0	0.6	0.32	0.08
P01138	Beta-NGF	NGF	rs6328	Nerve_Tibial	6301	0	0	0.6	0.35	0.06
P01138	Beta-NGF	NGF	rs6328	Ovary	6297	0	0	0.45	0.34	0.21
P01138	Beta-NGF	NGF	rs6328	Pancreas	6301	0	0	0.49	0.29	0.22
P01138	Beta-NGF	NGF	rs6328	Pituitary	6301	0	0	0.6	0.34	0.06
P01138	Beta-NGF	NGF	rs6328	Prostate	6301	0	0	0.62	0.34	0.03
P01138	Beta-NGF	NGF	rs6328	Skin_Not_Sun_Exposed_Suprapubic	6301	0	0	0.46	0.51	0.02
P01138	Beta-NGF	NGF	rs6328	Skin_Sun_Exposed_Lower_leg	6301	0	0	0.49	0.46	0.05
P01138	Beta-NGF	NGF	rs6328	Small_Intestine_Terminal_Ileum	6297	0	0	0.56	0.37	0.07
P01138	Beta-NGF	NGF	rs6328	Spleen	6298	0	0	0.58	0.38	0.04
P01138	Beta-NGF	NGF	rs6328	Stomach	6301	0	0	0.58	0.37	0.05
P01138	Beta-NGF	NGF	rs6328	Testis	6301	0	0	0.14	0.11	0.75
P01138	Beta-NGF	NGF	rs6328	Thyroid	6301	0	0	0.6	0.37	0.03
P01138	Beta-NGF	NGF	rs6328	Uterus	6273	0	0	0.54	0.4	0.06
P01138	Beta-NGF	NGF	rs6328	Vagina	6277	0	0	0.58	0.37	0.05
Q14790	CASP-8	CASP8	rs56328050	Adipose_Subcutaneous	4899	0	0	0	1	0
Q14790	CASP-8	CASP8	rs56328050	Adipose_Visceral_Omentum	4899	0	0	0	1	0
Q14790	CASP-8	CASP8	rs56328050	Adrenal_Gland	4899	0	0	0	1	0
Q14790	CASP-8	CASP8	rs56328050	Artery_Aorta	4899	0	0	0	1	0
Q14790	CASP-8	CASP8	rs56328050	Artery_Coronary	4899	0	0	0.57	0.38	0.05
Q14790	CASP-8	CASP8	rs56328050	Artery_Tibial	4899	0	0	0	1	0
Q14790	CASP-8	CASP8	rs56328050	Brain_Amygdala	4891	0	0	0.54	0.42	0.04
Q14790	CASP-8	CASP8	rs56328050	Brain_Anterior_cingulate_cortex_BA24	4891	0	0	0	1	0
Q14790	CASP-8	CASP8	rs56328050	Brain_Caudate_basal_ganglia	4898	0	0	0.53	0.43	0.04
Q14790	CASP-8	CASP8	rs56328050	Brain_Cerebellar_Hemisphere	4898	0	0	0	1	0
Q14790	CASP-8	CASP8	rs56328050	Brain_Cerebellum	4899	0	0	0	1	0
Q14790	CASP-8	CASP8	rs56328050	Brain_Cortex	4899	0	0	0	1	0
Q14790	CASP-8	CASP8	rs56328050	Brain_Frontal_Cortex_BA9	4895	0	0	0	1	0
Q14790	CASP-8	CASP8	rs56328050	Brain_Hippocampus	4896	0	0	0.21	0.77	0.02
Q14790	CASP-8	CASP8	rs56328050	Brain_Hypothalamus	4895	0	0	0.33	0.61	0.07
Q14790	CASP-8	CASP8	rs56328050	Brain_Nucleus_accumbens_basal_ganglia	4899	0	0	0.47	0.47	0.05
Q14790	CASP-8	CASP8	rs56328050	Brain_Putamen_basal_ganglia	4895	0	0	0.6	0.35	0.05
Q14790	CASP-8	CASP8	rs56328050	Brain_Spinal_cord_cervical_c-1	4878	0	0	0.48	0.47	0.05
Q14790	CASP-8	CASP8	rs56328050	Brain_Substantia_nigra	4879	0	0	0.64	0.31	0.05
Q14790	CASP-8	CASP8	rs56328050	Breast_Mammary_Tissue	4899	0	0	0	1	0
Q14790	CASP-8	CASP8	rs56328050	Cells_Cultured_fibroblasts	4899	0	0	0	1	0
Q14790	CASP-8	CASP8	rs56328050	Cells_EBV-transformed_lymphocytes	4888	0	0	0.65	0.3	0.05
Q14790	CASP-8	CASP8	rs56328050	Colon_Sigmoid	4899	0	0	0.47	0.5	0.03
Q14790	CASP-8	CASP8	rs56328050	Colon_Transverse	4899	0	0	0	1	0
Q14790	CASP-8	CASP8	rs56328050	Esophagus_Gastroesophageal_Junction	4899	0	0	0.14	0.84	0.02
Q14790	CASP-8	CASP8	rs56328050	Esophagus_Mucosa	4899	0	0	0	1	0
Q14790	CASP-8	CASP8	rs56328050	Esophagus_Muscularis	4899	0	0	0	1	0
Q14790	CASP-8	CASP8	rs56328050	Heart_Atrial_Appendage	4899	0	0	0	1	0
Q14790	CASP-8	CASP8	rs56328050	Heart_Left_Ventricle	4899	0	0	0	1	0
Q14790	CASP-8	CASP8	rs56328050	Kidney_Cortex	4726	0	0	0.61	0.33	0.06
Q14790	CASP-8	CASP8	rs56328050	Liver	4899	0	0	0	1	0
Q14790	CASP-8	CASP8	rs56328050	Lung	4899	0	0	0	1	0
Q14790	CASP-8	CASP8	rs56328050	Minor_Salivary_Gland	4886	0	0	0	1	0
Q14790	CASP-8	CASP8	rs56328050	Muscle_Skeletal	4899	0	0	0	1	0
Q14790	CASP-8	CASP8	rs56328050	Nerve_Tibial	4899	0	0	0	1	0
Q14790	CASP-8	CASP8	rs56328050	Ovary	4899	0	0	0.52	0.43	0.04
Q14790	CASP-8	CASP8	rs56328050	Pancreas	4899	0	0	0	1	0
Q14790	CASP-8	CASP8	rs56328050	Pituitary	4899	0	0	0	1	0
Q14790	CASP-8	CASP8	rs56328050	Prostate	4896	0	0	0.66	0.29	0.05
Q14790	CASP-8	CASP8	rs56328050	Skin_Not_Sun_Exposed_Suprapubic	4899	0	0	0	1	0
Q14790	CASP-8	CASP8	rs56328050	Skin_Sun_Exposed_Lower_leg	4899	0	0	0	1	0
Q14790	CASP-8	CASP8	rs56328050	Small_Intestine_Terminal_Ileum	4897	0	0	0.01	0.99	0
Q14790	CASP-8	CASP8	rs56328050	Spleen	4899	0	0	0	1	0
Q14790	CASP-8	CASP8	rs56328050	Stomach	4899	0	0	0	1	0
Q14790	CASP-8	CASP8	rs56328050	Testis	4899	0	0	0	1	0
Q14790	CASP-8	CASP8	rs56328050	Thyroid	4899	0	0	0	1	0
Q14790	CASP-8	CASP8	rs56328050	Uterus	4896	0	0	0.38	0.59	0.03
Q14790	CASP-8	CASP8	rs56328050	Vagina	4895	0	0	0.56	0.39	0.05
Q14790	CASP-8	CASP8	rs56328050	Whole_Blood	4899	0	0	0	1	0
P51671	CCL11	CCL11	rs79722574	Adipose_Visceral_Omentum	6846	0	0	0.6	0.37	0.03
P51671	CCL11	CCL11	rs79722574	Adrenal_Gland	6846	0	0	0.58	0.38	0.04
P51671	CCL11	CCL11	rs79722574	Artery_Aorta	6846	0	0	0.58	0.36	0.06
P51671	CCL11	CCL11	rs79722574	Artery_Coronary	6845	0	0	0.58	0.37	0.06
P51671	CCL11	CCL11	rs79722574	Cells_Cultured_fibroblasts	6846	0	0	0.57	0.4	0.04
P51671	CCL11	CCL11	rs79722574	Colon_Sigmoid	6846	0	0	0.03	0.1	0.86
P51671	CCL11	CCL11	rs79722574	Colon_Transverse	6846	0	0	0.04	0.25	0.71
P51671	CCL11	CCL11	rs79722574	Esophagus_Gastroesophageal_Junction	6846	0	0	0.02	0.16	0.82
P51671	CCL11	CCL11	rs79722574	Esophagus_Mucosa	6846	0	0	0.5	0.4	0.1
P51671	CCL11	CCL11	rs79722574	Esophagus_Muscularis	6846	0	0	0	1	0
P51671	CCL11	CCL11	rs79722574	Heart_Atrial_Appendage	6846	0	0	0.52	0.44	0.04
P51671	CCL11	CCL11	rs79722574	Heart_Left_Ventricle	6846	0	0	0.01	0.07	0.92
P51671	CCL11	CCL11	rs79722574	Kidney_Cortex	6780	0	0	0.55	0.39	0.06
P51671	CCL11	CCL11	rs79722574	Liver	6846	0	0	0.55	0.4	0.05
P51671	CCL11	CCL11	rs79722574	Lung	6846	0	0	0.63	0.34	0.03
P51671	CCL11	CCL11	rs79722574	Nerve_Tibial	6846	0	0	0.28	0.71	0.01
P51671	CCL11	CCL11	rs79722574	Ovary	6840	0	0	0.57	0.36	0.07
P51671	CCL11	CCL11	rs79722574	Pancreas	6846	0	0	0.59	0.37	0.04
P51671	CCL11	CCL11	rs79722574	Pituitary	6841	0	0	0.58	0.37	0.04
P51671	CCL11	CCL11	rs79722574	Prostate	6845	0	0	0.51	0.35	0.14
P51671	CCL11	CCL11	rs79722574	Small_Intestine_Terminal_Ileum	6836	0	0	0.52	0.4	0.08
P51671	CCL11	CCL11	rs79722574	Spleen	6845	0	0	0.59	0.37	0.04
P51671	CCL11	CCL11	rs79722574	Stomach	6846	0	0	0.2	0.79	0.01
P51671	CCL11	CCL11	rs79722574	Uterus	6808	0	0	0.58	0.38	0.04
P51671	CCL11	CCL11	rs79722574	Vagina	6836	0	0	0.57	0.39	0.04
Q99731	CCL19	CCL19	rs11574915	Adipose_Subcutaneous	4998	0	0	0.61	0.34	0.05
Q99731	CCL19	CCL19	rs11574915	Adipose_Visceral_Omentum	4998	0	0	0.6	0.36	0.03
Q99731	CCL19	CCL19	rs11574915	Adrenal_Gland	4998	0	0	0.65	0.31	0.05
Q99731	CCL19	CCL19	rs11574915	Artery_Aorta	4998	0	0	0.65	0.31	0.04
Q99731	CCL19	CCL19	rs11574915	Artery_Coronary	4997	0	0	0.64	0.3	0.06
Q99731	CCL19	CCL19	rs11574915	Artery_Tibial	4998	0	0	0.56	0.26	0.18
Q99731	CCL19	CCL19	rs11574915	Brain_Amygdala	4931	0	0	0.57	0.29	0.14
Q99731	CCL19	CCL19	rs11574915	Brain_Anterior_cingulate_cortex_BA24	4981	0	0	0.61	0.31	0.08
Q99731	CCL19	CCL19	rs11574915	Brain_Caudate_basal_ganglia	4996	0	0	0.63	0.31	0.06
Q99731	CCL19	CCL19	rs11574915	Brain_Cerebellar_Hemisphere	4997	0	0	0.61	0.34	0.05
Q99731	CCL19	CCL19	rs11574915	Brain_Cerebellum	4998	0	0	0.57	0.37	0.07
Q99731	CCL19	CCL19	rs11574915	Brain_Cortex	4998	0	0	0.64	0.3	0.06
Q99731	CCL19	CCL19	rs11574915	Brain_Frontal_Cortex_BA9	4959	0	0	0.64	0.3	0.06
Q99731	CCL19	CCL19	rs11574915	Brain_Hippocampus	4943	0	0	0.57	0.37	0.06
Q99731	CCL19	CCL19	rs11574915	Brain_Hypothalamus	4993	0	0	0.56	0.32	0.13
Q99731	CCL19	CCL19	rs11574915	Brain_Nucleus_accumbens_basal_ganglia	4998	0	0	0.65	0.3	0.05
Q99731	CCL19	CCL19	rs11574915	Brain_Putamen_basal_ganglia	4996	0	0	0.63	0.32	0.05
Q99731	CCL19	CCL19	rs11574915	Brain_Spinal_cord_cervical_c-1	4991	0	0	0.6	0.33	0.08
Q99731	CCL19	CCL19	rs11574915	Brain_Substantia_nigra	4978	0	0	0.61	0.32	0.07
Q99731	CCL19	CCL19	rs11574915	Breast_Mammary_Tissue	4998	0	0	0.67	0.29	0.04
Q99731	CCL19	CCL19	rs11574915	Cells_EBV-transformed_lymphocytes	4985	0	0	0.54	0.42	0.04
Q99731	CCL19	CCL19	rs11574915	Colon_Sigmoid	4998	0	0	0.61	0.32	0.06
Q99731	CCL19	CCL19	rs11574915	Colon_Transverse	4998	0	0	0.68	0.26	0.06
Q99731	CCL19	CCL19	rs11574915	Esophagus_Gastroesophageal_Junction	4998	0	0	0.57	0.3	0.13
Q99731	CCL19	CCL19	rs11574915	Esophagus_Mucosa	4998	0	0	0.68	0.28	0.04
Q99731	CCL19	CCL19	rs11574915	Esophagus_Muscularis	4998	0	0	0.61	0.31	0.08
Q99731	CCL19	CCL19	rs11574915	Heart_Atrial_Appendage	4998	0	0	0.65	0.31	0.04
Q99731	CCL19	CCL19	rs11574915	Heart_Left_Ventricle	4998	0	0	0.63	0.33	0.04
Q99731	CCL19	CCL19	rs11574915	Kidney_Cortex	4924	0	0	0.64	0.3	0.06
Q99731	CCL19	CCL19	rs11574915	Liver	4998	0	0	0.58	0.34	0.08
Q99731	CCL19	CCL19	rs11574915	Lung	4998	0	0	0.65	0.3	0.05
Q99731	CCL19	CCL19	rs11574915	Minor_Salivary_Gland	4980	0	0	0.61	0.33	0.06
Q99731	CCL19	CCL19	rs11574915	Muscle_Skeletal	4998	0	0	0.6	0.31	0.09
Q99731	CCL19	CCL19	rs11574915	Nerve_Tibial	4998	0	0	0.62	0.3	0.08
Q99731	CCL19	CCL19	rs11574915	Ovary	4996	0	0	0.63	0.32	0.05
Q99731	CCL19	CCL19	rs11574915	Pancreas	4998	0	0	0.61	0.35	0.04
Q99731	CCL19	CCL19	rs11574915	Pituitary	4998	0	0	0.57	0.34	0.09
Q99731	CCL19	CCL19	rs11574915	Prostate	4998	0	0	0.65	0.31	0.05
Q99731	CCL19	CCL19	rs11574915	Skin_Not_Sun_Exposed_Suprapubic	4998	0	0	0.63	0.34	0.04
Q99731	CCL19	CCL19	rs11574915	Skin_Sun_Exposed_Lower_leg	4998	0	0	0.63	0.33	0.04
Q99731	CCL19	CCL19	rs11574915	Small_Intestine_Terminal_Ileum	4989	0	0	0.64	0.32	0.05
Q99731	CCL19	CCL19	rs11574915	Spleen	4998	0	0	0.62	0.32	0.06
Q99731	CCL19	CCL19	rs11574915	Stomach	4998	0	0	0.49	0.32	0.19
Q99731	CCL19	CCL19	rs11574915	Testis	4998	0	0	0.61	0.35	0.05
Q99731	CCL19	CCL19	rs11574915	Thyroid	4998	0	0	0.66	0.3	0.04
Q99731	CCL19	CCL19	rs11574915	Uterus	4986	0	0	0.63	0.32	0.05
Q99731	CCL19	CCL19	rs11574915	Vagina	4988	0	0	0.6	0.34	0.06
Q99731	CCL19	CCL19	rs11574915	Whole_Blood	4998	0	0	0.67	0.29	0.03
P78556	CCL20	CCL20	rs10207134	Adipose_Subcutaneous	7737	0	0	0.54	0.41	0.05
P78556	CCL20	CCL20	rs10207134	Adipose_Visceral_Omentum	7737	0	0	0.49	0.47	0.04
P78556	CCL20	CCL20	rs10207134	Adrenal_Gland	7737	0	0	0.47	0.37	0.16
P78556	CCL20	CCL20	rs10207134	Artery_Aorta	7737	0	0	0.11	0.83	0.06
P78556	CCL20	CCL20	rs10207134	Artery_Coronary	7732	0	0	0.56	0.39	0.05
P78556	CCL20	CCL20	rs10207134	Artery_Tibial	7737	0	0	0.36	0.59	0.05
P78556	CCL20	CCL20	rs10207134	Brain_Amygdala	7709	0	0	0.51	0.43	0.07
P78556	CCL20	CCL20	rs10207134	Brain_Anterior_cingulate_cortex_BA24	7725	0	0	0.53	0.43	0.04
P78556	CCL20	CCL20	rs10207134	Brain_Caudate_basal_ganglia	7736	0	0	0.55	0.4	0.05
P78556	CCL20	CCL20	rs10207134	Brain_Frontal_Cortex_BA9	7731	0	0	0.49	0.43	0.08
P78556	CCL20	CCL20	rs10207134	Brain_Hippocampus	7731	0	0	0.04	0.96	0
P78556	CCL20	CCL20	rs10207134	Brain_Hypothalamus	7730	0	0	0.53	0.43	0.05
P78556	CCL20	CCL20	rs10207134	Brain_Nucleus_accumbens_basal_ganglia	7737	0	0	0.38	0.35	0.27
P78556	CCL20	CCL20	rs10207134	Brain_Putamen_basal_ganglia	7736	0	0	0.53	0.39	0.08
P78556	CCL20	CCL20	rs10207134	Brain_Spinal_cord_cervical_c-1	7722	0	0	0.02	0.97	0.01
P78556	CCL20	CCL20	rs10207134	Brain_Substantia_nigra	7712	0	0	0.53	0.43	0.04
P78556	CCL20	CCL20	rs10207134	Breast_Mammary_Tissue	7737	0	0	0.54	0.43	0.04
P78556	CCL20	CCL20	rs10207134	Cells_Cultured_fibroblasts	7737	0	0	0.49	0.45	0.06
P78556	CCL20	CCL20	rs10207134	Cells_EBV-transformed_lymphocytes	7719	0	0	0.44	0.38	0.18
P78556	CCL20	CCL20	rs10207134	Colon_Sigmoid	7737	0	0	0.57	0.39	0.03
P78556	CCL20	CCL20	rs10207134	Colon_Transverse	7737	0	0	0.5	0.34	0.16
P78556	CCL20	CCL20	rs10207134	Esophagus_Mucosa	7737	0	0	0.46	0.52	0.02
P78556	CCL20	CCL20	rs10207134	Heart_Atrial_Appendage	7737	0	0	0.45	0.52	0.03
P78556	CCL20	CCL20	rs10207134	Kidney_Cortex	7624	0	0	0.44	0.34	0.22
P78556	CCL20	CCL20	rs10207134	Liver	7737	0	0	0.57	0.39	0.04
P78556	CCL20	CCL20	rs10207134	Lung	7737	0	0	0.58	0.34	0.07
P78556	CCL20	CCL20	rs10207134	Minor_Salivary_Gland	7724	0	0	0.52	0.43	0.06
P78556	CCL20	CCL20	rs10207134	Nerve_Tibial	7737	0	0	0	1	0
P78556	CCL20	CCL20	rs10207134	Ovary	7722	0	0	0.54	0.42	0.04
P78556	CCL20	CCL20	rs10207134	Pancreas	7737	0	0	0.47	0.4	0.13
P78556	CCL20	CCL20	rs10207134	Pituitary	7736	0	0	0.52	0.42	0.06
P78556	CCL20	CCL20	rs10207134	Prostate	7736	0	0	0.56	0.4	0.04
P78556	CCL20	CCL20	rs10207134	Skin_Not_Sun_Exposed_Suprapubic	7737	0	0	0.59	0.39	0.03
P78556	CCL20	CCL20	rs10207134	Skin_Sun_Exposed_Lower_leg	7737	0	0	0.54	0.41	0.05
P78556	CCL20	CCL20	rs10207134	Small_Intestine_Terminal_Ileum	7734	0	0	0.55	0.39	0.07
P78556	CCL20	CCL20	rs10207134	Spleen	7736	0	0	0.53	0.39	0.07
P78556	CCL20	CCL20	rs10207134	Stomach	7737	0	0	0.58	0.39	0.03
P78556	CCL20	CCL20	rs10207134	Testis	7737	0	0	0.57	0.39	0.04
P78556	CCL20	CCL20	rs10207134	Thyroid	7737	0	0	0.01	0.98	0.01
P78556	CCL20	CCL20	rs10207134	Uterus	7697	0	0	0.54	0.4	0.05
P78556	CCL20	CCL20	rs10207134	Vagina	7722	0	0	0.53	0.42	0.04
P78556	CCL20	CCL20	rs10207134	Whole_Blood	7737	0	0	0	1	0
P55773	CCL23	CCL23	rs712048	Adipose_Subcutaneous	5367	0	0	0	1	0
P55773	CCL23	CCL23	rs712048	Adipose_Visceral_Omentum	5367	0	0	0	1	0
P55773	CCL23	CCL23	rs712048	Adrenal_Gland	5367	0	0	0.54	0.27	0.19
P55773	CCL23	CCL23	rs712048	Artery_Aorta	5367	0	0	0	1	0
P55773	CCL23	CCL23	rs712048	Artery_Coronary	5365	0	0	0.4	0.51	0.09
P55773	CCL23	CCL23	rs712048	Artery_Tibial	5367	0	0	0	1	0
P55773	CCL23	CCL23	rs712048	Breast_Mammary_Tissue	5367	0	0	0	1	0
P55773	CCL23	CCL23	rs712048	Colon_Sigmoid	5367	0	0	0	1	0
P55773	CCL23	CCL23	rs712048	Colon_Transverse	5367	0	0	0.55	0.35	0.09
P55773	CCL23	CCL23	rs712048	Esophagus_Gastroesophageal_Junction	5367	0	0	0	1	0
P55773	CCL23	CCL23	rs712048	Esophagus_Mucosa	5367	0	0	0	1	0
P55773	CCL23	CCL23	rs712048	Esophagus_Muscularis	5367	0	0	0	1	0
P55773	CCL23	CCL23	rs712048	Heart_Atrial_Appendage	5367	0	0	0.65	0.3	0.05
P55773	CCL23	CCL23	rs712048	Heart_Left_Ventricle	5367	0	0	0.64	0.32	0.04
P55773	CCL23	CCL23	rs712048	Kidney_Cortex	5098	0	0	0.57	0.36	0.07
P55773	CCL23	CCL23	rs712048	Liver	5367	0	0	0.52	0.26	0.22
P55773	CCL23	CCL23	rs712048	Lung	5367	0	0	0.53	0.37	0.1
P55773	CCL23	CCL23	rs712048	Minor_Salivary_Gland	5364	0	0	0.61	0.34	0.05
P55773	CCL23	CCL23	rs712048	Muscle_Skeletal	5367	0	0	0	1	0
P55773	CCL23	CCL23	rs712048	Nerve_Tibial	5367	0	0	0	1	0
P55773	CCL23	CCL23	rs712048	Ovary	5359	0	0	0.46	0.5	0.04
P55773	CCL23	CCL23	rs712048	Pancreas	5367	0	0	0.61	0.32	0.07
P55773	CCL23	CCL23	rs712048	Pituitary	5366	0	0	0.62	0.34	0.04
P55773	CCL23	CCL23	rs712048	Prostate	5365	0	0	0.54	0.32	0.14
P55773	CCL23	CCL23	rs712048	Skin_Not_Sun_Exposed_Suprapubic	5367	0	0	0	1	0
P55773	CCL23	CCL23	rs712048	Skin_Sun_Exposed_Lower_leg	5367	0	0	0	1	0
P55773	CCL23	CCL23	rs712048	Small_Intestine_Terminal_Ileum	5364	0	0	0.6	0.33	0.07
P55773	CCL23	CCL23	rs712048	Spleen	5363	0	0	0.61	0.33	0.06
P55773	CCL23	CCL23	rs712048	Stomach	5367	0	0	0.61	0.34	0.05
P55773	CCL23	CCL23	rs712048	Testis	5367	0	0	0.51	0.46	0.03
P55773	CCL23	CCL23	rs712048	Thyroid	5367	0	0	0.08	0.91	0
P55773	CCL23	CCL23	rs712048	Uterus	5317	0	0	0.59	0.36	0.05
P55773	CCL23	CCL23	rs712048	Vagina	5358	0	0	0.38	0.21	0.4
P55773	CCL23	CCL23	rs712048	Whole_Blood	5367	0	0	0.19	0.34	0.47
O15444	CCL25	CCL25	rs2032887	Brain_Amygdala	7442	0	0	0.54	0.42	0.04
O15444	CCL25	CCL25	rs2032887	Brain_Anterior_cingulate_cortex_BA24	7471	0	0	0.53	0.39	0.07
O15444	CCL25	CCL25	rs2032887	Brain_Caudate_basal_ganglia	7482	0	0	0.5	0.4	0.1
O15444	CCL25	CCL25	rs2032887	Brain_Cerebellar_Hemisphere	7471	0	0	0.3	0.67	0.04
O15444	CCL25	CCL25	rs2032887	Brain_Cerebellum	7473	0	0	0.26	0.71	0.02
O15444	CCL25	CCL25	rs2032887	Brain_Cortex	7480	0	0	0.37	0.61	0.02
O15444	CCL25	CCL25	rs2032887	Brain_Frontal_Cortex_BA9	7477	0	0	0.51	0.45	0.04
O15444	CCL25	CCL25	rs2032887	Brain_Hippocampus	7470	0	0	0.51	0.45	0.03
O15444	CCL25	CCL25	rs2032887	Brain_Hypothalamus	7464	0	0	0.54	0.41	0.04
O15444	CCL25	CCL25	rs2032887	Brain_Nucleus_accumbens_basal_ganglia	7479	0	0	0.44	0.53	0.03
O15444	CCL25	CCL25	rs2032887	Brain_Putamen_basal_ganglia	7478	0	0	0.5	0.45	0.05
O15444	CCL25	CCL25	rs2032887	Brain_Spinal_cord_cervical_c-1	7451	0	0	0.49	0.47	0.04
O15444	CCL25	CCL25	rs2032887	Brain_Substantia_nigra	7439	0	0	0.54	0.42	0.04
O15444	CCL25	CCL25	rs2032887	Cells_EBV-transformed_lymphocytes	7477	0	0	0.54	0.42	0.04
O15444	CCL25	CCL25	rs2032887	Liver	7483	0	0	0.51	0.39	0.1
O15444	CCL25	CCL25	rs2032887	Nerve_Tibial	7484	0	0	0	1	0
O15444	CCL25	CCL25	rs2032887	Pituitary	7477	0	0	0.45	0.45	0.1
O15444	CCL25	CCL25	rs2032887	Prostate	7484	0	0	0.55	0.41	0.04
O15444	CCL25	CCL25	rs2032887	Small_Intestine_Terminal_Ileum	7484	0	0	0	1	0
O15444	CCL25	CCL25	rs2032887	Spleen	7483	0	0	0.54	0.41	0.05
O15444	CCL25	CCL25	rs2032887	Testis	7484	0	0	0	1	0
P13236	CCL4	CCL4	rs8064426	Adipose_Subcutaneous	5401	0	0	0	1	0
P13236	CCL4	CCL4	rs8064426	Adipose_Visceral_Omentum	5401	0	0	0.61	0.36	0.03
P13236	CCL4	CCL4	rs8064426	Adrenal_Gland	5401	0	0	0.46	0.25	0.29
P13236	CCL4	CCL4	rs8064426	Artery_Aorta	5401	0	0	0.01	0.99	0
P13236	CCL4	CCL4	rs8064426	Artery_Coronary	5399	0	0	0.62	0.34	0.04
P13236	CCL4	CCL4	rs8064426	Artery_Tibial	5401	0	0	0.33	0.58	0.09
P13236	CCL4	CCL4	rs8064426	Brain_Amygdala	5378	0	0	0.61	0.33	0.06
P13236	CCL4	CCL4	rs8064426	Brain_Anterior_cingulate_cortex_BA24	5390	0	0	0.62	0.33	0.04
P13236	CCL4	CCL4	rs8064426	Brain_Caudate_basal_ganglia	5399	0	0	0.61	0.35	0.04
P13236	CCL4	CCL4	rs8064426	Brain_Cerebellar_Hemisphere	5400	0	0	0.59	0.34	0.07
P13236	CCL4	CCL4	rs8064426	Brain_Cerebellum	5401	0	0	0.61	0.31	0.08
P13236	CCL4	CCL4	rs8064426	Brain_Cortex	5401	0	0	0.62	0.31	0.06
P13236	CCL4	CCL4	rs8064426	Brain_Frontal_Cortex_BA9	5401	0	0	0.61	0.35	0.04
P13236	CCL4	CCL4	rs8064426	Brain_Hippocampus	5394	0	0	0.63	0.32	0.04
P13236	CCL4	CCL4	rs8064426	Brain_Hypothalamus	5398	0	0	0.61	0.35	0.04
P13236	CCL4	CCL4	rs8064426	Brain_Nucleus_accumbens_basal_ganglia	5401	0	0	0.59	0.36	0.05
P13236	CCL4	CCL4	rs8064426	Brain_Putamen_basal_ganglia	5399	0	0	0.59	0.34	0.06
P13236	CCL4	CCL4	rs8064426	Brain_Spinal_cord_cervical_c-1	5384	0	0	0.58	0.31	0.1
P13236	CCL4	CCL4	rs8064426	Brain_Substantia_nigra	5379	0	0	0.6	0.34	0.06
P13236	CCL4	CCL4	rs8064426	Breast_Mammary_Tissue	5401	0	0	0	1	0
P13236	CCL4	CCL4	rs8064426	Cells_EBV-transformed_lymphocytes	5392	0	0	0.62	0.33	0.05
P13236	CCL4	CCL4	rs8064426	Colon_Sigmoid	5401	0	0	0.3	0.68	0.02
P13236	CCL4	CCL4	rs8064426	Colon_Transverse	5401	0	0	0	1	0
P13236	CCL4	CCL4	rs8064426	Esophagus_Gastroesophageal_Junction	5401	0	0	0.63	0.34	0.03
P13236	CCL4	CCL4	rs8064426	Esophagus_Mucosa	5401	0	0	0.64	0.31	0.05
P13236	CCL4	CCL4	rs8064426	Esophagus_Muscularis	5401	0	0	0.52	0.45	0.03
P13236	CCL4	CCL4	rs8064426	Heart_Atrial_Appendage	5401	0	0	0	0.99	0
P13236	CCL4	CCL4	rs8064426	Heart_Left_Ventricle	5401	0	0	0.58	0.36	0.05
P13236	CCL4	CCL4	rs8064426	Kidney_Cortex	5127	0	0	0.61	0.32	0.07
P13236	CCL4	CCL4	rs8064426	Liver	5401	0	0	0.49	0.47	0.04
P13236	CCL4	CCL4	rs8064426	Lung	5401	0	0	0	1	0
P13236	CCL4	CCL4	rs8064426	Minor_Salivary_Gland	5398	0	0	0.03	0.97	0
P13236	CCL4	CCL4	rs8064426	Muscle_Skeletal	5401	0	0	0.02	0.97	0
P13236	CCL4	CCL4	rs8064426	Nerve_Tibial	5401	0	0	0.01	0.99	0
P13236	CCL4	CCL4	rs8064426	Ovary	5394	0	0	0.63	0.33	0.04
P13236	CCL4	CCL4	rs8064426	Pancreas	5401	0	0	0.57	0.39	0.04
P13236	CCL4	CCL4	rs8064426	Pituitary	5400	0	0	0.64	0.32	0.04
P13236	CCL4	CCL4	rs8064426	Prostate	5399	0	0	0.6	0.36	0.05
P13236	CCL4	CCL4	rs8064426	Skin_Not_Sun_Exposed_Suprapubic	5401	0	0	0.14	0.85	0.01
P13236	CCL4	CCL4	rs8064426	Skin_Sun_Exposed_Lower_leg	5401	0	0	0	1	0
P13236	CCL4	CCL4	rs8064426	Small_Intestine_Terminal_Ileum	5397	0	0	0.25	0.72	0.04
P13236	CCL4	CCL4	rs8064426	Spleen	5398	0	0	0.26	0.72	0.02
P13236	CCL4	CCL4	rs8064426	Stomach	5401	0	0	0.6	0.36	0.04
P13236	CCL4	CCL4	rs8064426	Testis	5401	0	0	0.53	0.44	0.03
P13236	CCL4	CCL4	rs8064426	Thyroid	5401	0	0	0	1	0
P13236	CCL4	CCL4	rs8064426	Uterus	5351	0	0	0.56	0.39	0.05
P13236	CCL4	CCL4	rs8064426	Vagina	5393	0	0	0.62	0.34	0.04
P13236	CCL4	CCL4	rs8064426	Whole_Blood	5401	0	0	0	1	0
Q9BZW8	CD244	CD244	rs11265493	Adipose_Subcutaneous	6201	0	0	0.58	0.39	0.03
Q9BZW8	CD244	CD244	rs11265493	Adipose_Visceral_Omentum	6201	0	0	0	1	0
Q9BZW8	CD244	CD244	rs11265493	Adrenal_Gland	6201	0	0	0.54	0.43	0.03
Q9BZW8	CD244	CD244	rs11265493	Artery_Aorta	6201	0	0	0.22	0.75	0.03
Q9BZW8	CD244	CD244	rs11265493	Artery_Coronary	6195	0	0	0	1	0
Q9BZW8	CD244	CD244	rs11265493	Artery_Tibial	6201	0	0	0	1	0
Q9BZW8	CD244	CD244	rs11265493	Brain_Amygdala	6176	0	0	0.5	0.46	0.04
Q9BZW8	CD244	CD244	rs11265493	Brain_Anterior_cingulate_cortex_BA24	6174	0	0	0.6	0.34	0.06
Q9BZW8	CD244	CD244	rs11265493	Brain_Caudate_basal_ganglia	6194	0	0	0.55	0.39	0.06
Q9BZW8	CD244	CD244	rs11265493	Brain_Cerebellar_Hemisphere	6198	0	0	0.57	0.39	0.04
Q9BZW8	CD244	CD244	rs11265493	Brain_Cortex	6197	0	0	0.61	0.35	0.05
Q9BZW8	CD244	CD244	rs11265493	Brain_Frontal_Cortex_BA9	6182	0	0	0.54	0.35	0.1
Q9BZW8	CD244	CD244	rs11265493	Brain_Hippocampus	6195	0	0	0.58	0.37	0.05
Q9BZW8	CD244	CD244	rs11265493	Brain_Hypothalamus	6192	0	0	0.59	0.36	0.04
Q9BZW8	CD244	CD244	rs11265493	Brain_Nucleus_accumbens_basal_ganglia	6198	0	0	0.52	0.4	0.08
Q9BZW8	CD244	CD244	rs11265493	Brain_Putamen_basal_ganglia	6190	0	0	0.54	0.41	0.05
Q9BZW8	CD244	CD244	rs11265493	Brain_Spinal_cord_cervical_c-1	6185	0	0	0.59	0.36	0.05
Q9BZW8	CD244	CD244	rs11265493	Brain_Substantia_nigra	6175	0	0	0.6	0.36	0.05
Q9BZW8	CD244	CD244	rs11265493	Breast_Mammary_Tissue	6201	0	0	0.58	0.39	0.03
Q9BZW8	CD244	CD244	rs11265493	Cells_EBV-transformed_lymphocytes	6191	0	0	0.01	0.37	0.62
Q9BZW8	CD244	CD244	rs11265493	Colon_Sigmoid	6201	0	0	0.61	0.36	0.03
Q9BZW8	CD244	CD244	rs11265493	Colon_Transverse	6201	0	0	0.58	0.35	0.07
Q9BZW8	CD244	CD244	rs11265493	Esophagus_Gastroesophageal_Junction	6201	0	0	0.45	0.52	0.04
Q9BZW8	CD244	CD244	rs11265493	Esophagus_Mucosa	6201	0	0	0.09	0.42	0.48
Q9BZW8	CD244	CD244	rs11265493	Esophagus_Muscularis	6201	0	0	0.52	0.31	0.17
Q9BZW8	CD244	CD244	rs11265493	Heart_Atrial_Appendage	6201	0	0	0.12	0.44	0.44
Q9BZW8	CD244	CD244	rs11265493	Heart_Left_Ventricle	6201	0	0	0	0.63	0.37
Q9BZW8	CD244	CD244	rs11265493	Kidney_Cortex	6040	0	0	0.58	0.36	0.06
Q9BZW8	CD244	CD244	rs11265493	Liver	6201	0	0	0.56	0.41	0.03
Q9BZW8	CD244	CD244	rs11265493	Lung	6201	0	0	0	1	0
Q9BZW8	CD244	CD244	rs11265493	Minor_Salivary_Gland	6196	0	0	0.6	0.36	0.04
Q9BZW8	CD244	CD244	rs11265493	Muscle_Skeletal	6201	0	0	0.64	0.33	0.04
Q9BZW8	CD244	CD244	rs11265493	Nerve_Tibial	6201	0	0	0.18	0.26	0.57
Q9BZW8	CD244	CD244	rs11265493	Ovary	6197	0	0	0.02	0.02	0.96
Q9BZW8	CD244	CD244	rs11265493	Pancreas	6201	0	0	0.42	0.26	0.31
Q9BZW8	CD244	CD244	rs11265493	Pituitary	6195	0	0	0.62	0.34	0.03
Q9BZW8	CD244	CD244	rs11265493	Prostate	6200	0	0	0.59	0.38	0.03
Q9BZW8	CD244	CD244	rs11265493	Skin_Not_Sun_Exposed_Suprapubic	6201	0	0	0	1	0
Q9BZW8	CD244	CD244	rs11265493	Skin_Sun_Exposed_Lower_leg	6201	0	0	0	1	0
Q9BZW8	CD244	CD244	rs11265493	Small_Intestine_Terminal_Ileum	6199	0	0	0.6	0.36	0.04
Q9BZW8	CD244	CD244	rs11265493	Spleen	6201	0	0	0.59	0.38	0.04
Q9BZW8	CD244	CD244	rs11265493	Stomach	6201	0	0	0.11	0.21	0.68
Q9BZW8	CD244	CD244	rs11265493	Testis	6201	0	0	0	1	0
Q9BZW8	CD244	CD244	rs11265493	Thyroid	6201	0	0	0.24	0.68	0.08
Q9BZW8	CD244	CD244	rs11265493	Uterus	6194	0	0	0.59	0.37	0.04
Q9BZW8	CD244	CD244	rs11265493	Vagina	6189	0	0	0.6	0.34	0.06
Q9BZW8	CD244	CD244	rs11265493	Whole_Blood	6201	0	0	0	1	0
P25942	CD40	CD40	rs1883832	Adipose_Subcutaneous	6461	0	0	0	0.37	0.63
P25942	CD40	CD40	rs1883832	Adipose_Visceral_Omentum	6461	0	0	0	0.02	0.98
P25942	CD40	CD40	rs1883832	Adrenal_Gland	6461	0	0	0	0.05	0.95
P25942	CD40	CD40	rs1883832	Artery_Aorta	6461	0	0	0	0	1
P25942	CD40	CD40	rs1883832	Artery_Coronary	6461	0	0	0.1	0.09	0.82
P25942	CD40	CD40	rs1883832	Artery_Tibial	6461	0	0	0	0.02	0.98
P25942	CD40	CD40	rs1883832	Brain_Amygdala	6443	0	0	0.05	0.06	0.89
P25942	CD40	CD40	rs1883832	Brain_Anterior_cingulate_cortex_BA24	6452	0	0	0.02	0.02	0.96
P25942	CD40	CD40	rs1883832	Brain_Caudate_basal_ganglia	6461	0	0	0.2	0.15	0.65
P25942	CD40	CD40	rs1883832	Brain_Cerebellar_Hemisphere	6459	0	0	0	0.13	0.87
P25942	CD40	CD40	rs1883832	Brain_Cerebellum	6457	0	0	0	0.12	0.87
P25942	CD40	CD40	rs1883832	Brain_Cortex	6456	0	0	0	0.01	0.99
P25942	CD40	CD40	rs1883832	Brain_Frontal_Cortex_BA9	6457	0	0	0.03	0.03	0.94
P25942	CD40	CD40	rs1883832	Brain_Hippocampus	6449	0	0	0.04	0.03	0.93
P25942	CD40	CD40	rs1883832	Brain_Hypothalamus	6439	0	0	0.1	0.07	0.83
P25942	CD40	CD40	rs1883832	Brain_Nucleus_accumbens_basal_ganglia	6460	0	0	0.09	0.08	0.82
P25942	CD40	CD40	rs1883832	Brain_Putamen_basal_ganglia	6458	0	0	0.07	0.05	0.88
P25942	CD40	CD40	rs1883832	Brain_Spinal_cord_cervical_c-1	6422	0	0	0.34	0.24	0.42
P25942	CD40	CD40	rs1883832	Brain_Substantia_nigra	6422	0	0	0.24	0.17	0.58
P25942	CD40	CD40	rs1883832	Breast_Mammary_Tissue	6461	0	0	0	0.01	0.99
P25942	CD40	CD40	rs1883832	Cells_Cultured_fibroblasts	6461	0	0	0	0.99	0.01
P25942	CD40	CD40	rs1883832	Cells_EBV-transformed_lymphocytes	6450	0	0	0.54	0.33	0.12
P25942	CD40	CD40	rs1883832	Colon_Sigmoid	6461	0	0	0	0.01	0.99
P25942	CD40	CD40	rs1883832	Colon_Transverse	6461	0	0	0	0.06	0.94
P25942	CD40	CD40	rs1883832	Esophagus_Gastroesophageal_Junction	6461	0	0	0	0.01	0.99
P25942	CD40	CD40	rs1883832	Esophagus_Mucosa	6461	0	0	0	0.02	0.98
P25942	CD40	CD40	rs1883832	Esophagus_Muscularis	6461	0	0	0	0.02	0.98
P25942	CD40	CD40	rs1883832	Heart_Atrial_Appendage	6461	0	0	0	0.01	0.99
P25942	CD40	CD40	rs1883832	Heart_Left_Ventricle	6461	0	0	0	0.47	0.53
P25942	CD40	CD40	rs1883832	Kidney_Cortex	6318	0	0	0.01	0.01	0.98
P25942	CD40	CD40	rs1883832	Liver	6460	0	0	0.51	0.4	0.08
P25942	CD40	CD40	rs1883832	Lung	6461	0	0	0	0.02	0.98
P25942	CD40	CD40	rs1883832	Minor_Salivary_Gland	6450	0	0	0.48	0.36	0.16
P25942	CD40	CD40	rs1883832	Muscle_Skeletal	6461	0	0	0.01	0.03	0.96
P25942	CD40	CD40	rs1883832	Nerve_Tibial	6461	0	0	0	0	1
P25942	CD40	CD40	rs1883832	Ovary	6454	0	0	0.01	0.05	0.95
P25942	CD40	CD40	rs1883832	Pancreas	6461	0	0	0	0.04	0.96
P25942	CD40	CD40	rs1883832	Pituitary	6460	0	0	0.05	0.08	0.87
P25942	CD40	CD40	rs1883832	Prostate	6461	0	0	0.21	0.15	0.63
P25942	CD40	CD40	rs1883832	Skin_Not_Sun_Exposed_Suprapubic	6461	0	0	0	0.01	0.99
P25942	CD40	CD40	rs1883832	Skin_Sun_Exposed_Lower_leg	6461	0	0	0	0	1
P25942	CD40	CD40	rs1883832	Small_Intestine_Terminal_Ileum	6457	0	0	0.6	0.35	0.05
P25942	CD40	CD40	rs1883832	Spleen	6461	0	0	0.48	0.39	0.13
P25942	CD40	CD40	rs1883832	Stomach	6461	0	0	0	0.01	0.99
P25942	CD40	CD40	rs1883832	Testis	6461	0	0	0	0.01	0.99
P25942	CD40	CD40	rs1883832	Thyroid	6461	0	0	0	0.01	0.99
P25942	CD40	CD40	rs1883832	Uterus	6447	0	0	0.2	0.14	0.66
P25942	CD40	CD40	rs1883832	Vagina	6447	0	0	0.04	0.05	0.91
P25942	CD40	CD40	rs1883832	Whole_Blood	6461	0	0	0	1	0
P06127	CD5	CD5	rs674379	Adipose_Subcutaneous	5371	0	0	0	0.05	0.95
P06127	CD5	CD5	rs674379	Adipose_Visceral_Omentum	5371	0	0	0.65	0.32	0.03
P06127	CD5	CD5	rs674379	Adrenal_Gland	5369	0	0	0.44	0.25	0.3
P06127	CD5	CD5	rs674379	Artery_Aorta	5371	0	0	0	0.1	0.9
P06127	CD5	CD5	rs674379	Artery_Coronary	5369	0	0	0.62	0.29	0.09
P06127	CD5	CD5	rs674379	Artery_Tibial	5371	0	0	0	0.12	0.88
P06127	CD5	CD5	rs674379	Brain_Amygdala	5353	0	0	0.58	0.35	0.07
P06127	CD5	CD5	rs674379	Brain_Anterior_cingulate_cortex_BA24	5362	0	0	0.62	0.33	0.04
P06127	CD5	CD5	rs674379	Brain_Caudate_basal_ganglia	5361	0	0	0.26	0.2	0.54
P06127	CD5	CD5	rs674379	Brain_Cerebellar_Hemisphere	5359	0	0	0	0.39	0.61
P06127	CD5	CD5	rs674379	Brain_Cerebellum	5363	0	0	0	0.18	0.82
P06127	CD5	CD5	rs674379	Brain_Cortex	5371	0	0	0.29	0.2	0.51
P06127	CD5	CD5	rs674379	Brain_Frontal_Cortex_BA9	5370	0	0	0.31	0.39	0.3
P06127	CD5	CD5	rs674379	Brain_Hippocampus	5369	0	0	0.6	0.34	0.06
P06127	CD5	CD5	rs674379	Brain_Hypothalamus	5358	0	0	0.49	0.32	0.19
P06127	CD5	CD5	rs674379	Brain_Nucleus_accumbens_basal_ganglia	5363	0	0	0.51	0.36	0.13
P06127	CD5	CD5	rs674379	Brain_Putamen_basal_ganglia	5353	0	0	0.07	0.11	0.82
P06127	CD5	CD5	rs674379	Brain_Spinal_cord_cervical_c-1	5358	0	0	0.63	0.32	0.05
P06127	CD5	CD5	rs674379	Brain_Substantia_nigra	5292	0	0	0.53	0.29	0.18
P06127	CD5	CD5	rs674379	Breast_Mammary_Tissue	5371	0	0	0	0.02	0.98
P06127	CD5	CD5	rs674379	Cells_EBV-transformed_lymphocytes	5368	0	0	0.56	0.4	0.04
P06127	CD5	CD5	rs674379	Colon_Sigmoid	5371	0	0	0	0.07	0.93
P06127	CD5	CD5	rs674379	Colon_Transverse	5371	0	0	0.31	0.2	0.49
P06127	CD5	CD5	rs674379	Esophagus_Gastroesophageal_Junction	5371	0	0	0	0.09	0.91
P06127	CD5	CD5	rs674379	Esophagus_Mucosa	5371	0	0	0.58	0.3	0.12
P06127	CD5	CD5	rs674379	Esophagus_Muscularis	5371	0	0	0	0.09	0.91
P06127	CD5	CD5	rs674379	Heart_Atrial_Appendage	5371	0	0	0.1	0.21	0.68
P06127	CD5	CD5	rs674379	Heart_Left_Ventricle	5371	0	0	0	0.1	0.9
P06127	CD5	CD5	rs674379	Kidney_Cortex	5143	0	0	0.58	0.32	0.1
P06127	CD5	CD5	rs674379	Liver	5370	0	0	0.52	0.34	0.14
P06127	CD5	CD5	rs674379	Lung	5371	0	0	0.21	0.19	0.6
P06127	CD5	CD5	rs674379	Minor_Salivary_Gland	5345	0	0	0.56	0.35	0.08
P06127	CD5	CD5	rs674379	Muscle_Skeletal	5371	0	0	0	0.39	0.61
P06127	CD5	CD5	rs674379	Nerve_Tibial	5371	0	0	0	0.08	0.92
P06127	CD5	CD5	rs674379	Ovary	5367	0	0	0	0.24	0.76
P06127	CD5	CD5	rs674379	Pancreas	5371	0	0	0	0.29	0.71
P06127	CD5	CD5	rs674379	Pituitary	5370	0	0	0	0.02	0.98
P06127	CD5	CD5	rs674379	Prostate	5366	0	0	0	0.1	0.9
P06127	CD5	CD5	rs674379	Skin_Not_Sun_Exposed_Suprapubic	5371	0	0	0	0.12	0.88
P06127	CD5	CD5	rs674379	Skin_Sun_Exposed_Lower_leg	5371	0	0	0	0.16	0.84
P06127	CD5	CD5	rs674379	Small_Intestine_Terminal_Ileum	5369	0	0	0.58	0.31	0.11
P06127	CD5	CD5	rs674379	Spleen	5371	0	0	0.61	0.36	0.04
P06127	CD5	CD5	rs674379	Stomach	5371	0	0	0	0.06	0.94
P06127	CD5	CD5	rs674379	Testis	5371	0	0	0	0.3	0.7
P06127	CD5	CD5	rs674379	Thyroid	5371	0	0	0	0.1	0.9
P06127	CD5	CD5	rs674379	Uterus	5364	0	0	0	0.06	0.94
P06127	CD5	CD5	rs674379	Vagina	5348	0	0	0.6	0.34	0.06
P06127	CD5	CD5	rs674379	Whole_Blood	5371	0	0	0.56	0.37	0.07
Q8WWJ7	CD6	CD6	rs2074227	Adipose_Subcutaneous	5475	0	0	0.67	0.3	0.02
Q8WWJ7	CD6	CD6	rs2074227	Adipose_Visceral_Omentum	5475	0	0	0.64	0.33	0.03
Q8WWJ7	CD6	CD6	rs2074227	Adrenal_Gland	5473	0	0	0.46	0.29	0.25
Q8WWJ7	CD6	CD6	rs2074227	Artery_Aorta	5475	0	0	0.62	0.35	0.04
Q8WWJ7	CD6	CD6	rs2074227	Artery_Coronary	5473	0	0	0.61	0.31	0.08
Q8WWJ7	CD6	CD6	rs2074227	Artery_Tibial	5475	0	0	0.61	0.33	0.06
Q8WWJ7	CD6	CD6	rs2074227	Brain_Amygdala	5458	0	0	0	0	1
Q8WWJ7	CD6	CD6	rs2074227	Brain_Anterior_cingulate_cortex_BA24	5465	0	0	0	0	1
Q8WWJ7	CD6	CD6	rs2074227	Brain_Caudate_basal_ganglia	5465	0	0	0.35	0.21	0.44
Q8WWJ7	CD6	CD6	rs2074227	Brain_Cerebellar_Hemisphere	5463	0	0	0	0	1
Q8WWJ7	CD6	CD6	rs2074227	Brain_Cerebellum	5468	0	0	0	0	1
Q8WWJ7	CD6	CD6	rs2074227	Brain_Cortex	5475	0	0	0	0.04	0.96
Q8WWJ7	CD6	CD6	rs2074227	Brain_Frontal_Cortex_BA9	5475	0	0	0	0	1
Q8WWJ7	CD6	CD6	rs2074227	Brain_Hippocampus	5473	0	0	0	0	0.99
Q8WWJ7	CD6	CD6	rs2074227	Brain_Hypothalamus	5463	0	0	0	0	1
Q8WWJ7	CD6	CD6	rs2074227	Brain_Nucleus_accumbens_basal_ganglia	5467	0	0	0.11	0.08	0.82
Q8WWJ7	CD6	CD6	rs2074227	Brain_Putamen_basal_ganglia	5457	0	0	0.56	0.3	0.14
Q8WWJ7	CD6	CD6	rs2074227	Brain_Spinal_cord_cervical_c-1	5458	0	0	0.6	0.35	0.05
Q8WWJ7	CD6	CD6	rs2074227	Brain_Substantia_nigra	5396	0	0	0.26	0.14	0.6
Q8WWJ7	CD6	CD6	rs2074227	Breast_Mammary_Tissue	5475	0	0	0.66	0.31	0.03
Q8WWJ7	CD6	CD6	rs2074227	Cells_EBV-transformed_lymphocytes	5472	0	0	0.6	0.35	0.05
Q8WWJ7	CD6	CD6	rs2074227	Colon_Sigmoid	5475	0	0	0.63	0.34	0.03
Q8WWJ7	CD6	CD6	rs2074227	Colon_Transverse	5475	0	0	0.6	0.36	0.04
Q8WWJ7	CD6	CD6	rs2074227	Esophagus_Gastroesophageal_Junction	5475	0	0	0.6	0.37	0.03
Q8WWJ7	CD6	CD6	rs2074227	Esophagus_Mucosa	5475	0	0	0.4	0.59	0.02
Q8WWJ7	CD6	CD6	rs2074227	Esophagus_Muscularis	5475	0	0	0.63	0.34	0.04
Q8WWJ7	CD6	CD6	rs2074227	Heart_Atrial_Appendage	5475	0	0	0.64	0.32	0.04
Q8WWJ7	CD6	CD6	rs2074227	Heart_Left_Ventricle	5475	0	0	0.65	0.32	0.03
Q8WWJ7	CD6	CD6	rs2074227	Kidney_Cortex	5254	0	0	0.58	0.36	0.07
Q8WWJ7	CD6	CD6	rs2074227	Liver	5474	0	0	0.62	0.35	0.03
Q8WWJ7	CD6	CD6	rs2074227	Lung	5475	0	0	0.64	0.33	0.03
Q8WWJ7	CD6	CD6	rs2074227	Minor_Salivary_Gland	5450	0	0	0.62	0.34	0.04
Q8WWJ7	CD6	CD6	rs2074227	Muscle_Skeletal	5475	0	0	0.68	0.3	0.02
Q8WWJ7	CD6	CD6	rs2074227	Nerve_Tibial	5475	0	0	0.64	0.33	0.03
Q8WWJ7	CD6	CD6	rs2074227	Ovary	5471	0	0	0.62	0.31	0.08
Q8WWJ7	CD6	CD6	rs2074227	Pancreas	5475	0	0	0.26	0.17	0.57
Q8WWJ7	CD6	CD6	rs2074227	Pituitary	5474	0	0	0.61	0.35	0.04
Q8WWJ7	CD6	CD6	rs2074227	Prostate	5470	0	0	0.56	0.4	0.03
Q8WWJ7	CD6	CD6	rs2074227	Skin_Not_Sun_Exposed_Suprapubic	5475	0	0	0.63	0.31	0.06
Q8WWJ7	CD6	CD6	rs2074227	Skin_Sun_Exposed_Lower_leg	5475	0	0	0.68	0.29	0.03
Q8WWJ7	CD6	CD6	rs2074227	Small_Intestine_Terminal_Ileum	5473	0	0	0.64	0.32	0.04
Q8WWJ7	CD6	CD6	rs2074227	Spleen	5475	0	0	0.01	0.98	0.01
Q8WWJ7	CD6	CD6	rs2074227	Stomach	5475	0	0	0.62	0.34	0.04
Q8WWJ7	CD6	CD6	rs2074227	Testis	5475	0	0	0.56	0.39	0.05
Q8WWJ7	CD6	CD6	rs2074227	Thyroid	5475	0	0	0.62	0.34	0.04
Q8WWJ7	CD6	CD6	rs2074227	Uterus	5471	0	0	0.62	0.33	0.05
Q8WWJ7	CD6	CD6	rs2074227	Vagina	5452	0	0	0.58	0.37	0.05
Q8WWJ7	CD6	CD6	rs2074227	Whole_Blood	5475	0	0	0.46	0.52	0.02
Q9H5V8	CDCP1	CDCP1	rs2276862	Adipose_Subcutaneous	5925	0	0	0	0.99	0
Q9H5V8	CDCP1	CDCP1	rs2276862	Adipose_Visceral_Omentum	5925	0	0	0.13	0.86	0.01
Q9H5V8	CDCP1	CDCP1	rs2276862	Adrenal_Gland	5919	0	0	0.25	0.66	0.09
Q9H5V8	CDCP1	CDCP1	rs2276862	Artery_Aorta	5925	0	0	0.48	0.49	0.03
Q9H5V8	CDCP1	CDCP1	rs2276862	Artery_Coronary	5922	0	0	0.62	0.34	0.04
Q9H5V8	CDCP1	CDCP1	rs2276862	Artery_Tibial	5925	0	0	0.49	0.45	0.06
Q9H5V8	CDCP1	CDCP1	rs2276862	Brain_Amygdala	5921	0	0	0.59	0.36	0.05
Q9H5V8	CDCP1	CDCP1	rs2276862	Brain_Anterior_cingulate_cortex_BA24	5915	0	0	0.63	0.32	0.05
Q9H5V8	CDCP1	CDCP1	rs2276862	Brain_Caudate_basal_ganglia	5925	0	0	0.36	0.62	0.02
Q9H5V8	CDCP1	CDCP1	rs2276862	Brain_Cerebellar_Hemisphere	5923	0	0	0.6	0.34	0.06
Q9H5V8	CDCP1	CDCP1	rs2276862	Brain_Cerebellum	5925	0	0	0.58	0.38	0.04
Q9H5V8	CDCP1	CDCP1	rs2276862	Brain_Cortex	5925	0	0	0.62	0.34	0.04
Q9H5V8	CDCP1	CDCP1	rs2276862	Brain_Frontal_Cortex_BA9	5922	0	0	0.62	0.34	0.04
Q9H5V8	CDCP1	CDCP1	rs2276862	Brain_Hippocampus	5923	0	0	0.59	0.36	0.04
Q9H5V8	CDCP1	CDCP1	rs2276862	Brain_Hypothalamus	5924	0	0	0.6	0.34	0.06
Q9H5V8	CDCP1	CDCP1	rs2276862	Brain_Nucleus_accumbens_basal_ganglia	5925	0	0	0.54	0.38	0.08
Q9H5V8	CDCP1	CDCP1	rs2276862	Brain_Putamen_basal_ganglia	5922	0	0	0.59	0.35	0.06
Q9H5V8	CDCP1	CDCP1	rs2276862	Brain_Spinal_cord_cervical_c-1	5902	0	0	0.58	0.34	0.08
Q9H5V8	CDCP1	CDCP1	rs2276862	Brain_Substantia_nigra	5910	0	0	0.61	0.34	0.05
Q9H5V8	CDCP1	CDCP1	rs2276862	Breast_Mammary_Tissue	5925	0	0	0.63	0.33	0.05
Q9H5V8	CDCP1	CDCP1	rs2276862	Cells_Cultured_fibroblasts	5925	0	0	0	1	0
Q9H5V8	CDCP1	CDCP1	rs2276862	Cells_EBV-transformed_lymphocytes	5912	0	0	0.58	0.37	0.04
Q9H5V8	CDCP1	CDCP1	rs2276862	Colon_Sigmoid	5925	0	0	0.43	0.46	0.1
Q9H5V8	CDCP1	CDCP1	rs2276862	Colon_Transverse	5925	0	0	0.65	0.31	0.04
Q9H5V8	CDCP1	CDCP1	rs2276862	Esophagus_Gastroesophageal_Junction	5925	0	0	0.58	0.35	0.07
Q9H5V8	CDCP1	CDCP1	rs2276862	Esophagus_Mucosa	5925	0	0	0	1	0
Q9H5V8	CDCP1	CDCP1	rs2276862	Esophagus_Muscularis	5925	0	0	0	1	0
Q9H5V8	CDCP1	CDCP1	rs2276862	Heart_Atrial_Appendage	5925	0	0	0.57	0.36	0.07
Q9H5V8	CDCP1	CDCP1	rs2276862	Heart_Left_Ventricle	5925	0	0	0.61	0.33	0.06
Q9H5V8	CDCP1	CDCP1	rs2276862	Kidney_Cortex	5827	0	0	0.55	0.32	0.14
Q9H5V8	CDCP1	CDCP1	rs2276862	Liver	5909	0	0	0.6	0.35	0.05
Q9H5V8	CDCP1	CDCP1	rs2276862	Lung	5925	0	0	0.54	0.44	0.03
Q9H5V8	CDCP1	CDCP1	rs2276862	Minor_Salivary_Gland	5922	0	0	0.6	0.33	0.07
Q9H5V8	CDCP1	CDCP1	rs2276862	Muscle_Skeletal	5925	0	0	0.33	0.65	0.02
Q9H5V8	CDCP1	CDCP1	rs2276862	Nerve_Tibial	5925	0	0	0.4	0.49	0.11
Q9H5V8	CDCP1	CDCP1	rs2276862	Ovary	5925	0	0	0.62	0.33	0.05
Q9H5V8	CDCP1	CDCP1	rs2276862	Pancreas	5922	0	0	0.43	0.5	0.07
Q9H5V8	CDCP1	CDCP1	rs2276862	Pituitary	5920	0	0	0	0.01	0.99
Q9H5V8	CDCP1	CDCP1	rs2276862	Prostate	5925	0	0	0.42	0.46	0.12
Q9H5V8	CDCP1	CDCP1	rs2276862	Skin_Not_Sun_Exposed_Suprapubic	5925	0	0	0.57	0.38	0.06
Q9H5V8	CDCP1	CDCP1	rs2276862	Skin_Sun_Exposed_Lower_leg	5925	0	0	0.35	0.64	0.02
Q9H5V8	CDCP1	CDCP1	rs2276862	Small_Intestine_Terminal_Ileum	5923	0	0	0.61	0.35	0.04
Q9H5V8	CDCP1	CDCP1	rs2276862	Spleen	5923	0	0	0.01	0.99	0
Q9H5V8	CDCP1	CDCP1	rs2276862	Stomach	5925	0	0	0.61	0.34	0.05
Q9H5V8	CDCP1	CDCP1	rs2276862	Testis	5925	0	0	0	1	0
Q9H5V8	CDCP1	CDCP1	rs2276862	Thyroid	5925	0	0	0	1	0
Q9H5V8	CDCP1	CDCP1	rs2276862	Uterus	5895	0	0	0.62	0.33	0.05
Q9H5V8	CDCP1	CDCP1	rs2276862	Vagina	5913	0	0	0.52	0.44	0.04
Q9H5V8	CDCP1	CDCP1	rs2276862	Whole_Blood	5925	0	0	0.01	0.11	0.87
P09603	CSF-1	CSF1	rs17610659	Adipose_Subcutaneous	5547	0	0	0	1	0
P09603	CSF-1	CSF1	rs17610659	Adipose_Visceral_Omentum	5547	0	0	0.55	0.35	0.1
P09603	CSF-1	CSF1	rs17610659	Adrenal_Gland	5544	0	0	0.52	0.3	0.18
P09603	CSF-1	CSF1	rs17610659	Artery_Aorta	5547	0	0	0.05	0.44	0.51
P09603	CSF-1	CSF1	rs17610659	Artery_Coronary	5546	0	0	0.46	0.29	0.24
P09603	CSF-1	CSF1	rs17610659	Artery_Tibial	5547	0	0	0	1	0
P09603	CSF-1	CSF1	rs17610659	Brain_Amygdala	5530	0	0	0.59	0.36	0.04
P09603	CSF-1	CSF1	rs17610659	Brain_Anterior_cingulate_cortex_BA24	5535	0	0	0.56	0.32	0.12
P09603	CSF-1	CSF1	rs17610659	Brain_Caudate_basal_ganglia	5547	0	0	0.59	0.32	0.08
P09603	CSF-1	CSF1	rs17610659	Brain_Cerebellar_Hemisphere	5542	0	0	0.26	0.71	0.04
P09603	CSF-1	CSF1	rs17610659	Brain_Cerebellum	5546	0	0	0.51	0.31	0.18
P09603	CSF-1	CSF1	rs17610659	Brain_Cortex	5547	0	0	0.63	0.32	0.05
P09603	CSF-1	CSF1	rs17610659	Brain_Frontal_Cortex_BA9	5545	0	0	0.59	0.33	0.08
P09603	CSF-1	CSF1	rs17610659	Brain_Hippocampus	5540	0	0	0.64	0.32	0.05
P09603	CSF-1	CSF1	rs17610659	Brain_Hypothalamus	5539	0	0	0.65	0.32	0.04
P09603	CSF-1	CSF1	rs17610659	Brain_Nucleus_accumbens_basal_ganglia	5542	0	0	0.63	0.34	0.03
P09603	CSF-1	CSF1	rs17610659	Brain_Putamen_basal_ganglia	5543	0	0	0.56	0.4	0.04
P09603	CSF-1	CSF1	rs17610659	Brain_Spinal_cord_cervical_c-1	5537	0	0	0.59	0.33	0.09
P09603	CSF-1	CSF1	rs17610659	Brain_Substantia_nigra	5528	0	0	0.54	0.4	0.06
P09603	CSF-1	CSF1	rs17610659	Breast_Mammary_Tissue	5547	0	0	0	1	0
P09603	CSF-1	CSF1	rs17610659	Cells_Cultured_fibroblasts	5547	0	0	0.34	0.64	0.03
P09603	CSF-1	CSF1	rs17610659	Cells_EBV-transformed_lymphocytes	5539	0	0	0.6	0.36	0.04
P09603	CSF-1	CSF1	rs17610659	Colon_Sigmoid	5547	0	0	0.62	0.33	0.05
P09603	CSF-1	CSF1	rs17610659	Colon_Transverse	5547	0	0	0.63	0.33	0.04
P09603	CSF-1	CSF1	rs17610659	Esophagus_Gastroesophageal_Junction	5547	0	0	0.62	0.34	0.04
P09603	CSF-1	CSF1	rs17610659	Esophagus_Mucosa	5547	0	0	0	0	1
P09603	CSF-1	CSF1	rs17610659	Esophagus_Muscularis	5547	0	0	0.17	0.82	0.02
P09603	CSF-1	CSF1	rs17610659	Heart_Atrial_Appendage	5547	0	0	0.62	0.3	0.08
P09603	CSF-1	CSF1	rs17610659	Heart_Left_Ventricle	5547	0	0	0.61	0.33	0.06
P09603	CSF-1	CSF1	rs17610659	Kidney_Cortex	5487	0	0	0.59	0.35	0.06
P09603	CSF-1	CSF1	rs17610659	Liver	5546	0	0	0.42	0.23	0.34
P09603	CSF-1	CSF1	rs17610659	Lung	5547	0	0	0.52	0.39	0.09
P09603	CSF-1	CSF1	rs17610659	Minor_Salivary_Gland	5537	0	0	0.56	0.37	0.08
P09603	CSF-1	CSF1	rs17610659	Muscle_Skeletal	5547	0	0	0.02	0.22	0.77
P09603	CSF-1	CSF1	rs17610659	Nerve_Tibial	5547	0	0	0	1	0
P09603	CSF-1	CSF1	rs17610659	Ovary	5539	0	0	0.61	0.33	0.06
P09603	CSF-1	CSF1	rs17610659	Pancreas	5547	0	0	0.66	0.31	0.04
P09603	CSF-1	CSF1	rs17610659	Pituitary	5544	0	0	0.55	0.42	0.03
P09603	CSF-1	CSF1	rs17610659	Prostate	5547	0	0	0.63	0.32	0.04
P09603	CSF-1	CSF1	rs17610659	Skin_Not_Sun_Exposed_Suprapubic	5547	0	0	0.49	0.39	0.12
P09603	CSF-1	CSF1	rs17610659	Skin_Sun_Exposed_Lower_leg	5547	0	0	0.14	0.72	0.14
P09603	CSF-1	CSF1	rs17610659	Small_Intestine_Terminal_Ileum	5546	0	0	0.6	0.35	0.05
P09603	CSF-1	CSF1	rs17610659	Spleen	5547	0	0	0.58	0.38	0.04
P09603	CSF-1	CSF1	rs17610659	Stomach	5547	0	0	0.58	0.32	0.1
P09603	CSF-1	CSF1	rs17610659	Testis	5547	0	0	0.65	0.32	0.03
P09603	CSF-1	CSF1	rs17610659	Thyroid	5547	0	0	0.57	0.35	0.08
P09603	CSF-1	CSF1	rs17610659	Uterus	5537	0	0	0.57	0.38	0.05
P09603	CSF-1	CSF1	rs17610659	Vagina	5537	0	0	0.45	0.28	0.27
P09603	CSF-1	CSF1	rs17610659	Whole_Blood	5547	0	0	0.6	0.35	0.04
P28325	CST5	CST5	rs4815244	Adrenal_Gland	7692	0	0	0.49	0.34	0.17
P28325	CST5	CST5	rs4815244	Esophagus_Gastroesophageal_Junction	7693	0	0	0.33	0.26	0.41
P28325	CST5	CST5	rs4815244	Esophagus_Mucosa	7693	0	0	0.37	0.35	0.28
P28325	CST5	CST5	rs4815244	Esophagus_Muscularis	7693	0	0	0	0.14	0.86
P28325	CST5	CST5	rs4815244	Kidney_Cortex	7553	0	0	0.53	0.42	0.04
P28325	CST5	CST5	rs4815244	Lung	7693	0	0	0	0.92	0.08
P28325	CST5	CST5	rs4815244	Pancreas	7693	0	0	0	0.01	0.99
P28325	CST5	CST5	rs4815244	Prostate	7693	0	0	0.13	0.11	0.76
P78423	CX3CL1	CX3CL1	rs671623	Adipose_Subcutaneous	7232	0	0	0.55	0.37	0.09
P78423	CX3CL1	CX3CL1	rs671623	Adipose_Visceral_Omentum	7232	0	0	0.54	0.36	0.1
P78423	CX3CL1	CX3CL1	rs671623	Adrenal_Gland	7231	0	0	0.06	0.83	0.1
P78423	CX3CL1	CX3CL1	rs671623	Artery_Aorta	7232	0	0	0.5	0.4	0.1
P78423	CX3CL1	CX3CL1	rs671623	Artery_Coronary	7229	0	0	0.55	0.42	0.03
P78423	CX3CL1	CX3CL1	rs671623	Artery_Tibial	7232	0	0	0.55	0.4	0.05
P78423	CX3CL1	CX3CL1	rs671623	Brain_Amygdala	7188	0	0	0.56	0.4	0.04
P78423	CX3CL1	CX3CL1	rs671623	Brain_Anterior_cingulate_cortex_BA24	7211	0	0	0.53	0.39	0.09
P78423	CX3CL1	CX3CL1	rs671623	Brain_Caudate_basal_ganglia	7232	0	0	0.49	0.39	0.12
P78423	CX3CL1	CX3CL1	rs671623	Brain_Cerebellar_Hemisphere	7231	0	0	0.4	0.39	0.21
P78423	CX3CL1	CX3CL1	rs671623	Brain_Cerebellum	7229	0	0	0.55	0.39	0.06
P78423	CX3CL1	CX3CL1	rs671623	Brain_Cortex	7232	0	0	0.53	0.36	0.1
P78423	CX3CL1	CX3CL1	rs671623	Brain_Frontal_Cortex_BA9	7231	0	0	0.56	0.39	0.05
P78423	CX3CL1	CX3CL1	rs671623	Brain_Hippocampus	7229	0	0	0.54	0.37	0.09
P78423	CX3CL1	CX3CL1	rs671623	Brain_Hypothalamus	7226	0	0	0.53	0.4	0.07
P78423	CX3CL1	CX3CL1	rs671623	Brain_Nucleus_accumbens_basal_ganglia	7230	0	0	0.55	0.41	0.05
P78423	CX3CL1	CX3CL1	rs671623	Brain_Putamen_basal_ganglia	7231	0	0	0.53	0.39	0.08
P78423	CX3CL1	CX3CL1	rs671623	Brain_Spinal_cord_cervical_c-1	7208	0	0	0.54	0.4	0.06
P78423	CX3CL1	CX3CL1	rs671623	Brain_Substantia_nigra	7205	0	0	0.52	0.41	0.06
P78423	CX3CL1	CX3CL1	rs671623	Breast_Mammary_Tissue	7232	0	0	0.32	0.28	0.4
P78423	CX3CL1	CX3CL1	rs671623	Cells_Cultured_fibroblasts	7232	0	0	0.6	0.38	0.03
P78423	CX3CL1	CX3CL1	rs671623	Cells_EBV-transformed_lymphocytes	7217	0	0	0.54	0.42	0.04
P78423	CX3CL1	CX3CL1	rs671623	Colon_Sigmoid	7232	0	0	0.59	0.38	0.03
P78423	CX3CL1	CX3CL1	rs671623	Colon_Transverse	7232	0	0	0.55	0.38	0.07
P78423	CX3CL1	CX3CL1	rs671623	Esophagus_Gastroesophageal_Junction	7232	0	0	0.59	0.38	0.03
P78423	CX3CL1	CX3CL1	rs671623	Esophagus_Mucosa	7232	0	0	0.57	0.4	0.03
P78423	CX3CL1	CX3CL1	rs671623	Esophagus_Muscularis	7232	0	0	0.58	0.35	0.07
P78423	CX3CL1	CX3CL1	rs671623	Heart_Atrial_Appendage	7232	0	0	0.4	0.35	0.25
P78423	CX3CL1	CX3CL1	rs671623	Heart_Left_Ventricle	7232	0	0	0.16	0.12	0.71
P78423	CX3CL1	CX3CL1	rs671623	Kidney_Cortex	7138	0	0	0.56	0.4	0.04
P78423	CX3CL1	CX3CL1	rs671623	Liver	7229	0	0	0.58	0.39	0.03
P78423	CX3CL1	CX3CL1	rs671623	Lung	7232	0	0	0.36	0.3	0.34
P78423	CX3CL1	CX3CL1	rs671623	Minor_Salivary_Gland	7220	0	0	0.56	0.39	0.05
P78423	CX3CL1	CX3CL1	rs671623	Muscle_Skeletal	7232	0	0	0.6	0.38	0.02
P78423	CX3CL1	CX3CL1	rs671623	Nerve_Tibial	7232	0	0	0.6	0.38	0.02
P78423	CX3CL1	CX3CL1	rs671623	Ovary	7208	0	0	0.54	0.37	0.08
P78423	CX3CL1	CX3CL1	rs671623	Pancreas	7232	0	0	0.53	0.42	0.05
P78423	CX3CL1	CX3CL1	rs671623	Pituitary	7232	0	0	0.56	0.4	0.05
P78423	CX3CL1	CX3CL1	rs671623	Prostate	7232	0	0	0.53	0.42	0.05
P78423	CX3CL1	CX3CL1	rs671623	Skin_Not_Sun_Exposed_Suprapubic	7232	0	0	0.57	0.38	0.05
P78423	CX3CL1	CX3CL1	rs671623	Skin_Sun_Exposed_Lower_leg	7232	0	0	0.57	0.41	0.02
P78423	CX3CL1	CX3CL1	rs671623	Small_Intestine_Terminal_Ileum	7228	0	0	0.56	0.39	0.04
P78423	CX3CL1	CX3CL1	rs671623	Spleen	7232	0	0	0.56	0.4	0.04
P78423	CX3CL1	CX3CL1	rs671623	Stomach	7232	0	0	0.41	0.29	0.3
P78423	CX3CL1	CX3CL1	rs671623	Testis	7232	0	0	0.58	0.36	0.06
P78423	CX3CL1	CX3CL1	rs671623	Thyroid	7232	0	0	0.06	0.07	0.87
P78423	CX3CL1	CX3CL1	rs671623	Uterus	7206	0	0	0.52	0.39	0.08
P78423	CX3CL1	CX3CL1	rs671623	Vagina	7214	0	0	0.56	0.4	0.04
P78423	CX3CL1	CX3CL1	rs671623	Whole_Blood	7232	0	0	0.55	0.43	0.02
P09341	CXCL1	CXCL1	rs1366949	Adipose_Subcutaneous	5110	0	0	0.35	0.2	0.45
P09341	CXCL1	CXCL1	rs1366949	Adipose_Visceral_Omentum	5110	0	0	0.63	0.33	0.03
P09341	CXCL1	CXCL1	rs1366949	Adrenal_Gland	5110	0	0	0.63	0.29	0.08
P09341	CXCL1	CXCL1	rs1366949	Artery_Aorta	5110	0	0	0.47	0.43	0.1
P09341	CXCL1	CXCL1	rs1366949	Artery_Coronary	5110	0	0	0.65	0.3	0.05
P09341	CXCL1	CXCL1	rs1366949	Artery_Tibial	5110	0	0	0.53	0.25	0.22
P09341	CXCL1	CXCL1	rs1366949	Brain_Amygdala	5098	0	0	0.63	0.32	0.05
P09341	CXCL1	CXCL1	rs1366949	Brain_Anterior_cingulate_cortex_BA24	5107	0	0	0.64	0.31	0.06
P09341	CXCL1	CXCL1	rs1366949	Brain_Caudate_basal_ganglia	5108	0	0	0.5	0.27	0.23
P09341	CXCL1	CXCL1	rs1366949	Brain_Cerebellar_Hemisphere	5108	0	0	0.63	0.31	0.06
P09341	CXCL1	CXCL1	rs1366949	Brain_Cerebellum	5110	0	0	0.54	0.41	0.05
P09341	CXCL1	CXCL1	rs1366949	Brain_Cortex	5110	0	0	0.6	0.33	0.07
P09341	CXCL1	CXCL1	rs1366949	Brain_Frontal_Cortex_BA9	5102	0	0	0.64	0.32	0.05
P09341	CXCL1	CXCL1	rs1366949	Brain_Hippocampus	5109	0	0	0.56	0.32	0.13
P09341	CXCL1	CXCL1	rs1366949	Brain_Hypothalamus	5109	0	0	0.63	0.33	0.04
P09341	CXCL1	CXCL1	rs1366949	Brain_Nucleus_accumbens_basal_ganglia	5110	0	0	0.62	0.34	0.04
P09341	CXCL1	CXCL1	rs1366949	Brain_Putamen_basal_ganglia	5109	0	0	0.59	0.3	0.11
P09341	CXCL1	CXCL1	rs1366949	Brain_Spinal_cord_cervical_c-1	5104	0	0	0.6	0.3	0.1
P09341	CXCL1	CXCL1	rs1366949	Brain_Substantia_nigra	5091	0	0	0.58	0.38	0.04
P09341	CXCL1	CXCL1	rs1366949	Breast_Mammary_Tissue	5110	0	0	0.69	0.27	0.03
P09341	CXCL1	CXCL1	rs1366949	Cells_Cultured_fibroblasts	5110	0	0	0.5	0.25	0.25
P09341	CXCL1	CXCL1	rs1366949	Cells_EBV-transformed_lymphocytes	5104	0	0	0.63	0.33	0.04
P09341	CXCL1	CXCL1	rs1366949	Colon_Sigmoid	5110	0	0	0.67	0.29	0.04
P09341	CXCL1	CXCL1	rs1366949	Colon_Transverse	5110	0	0	0.66	0.28	0.06
P09341	CXCL1	CXCL1	rs1366949	Esophagus_Gastroesophageal_Junction	5110	0	0	0.05	0.04	0.91
P09341	CXCL1	CXCL1	rs1366949	Esophagus_Mucosa	5110	0	0	0.66	0.31	0.03
P09341	CXCL1	CXCL1	rs1366949	Esophagus_Muscularis	5110	0	0	0.61	0.27	0.11
P09341	CXCL1	CXCL1	rs1366949	Heart_Atrial_Appendage	5110	0	0	0.67	0.29	0.04
P09341	CXCL1	CXCL1	rs1366949	Heart_Left_Ventricle	5110	0	0	0.05	0.26	0.69
P09341	CXCL1	CXCL1	rs1366949	Kidney_Cortex	5014	0	0	0.63	0.31	0.06
P09341	CXCL1	CXCL1	rs1366949	Liver	5107	0	0	0.66	0.3	0.04
P09341	CXCL1	CXCL1	rs1366949	Lung	5110	0	0	0.69	0.28	0.03
P09341	CXCL1	CXCL1	rs1366949	Minor_Salivary_Gland	5100	0	0	0.65	0.31	0.04
P09341	CXCL1	CXCL1	rs1366949	Muscle_Skeletal	5110	0	0	0.59	0.25	0.16
P09341	CXCL1	CXCL1	rs1366949	Nerve_Tibial	5110	0	0	0.65	0.31	0.03
P09341	CXCL1	CXCL1	rs1366949	Ovary	5101	0	0	0.65	0.29	0.06
P09341	CXCL1	CXCL1	rs1366949	Pancreas	5110	0	0	0.59	0.37	0.04
P09341	CXCL1	CXCL1	rs1366949	Pituitary	5110	0	0	0.47	0.3	0.23
P09341	CXCL1	CXCL1	rs1366949	Prostate	5110	0	0	0.66	0.3	0.05
P09341	CXCL1	CXCL1	rs1366949	Skin_Not_Sun_Exposed_Suprapubic	5110	0	0	0.69	0.28	0.03
P09341	CXCL1	CXCL1	rs1366949	Skin_Sun_Exposed_Lower_leg	5110	0	0	0.66	0.31	0.03
P09341	CXCL1	CXCL1	rs1366949	Small_Intestine_Terminal_Ileum	5102	0	0	0.64	0.32	0.04
P09341	CXCL1	CXCL1	rs1366949	Spleen	5110	0	0	0.62	0.35	0.04
P09341	CXCL1	CXCL1	rs1366949	Stomach	5110	0	0	0.66	0.3	0.03
P09341	CXCL1	CXCL1	rs1366949	Testis	5110	0	0	0.64	0.29	0.07
P09341	CXCL1	CXCL1	rs1366949	Thyroid	5110	0	0	0.69	0.28	0.03
P09341	CXCL1	CXCL1	rs1366949	Uterus	5077	0	0	0.64	0.32	0.05
P09341	CXCL1	CXCL1	rs1366949	Vagina	5093	0	0	0.64	0.32	0.05
P09341	CXCL1	CXCL1	rs1366949	Whole_Blood	5110	0	0	0.27	0.58	0.15
P02778	CXCL10	CXCL10	rs11548618	Adipose_Subcutaneous	7250	0	0	0.52	0.42	0.06
P02778	CXCL10	CXCL10	rs11548618	Adipose_Visceral_Omentum	7250	0	0	0.59	0.33	0.07
P02778	CXCL10	CXCL10	rs11548618	Adrenal_Gland	7250	0	0	0.56	0.39	0.05
P02778	CXCL10	CXCL10	rs11548618	Artery_Aorta	7250	0	0	0.57	0.37	0.05
P02778	CXCL10	CXCL10	rs11548618	Artery_Coronary	7250	0	0	0.54	0.4	0.06
P02778	CXCL10	CXCL10	rs11548618	Artery_Tibial	7250	0	0	0.52	0.44	0.05
P02778	CXCL10	CXCL10	rs11548618	Brain_Amygdala	7246	0	0	0.57	0.37	0.06
P02778	CXCL10	CXCL10	rs11548618	Brain_Anterior_cingulate_cortex_BA24	7247	0	0	0.56	0.38	0.05
P02778	CXCL10	CXCL10	rs11548618	Brain_Caudate_basal_ganglia	7249	0	0	0.57	0.37	0.05
P02778	CXCL10	CXCL10	rs11548618	Brain_Cerebellar_Hemisphere	7247	0	0	0.57	0.38	0.06
P02778	CXCL10	CXCL10	rs11548618	Brain_Cerebellum	7250	0	0	0.55	0.39	0.06
P02778	CXCL10	CXCL10	rs11548618	Brain_Cortex	7248	0	0	0.58	0.36	0.06
P02778	CXCL10	CXCL10	rs11548618	Brain_Frontal_Cortex_BA9	7249	0	0	0.57	0.38	0.05
P02778	CXCL10	CXCL10	rs11548618	Brain_Hippocampus	7250	0	0	0.57	0.38	0.06
P02778	CXCL10	CXCL10	rs11548618	Brain_Hypothalamus	7246	0	0	0.54	0.4	0.05
P02778	CXCL10	CXCL10	rs11548618	Brain_Nucleus_accumbens_basal_ganglia	7250	0	0	0.52	0.43	0.05
P02778	CXCL10	CXCL10	rs11548618	Brain_Putamen_basal_ganglia	7249	0	0	0.55	0.4	0.05
P02778	CXCL10	CXCL10	rs11548618	Brain_Spinal_cord_cervical_c-1	7239	0	0	0.54	0.4	0.05
P02778	CXCL10	CXCL10	rs11548618	Brain_Substantia_nigra	7231	0	0	0.56	0.39	0.05
P02778	CXCL10	CXCL10	rs11548618	Breast_Mammary_Tissue	7250	0	0	0.56	0.38	0.06
P02778	CXCL10	CXCL10	rs11548618	Cells_EBV-transformed_lymphocytes	7239	0	0	0.01	0.99	0
P02778	CXCL10	CXCL10	rs11548618	Colon_Sigmoid	7250	0	0	0.46	0.49	0.05
P02778	CXCL10	CXCL10	rs11548618	Colon_Transverse	7250	0	0	0.6	0.35	0.06
P02778	CXCL10	CXCL10	rs11548618	Esophagus_Gastroesophageal_Junction	7250	0	0	0.55	0.39	0.06
P02778	CXCL10	CXCL10	rs11548618	Esophagus_Mucosa	7250	0	0	0.58	0.36	0.06
P02778	CXCL10	CXCL10	rs11548618	Esophagus_Muscularis	7250	0	0	0.55	0.4	0.05
P02778	CXCL10	CXCL10	rs11548618	Heart_Atrial_Appendage	7250	0	0	0.54	0.41	0.05
P02778	CXCL10	CXCL10	rs11548618	Heart_Left_Ventricle	7250	0	0	0.6	0.35	0.06
P02778	CXCL10	CXCL10	rs11548618	Kidney_Cortex	7145	0	0	0.54	0.4	0.06
P02778	CXCL10	CXCL10	rs11548618	Liver	7248	0	0	0.55	0.39	0.06
P02778	CXCL10	CXCL10	rs11548618	Lung	7250	0	0	0.38	0.58	0.04
P02778	CXCL10	CXCL10	rs11548618	Minor_Salivary_Gland	7239	0	0	0.53	0.42	0.05
P02778	CXCL10	CXCL10	rs11548618	Muscle_Skeletal	7250	0	0	0.57	0.38	0.05
P02778	CXCL10	CXCL10	rs11548618	Nerve_Tibial	7250	0	0	0.59	0.36	0.05
P02778	CXCL10	CXCL10	rs11548618	Ovary	7247	0	0	0.55	0.4	0.05
P02778	CXCL10	CXCL10	rs11548618	Pancreas	7250	0	0	0.53	0.42	0.05
P02778	CXCL10	CXCL10	rs11548618	Pituitary	7250	0	0	0.57	0.36	0.06
P02778	CXCL10	CXCL10	rs11548618	Prostate	7250	0	0	0.56	0.38	0.06
P02778	CXCL10	CXCL10	rs11548618	Skin_Not_Sun_Exposed_Suprapubic	7250	0	0	0.58	0.37	0.05
P02778	CXCL10	CXCL10	rs11548618	Skin_Sun_Exposed_Lower_leg	7250	0	0	0.53	0.42	0.05
P02778	CXCL10	CXCL10	rs11548618	Small_Intestine_Terminal_Ileum	7248	0	0	0.54	0.4	0.06
P02778	CXCL10	CXCL10	rs11548618	Spleen	7250	0	0	0.54	0.41	0.05
P02778	CXCL10	CXCL10	rs11548618	Stomach	7250	0	0	0.53	0.42	0.06
P02778	CXCL10	CXCL10	rs11548618	Testis	7250	0	0	0.18	0.8	0.02
P02778	CXCL10	CXCL10	rs11548618	Thyroid	7250	0	0	0.56	0.38	0.06
P02778	CXCL10	CXCL10	rs11548618	Uterus	7243	0	0	0.56	0.39	0.05
P02778	CXCL10	CXCL10	rs11548618	Vagina	7246	0	0	0.54	0.41	0.05
P02778	CXCL10	CXCL10	rs11548618	Whole_Blood	7250	0	0	0.6	0.34	0.06
O14625	CXCL11	CXCL11	rs6827617	Adipose_Subcutaneous	7148	0	0	0.56	0.41	0.03
O14625	CXCL11	CXCL11	rs6827617	Adipose_Visceral_Omentum	7148	0	0	0.63	0.35	0.03
O14625	CXCL11	CXCL11	rs6827617	Adrenal_Gland	7148	0	0	0.56	0.39	0.05
O14625	CXCL11	CXCL11	rs6827617	Artery_Aorta	7148	0	0	0.52	0.37	0.11
O14625	CXCL11	CXCL11	rs6827617	Artery_Coronary	7148	0	0	0.56	0.4	0.04
O14625	CXCL11	CXCL11	rs6827617	Artery_Tibial	7148	0	0	0.55	0.41	0.03
O14625	CXCL11	CXCL11	rs6827617	Brain_Amygdala	7144	0	0	0.54	0.34	0.12
O14625	CXCL11	CXCL11	rs6827617	Brain_Anterior_cingulate_cortex_BA24	7145	0	0	0.57	0.39	0.04
O14625	CXCL11	CXCL11	rs6827617	Brain_Caudate_basal_ganglia	7147	0	0	0.55	0.35	0.1
O14625	CXCL11	CXCL11	rs6827617	Brain_Cerebellar_Hemisphere	7145	0	0	0.59	0.37	0.04
O14625	CXCL11	CXCL11	rs6827617	Brain_Cerebellum	7148	0	0	0.11	0.75	0.14
O14625	CXCL11	CXCL11	rs6827617	Brain_Cortex	7146	0	0	0.54	0.37	0.1
O14625	CXCL11	CXCL11	rs6827617	Brain_Frontal_Cortex_BA9	7147	0	0	0.55	0.37	0.08
O14625	CXCL11	CXCL11	rs6827617	Brain_Hippocampus	7148	0	0	0.56	0.4	0.04
O14625	CXCL11	CXCL11	rs6827617	Brain_Hypothalamus	7144	0	0	0.47	0.38	0.15
O14625	CXCL11	CXCL11	rs6827617	Brain_Nucleus_accumbens_basal_ganglia	7148	0	0	0.51	0.36	0.13
O14625	CXCL11	CXCL11	rs6827617	Brain_Putamen_basal_ganglia	7147	0	0	0.49	0.41	0.1
O14625	CXCL11	CXCL11	rs6827617	Brain_Spinal_cord_cervical_c-1	7137	0	0	0.29	0.25	0.46
O14625	CXCL11	CXCL11	rs6827617	Brain_Substantia_nigra	7129	0	0	0.48	0.38	0.14
O14625	CXCL11	CXCL11	rs6827617	Breast_Mammary_Tissue	7148	0	0	0.58	0.36	0.05
O14625	CXCL11	CXCL11	rs6827617	Colon_Sigmoid	7148	0	0	0.55	0.4	0.05
O14625	CXCL11	CXCL11	rs6827617	Colon_Transverse	7148	0	0	0.61	0.36	0.03
O14625	CXCL11	CXCL11	rs6827617	Esophagus_Gastroesophageal_Junction	7148	0	0	0.55	0.39	0.06
O14625	CXCL11	CXCL11	rs6827617	Esophagus_Mucosa	7148	0	0	0.62	0.35	0.03
O14625	CXCL11	CXCL11	rs6827617	Esophagus_Muscularis	7148	0	0	0.62	0.36	0.02
O14625	CXCL11	CXCL11	rs6827617	Heart_Atrial_Appendage	7148	0	0	0.59	0.38	0.03
O14625	CXCL11	CXCL11	rs6827617	Heart_Left_Ventricle	7148	0	0	0.61	0.36	0.03
O14625	CXCL11	CXCL11	rs6827617	Kidney_Cortex	7044	0	0	0.53	0.42	0.05
O14625	CXCL11	CXCL11	rs6827617	Liver	7146	0	0	0.58	0.38	0.04
O14625	CXCL11	CXCL11	rs6827617	Lung	7148	0	0	0.57	0.41	0.02
O14625	CXCL11	CXCL11	rs6827617	Minor_Salivary_Gland	7137	0	0	0.57	0.39	0.03
O14625	CXCL11	CXCL11	rs6827617	Muscle_Skeletal	7148	0	0	0.61	0.36	0.02
O14625	CXCL11	CXCL11	rs6827617	Nerve_Tibial	7148	0	0	0.53	0.45	0.03
O14625	CXCL11	CXCL11	rs6827617	Ovary	7145	0	0	0.58	0.38	0.03
O14625	CXCL11	CXCL11	rs6827617	Pancreas	7148	0	0	0	0.98	0.02
O14625	CXCL11	CXCL11	rs6827617	Pituitary	7148	0	0	0.42	0.39	0.19
O14625	CXCL11	CXCL11	rs6827617	Prostate	7148	0	0	0.54	0.4	0.06
O14625	CXCL11	CXCL11	rs6827617	Skin_Not_Sun_Exposed_Suprapubic	7148	0	0	0.55	0.43	0.02
O14625	CXCL11	CXCL11	rs6827617	Skin_Sun_Exposed_Lower_leg	7148	0	0	0.58	0.37	0.05
O14625	CXCL11	CXCL11	rs6827617	Small_Intestine_Terminal_Ileum	7146	0	0	0.46	0.48	0.06
O14625	CXCL11	CXCL11	rs6827617	Spleen	7148	0	0	0.17	0.82	0.01
O14625	CXCL11	CXCL11	rs6827617	Stomach	7148	0	0	0.51	0.41	0.08
O14625	CXCL11	CXCL11	rs6827617	Testis	7148	0	0	0.13	0.45	0.42
O14625	CXCL11	CXCL11	rs6827617	Thyroid	7148	0	0	0.5	0.46	0.04
O14625	CXCL11	CXCL11	rs6827617	Uterus	7142	0	0	0.58	0.38	0.04
O14625	CXCL11	CXCL11	rs6827617	Vagina	7144	0	0	0.54	0.38	0.08
P42830	CXCL5	CXCL5	rs450373	Adipose_Subcutaneous	4883	0	0	0.65	0.26	0.09
P42830	CXCL5	CXCL5	rs450373	Adipose_Visceral_Omentum	4883	0	0	0.68	0.28	0.05
P42830	CXCL5	CXCL5	rs450373	Adrenal_Gland	4883	0	0	0.65	0.3	0.05
P42830	CXCL5	CXCL5	rs450373	Artery_Aorta	4883	0	0	0.68	0.28	0.04
P42830	CXCL5	CXCL5	rs450373	Artery_Coronary	4883	0	0	0.63	0.29	0.07
P42830	CXCL5	CXCL5	rs450373	Artery_Tibial	4883	0	0	0.36	0.58	0.06
P42830	CXCL5	CXCL5	rs450373	Brain_Amygdala	4869	0	0	0.63	0.31	0.06
P42830	CXCL5	CXCL5	rs450373	Brain_Anterior_cingulate_cortex_BA24	4879	0	0	0.62	0.33	0.05
P42830	CXCL5	CXCL5	rs450373	Brain_Caudate_basal_ganglia	4881	0	0	0.53	0.24	0.22
P42830	CXCL5	CXCL5	rs450373	Brain_Cerebellar_Hemisphere	4882	0	0	0.64	0.3	0.06
P42830	CXCL5	CXCL5	rs450373	Brain_Cerebellum	4883	0	0	0.63	0.27	0.1
P42830	CXCL5	CXCL5	rs450373	Brain_Cortex	4883	0	0	0.65	0.29	0.06
P42830	CXCL5	CXCL5	rs450373	Brain_Frontal_Cortex_BA9	4878	0	0	0.62	0.3	0.08
P42830	CXCL5	CXCL5	rs450373	Brain_Hippocampus	4880	0	0	0.55	0.25	0.2
P42830	CXCL5	CXCL5	rs450373	Brain_Hypothalamus	4881	0	0	0.65	0.28	0.06
P42830	CXCL5	CXCL5	rs450373	Brain_Nucleus_accumbens_basal_ganglia	4883	0	0	0.56	0.3	0.14
P42830	CXCL5	CXCL5	rs450373	Brain_Putamen_basal_ganglia	4882	0	0	0.58	0.37	0.05
P42830	CXCL5	CXCL5	rs450373	Brain_Spinal_cord_cervical_c-1	4876	0	0	0.64	0.31	0.05
P42830	CXCL5	CXCL5	rs450373	Brain_Substantia_nigra	4863	0	0	0.63	0.3	0.07
P42830	CXCL5	CXCL5	rs450373	Breast_Mammary_Tissue	4883	0	0	0.67	0.28	0.05
P42830	CXCL5	CXCL5	rs450373	Cells_Cultured_fibroblasts	4883	0	0	0.33	0.18	0.49
P42830	CXCL5	CXCL5	rs450373	Cells_EBV-transformed_lymphocytes	4878	0	0	0.63	0.31	0.06
P42830	CXCL5	CXCL5	rs450373	Colon_Sigmoid	4883	0	0	0.67	0.28	0.05
P42830	CXCL5	CXCL5	rs450373	Colon_Transverse	4883	0	0	0	0.01	0.99
P42830	CXCL5	CXCL5	rs450373	Esophagus_Gastroesophageal_Junction	4883	0	0	0.57	0.28	0.15
P42830	CXCL5	CXCL5	rs450373	Esophagus_Mucosa	4883	0	0	0.65	0.31	0.03
P42830	CXCL5	CXCL5	rs450373	Esophagus_Muscularis	4883	0	0	0.63	0.31	0.07
P42830	CXCL5	CXCL5	rs450373	Heart_Atrial_Appendage	4883	0	0	0.58	0.34	0.08
P42830	CXCL5	CXCL5	rs450373	Heart_Left_Ventricle	4883	0	0	0.5	0.25	0.25
P42830	CXCL5	CXCL5	rs450373	Kidney_Cortex	4800	0	0	0.57	0.34	0.09
P42830	CXCL5	CXCL5	rs450373	Liver	4880	0	0	0.66	0.29	0.05
P42830	CXCL5	CXCL5	rs450373	Lung	4883	0	0	0.66	0.28	0.06
P42830	CXCL5	CXCL5	rs450373	Minor_Salivary_Gland	4874	0	0	0.04	0.94	0.01
P42830	CXCL5	CXCL5	rs450373	Nerve_Tibial	4883	0	0	0.65	0.28	0.07
P42830	CXCL5	CXCL5	rs450373	Ovary	4874	0	0	0.64	0.29	0.07
P42830	CXCL5	CXCL5	rs450373	Pancreas	4883	0	0	0.62	0.32	0.06
P42830	CXCL5	CXCL5	rs450373	Pituitary	4883	0	0	0.63	0.29	0.08
P42830	CXCL5	CXCL5	rs450373	Prostate	4883	0	0	0.66	0.3	0.05
P42830	CXCL5	CXCL5	rs450373	Skin_Not_Sun_Exposed_Suprapubic	4883	0	0	0.7	0.26	0.04
P42830	CXCL5	CXCL5	rs450373	Skin_Sun_Exposed_Lower_leg	4883	0	0	0.55	0.42	0.03
P42830	CXCL5	CXCL5	rs450373	Small_Intestine_Terminal_Ileum	4875	0	0	0.64	0.31	0.06
P42830	CXCL5	CXCL5	rs450373	Spleen	4883	0	0	0.1	0.1	0.8
P42830	CXCL5	CXCL5	rs450373	Stomach	4883	0	0	0.65	0.28	0.07
P42830	CXCL5	CXCL5	rs450373	Testis	4883	0	0	0.64	0.31	0.05
P42830	CXCL5	CXCL5	rs450373	Thyroid	4883	0	0	0.67	0.27	0.06
P42830	CXCL5	CXCL5	rs450373	Uterus	4851	0	0	0.6	0.35	0.05
P42830	CXCL5	CXCL5	rs450373	Vagina	4866	0	0	0.66	0.29	0.05
P42830	CXCL5	CXCL5	rs450373	Whole_Blood	4883	0	0	0	0.01	0.99
P80162	CXCL6	CXCL6	rs16850073	Adipose_Visceral_Omentum	5144	0	0	0	0.01	0.99
P80162	CXCL6	CXCL6	rs16850073	Adrenal_Gland	5144	0	0	0.63	0.3	0.07
P80162	CXCL6	CXCL6	rs16850073	Artery_Aorta	5144	0	0	0.66	0.31	0.03
P80162	CXCL6	CXCL6	rs16850073	Artery_Coronary	5144	0	0	0.65	0.3	0.05
P80162	CXCL6	CXCL6	rs16850073	Brain_Anterior_cingulate_cortex_BA24	5141	0	0	0.63	0.31	0.06
P80162	CXCL6	CXCL6	rs16850073	Brain_Caudate_basal_ganglia	5142	0	0	0.6	0.36	0.04
P80162	CXCL6	CXCL6	rs16850073	Brain_Cortex	5144	0	0	0.39	0.19	0.42
P80162	CXCL6	CXCL6	rs16850073	Brain_Frontal_Cortex_BA9	5136	0	0	0.47	0.31	0.22
P80162	CXCL6	CXCL6	rs16850073	Brain_Hippocampus	5143	0	0	0.65	0.3	0.04
P80162	CXCL6	CXCL6	rs16850073	Brain_Hypothalamus	5143	0	0	0.64	0.31	0.05
P80162	CXCL6	CXCL6	rs16850073	Brain_Putamen_basal_ganglia	5143	0	0	0.63	0.31	0.06
P80162	CXCL6	CXCL6	rs16850073	Brain_Spinal_cord_cervical_c-1	5138	0	0	0.63	0.33	0.05
P80162	CXCL6	CXCL6	rs16850073	Brain_Substantia_nigra	5125	0	0	0.63	0.32	0.05
P80162	CXCL6	CXCL6	rs16850073	Breast_Mammary_Tissue	5144	0	0	0.55	0.39	0.06
P80162	CXCL6	CXCL6	rs16850073	Cells_Cultured_fibroblasts	5144	0	0	0	0.04	0.96
P80162	CXCL6	CXCL6	rs16850073	Colon_Sigmoid	5144	0	0	0.66	0.28	0.06
P80162	CXCL6	CXCL6	rs16850073	Colon_Transverse	5144	0	0	0.64	0.33	0.04
P80162	CXCL6	CXCL6	rs16850073	Esophagus_Gastroesophageal_Junction	5144	0	0	0.5	0.28	0.23
P80162	CXCL6	CXCL6	rs16850073	Esophagus_Mucosa	5144	0	0	0.61	0.29	0.1
P80162	CXCL6	CXCL6	rs16850073	Esophagus_Muscularis	5144	0	0	0.61	0.27	0.12
P80162	CXCL6	CXCL6	rs16850073	Heart_Atrial_Appendage	5144	0	0	0.56	0.27	0.18
P80162	CXCL6	CXCL6	rs16850073	Heart_Left_Ventricle	5144	0	0	0.64	0.32	0.04
P80162	CXCL6	CXCL6	rs16850073	Kidney_Cortex	5045	0	0	0.14	0.17	0.69
P80162	CXCL6	CXCL6	rs16850073	Liver	5141	0	0	0.62	0.32	0.07
P80162	CXCL6	CXCL6	rs16850073	Lung	5144	0	0	0.7	0.27	0.03
P80162	CXCL6	CXCL6	rs16850073	Minor_Salivary_Gland	5133	0	0	0.39	0.2	0.41
P80162	CXCL6	CXCL6	rs16850073	Nerve_Tibial	5144	0	0	0	0	1
P80162	CXCL6	CXCL6	rs16850073	Ovary	5135	0	0	0.64	0.31	0.06
P80162	CXCL6	CXCL6	rs16850073	Pancreas	5144	0	0	0	0	1
P80162	CXCL6	CXCL6	rs16850073	Pituitary	5144	0	0	0.65	0.31	0.04
P80162	CXCL6	CXCL6	rs16850073	Prostate	5144	0	0	0.63	0.3	0.07
P80162	CXCL6	CXCL6	rs16850073	Skin_Not_Sun_Exposed_Suprapubic	5144	0	0	0.54	0.29	0.17
P80162	CXCL6	CXCL6	rs16850073	Small_Intestine_Terminal_Ileum	5136	0	0	0.64	0.32	0.04
P80162	CXCL6	CXCL6	rs16850073	Spleen	5144	0	0	0.17	0.09	0.74
P80162	CXCL6	CXCL6	rs16850073	Stomach	5144	0	0	0.64	0.33	0.03
P80162	CXCL6	CXCL6	rs16850073	Testis	5144	0	0	0.66	0.31	0.03
P80162	CXCL6	CXCL6	rs16850073	Uterus	5110	0	0	0.64	0.32	0.04
P80162	CXCL6	CXCL6	rs16850073	Vagina	5127	0	0	0.63	0.32	0.04
P80162	CXCL6	CXCL6	rs16850073	Whole_Blood	5144	0	0	0.64	0.33	0.03
Q07325	CXCL9	CXCL9	rs4241577	Adipose_Subcutaneous	7245	0	0	0.28	0.42	0.3
Q07325	CXCL9	CXCL9	rs4241577	Adipose_Visceral_Omentum	7245	0	0	0.5	0.45	0.05
Q07325	CXCL9	CXCL9	rs4241577	Adrenal_Gland	7245	0	0	0.56	0.39	0.05
Q07325	CXCL9	CXCL9	rs4241577	Artery_Aorta	7245	0	0	0.6	0.37	0.03
Q07325	CXCL9	CXCL9	rs4241577	Artery_Coronary	7245	0	0	0.53	0.4	0.07
Q07325	CXCL9	CXCL9	rs4241577	Artery_Tibial	7245	0	0	0.63	0.33	0.04
Q07325	CXCL9	CXCL9	rs4241577	Brain_Amygdala	7241	0	0	0.53	0.39	0.07
Q07325	CXCL9	CXCL9	rs4241577	Brain_Anterior_cingulate_cortex_BA24	7242	0	0	0.55	0.41	0.04
Q07325	CXCL9	CXCL9	rs4241577	Brain_Caudate_basal_ganglia	7244	0	0	0.57	0.38	0.05
Q07325	CXCL9	CXCL9	rs4241577	Brain_Cerebellar_Hemisphere	7242	0	0	0.54	0.4	0.06
Q07325	CXCL9	CXCL9	rs4241577	Brain_Cerebellum	7245	0	0	0.58	0.37	0.05
Q07325	CXCL9	CXCL9	rs4241577	Brain_Frontal_Cortex_BA9	7244	0	0	0.56	0.4	0.04
Q07325	CXCL9	CXCL9	rs4241577	Brain_Hippocampus	7245	0	0	0.57	0.37	0.06
Q07325	CXCL9	CXCL9	rs4241577	Brain_Hypothalamus	7241	0	0	0.44	0.47	0.09
Q07325	CXCL9	CXCL9	rs4241577	Brain_Nucleus_accumbens_basal_ganglia	7245	0	0	0.55	0.41	0.04
Q07325	CXCL9	CXCL9	rs4241577	Brain_Putamen_basal_ganglia	7244	0	0	0.54	0.38	0.09
Q07325	CXCL9	CXCL9	rs4241577	Brain_Spinal_cord_cervical_c-1	7234	0	0	0.41	0.33	0.26
Q07325	CXCL9	CXCL9	rs4241577	Brain_Substantia_nigra	7225	0	0	0.52	0.37	0.11
Q07325	CXCL9	CXCL9	rs4241577	Breast_Mammary_Tissue	7245	0	0	0.59	0.36	0.05
Q07325	CXCL9	CXCL9	rs4241577	Cells_EBV-transformed_lymphocytes	7234	0	0	0.43	0.34	0.23
Q07325	CXCL9	CXCL9	rs4241577	Colon_Sigmoid	7245	0	0	0.54	0.43	0.03
Q07325	CXCL9	CXCL9	rs4241577	Colon_Transverse	7245	0	0	0.53	0.41	0.06
Q07325	CXCL9	CXCL9	rs4241577	Esophagus_Gastroesophageal_Junction	7245	0	0	0.58	0.39	0.03
Q07325	CXCL9	CXCL9	rs4241577	Esophagus_Mucosa	7245	0	0	0.6	0.37	0.03
Q07325	CXCL9	CXCL9	rs4241577	Esophagus_Muscularis	7245	0	0	0.59	0.38	0.03
Q07325	CXCL9	CXCL9	rs4241577	Heart_Atrial_Appendage	7245	0	0	0.6	0.37	0.03
Q07325	CXCL9	CXCL9	rs4241577	Heart_Left_Ventricle	7245	0	0	0.62	0.34	0.04
Q07325	CXCL9	CXCL9	rs4241577	Kidney_Cortex	7140	0	0	0.5	0.41	0.09
Q07325	CXCL9	CXCL9	rs4241577	Liver	7243	0	0	0.56	0.37	0.06
Q07325	CXCL9	CXCL9	rs4241577	Lung	7245	0	0	0.05	0.95	0.01
Q07325	CXCL9	CXCL9	rs4241577	Minor_Salivary_Gland	7234	0	0	0.53	0.42	0.05
Q07325	CXCL9	CXCL9	rs4241577	Muscle_Skeletal	7245	0	0	0.44	0.35	0.21
Q07325	CXCL9	CXCL9	rs4241577	Nerve_Tibial	7245	0	0	0.38	0.37	0.25
Q07325	CXCL9	CXCL9	rs4241577	Ovary	7242	0	0	0.47	0.34	0.2
Q07325	CXCL9	CXCL9	rs4241577	Pancreas	7245	0	0	0.56	0.4	0.04
Q07325	CXCL9	CXCL9	rs4241577	Pituitary	7245	0	0	0.57	0.39	0.04
Q07325	CXCL9	CXCL9	rs4241577	Prostate	7245	0	0	0.55	0.41	0.04
Q07325	CXCL9	CXCL9	rs4241577	Skin_Not_Sun_Exposed_Suprapubic	7245	0	0	0.48	0.49	0.04
Q07325	CXCL9	CXCL9	rs4241577	Skin_Sun_Exposed_Lower_leg	7245	0	0	0.32	0.66	0.02
Q07325	CXCL9	CXCL9	rs4241577	Small_Intestine_Terminal_Ileum	7243	0	0	0.56	0.39	0.04
Q07325	CXCL9	CXCL9	rs4241577	Spleen	7245	0	0	0.09	0.91	0.01
Q07325	CXCL9	CXCL9	rs4241577	Stomach	7245	0	0	0.6	0.35	0.05
Q07325	CXCL9	CXCL9	rs4241577	Testis	7245	0	0	0	1	0
Q07325	CXCL9	CXCL9	rs4241577	Thyroid	7245	0	0	0.48	0.42	0.09
Q07325	CXCL9	CXCL9	rs4241577	Uterus	7239	0	0	0.48	0.36	0.16
Q07325	CXCL9	CXCL9	rs4241577	Vagina	7241	0	0	0.53	0.39	0.08
Q07325	CXCL9	CXCL9	rs4241577	Whole_Blood	7245	0	0	0.6	0.37	0.02
Q8NFT8	DNER	DNER	rs62193248	Adipose_Subcutaneous	7084	0	0	0.41	0.57	0.03
Q8NFT8	DNER	DNER	rs62193248	Adipose_Visceral_Omentum	7084	0	0	0.59	0.36	0.05
Q8NFT8	DNER	DNER	rs62193248	Adrenal_Gland	7083	0	0	0.5	0.39	0.11
Q8NFT8	DNER	DNER	rs62193248	Artery_Aorta	7084	0	0	0	1	0
Q8NFT8	DNER	DNER	rs62193248	Artery_Coronary	7083	0	0	0.54	0.43	0.03
Q8NFT8	DNER	DNER	rs62193248	Artery_Tibial	7084	0	0	0.12	0.88	0.01
Q8NFT8	DNER	DNER	rs62193248	Brain_Amygdala	7051	0	0	0.53	0.43	0.04
Q8NFT8	DNER	DNER	rs62193248	Brain_Anterior_cingulate_cortex_BA24	7073	0	0	0.55	0.42	0.04
Q8NFT8	DNER	DNER	rs62193248	Brain_Caudate_basal_ganglia	7081	0	0	0.04	0.96	0
Q8NFT8	DNER	DNER	rs62193248	Brain_Cerebellar_Hemisphere	7079	0	0	0.54	0.43	0.04
Q8NFT8	DNER	DNER	rs62193248	Brain_Cerebellum	7084	0	0	0.56	0.4	0.04
Q8NFT8	DNER	DNER	rs62193248	Brain_Cortex	7081	0	0	0.57	0.39	0.03
Q8NFT8	DNER	DNER	rs62193248	Brain_Frontal_Cortex_BA9	7082	0	0	0.55	0.38	0.08
Q8NFT8	DNER	DNER	rs62193248	Brain_Hippocampus	7081	0	0	0.56	0.4	0.04
Q8NFT8	DNER	DNER	rs62193248	Brain_Hypothalamus	7081	0	0	0.51	0.46	0.03
Q8NFT8	DNER	DNER	rs62193248	Brain_Nucleus_accumbens_basal_ganglia	7083	0	0	0.39	0.58	0.03
Q8NFT8	DNER	DNER	rs62193248	Brain_Putamen_basal_ganglia	7078	0	0	0.25	0.74	0.02
Q8NFT8	DNER	DNER	rs62193248	Brain_Spinal_cord_cervical_c-1	7058	0	0	0.48	0.48	0.04
Q8NFT8	DNER	DNER	rs62193248	Brain_Substantia_nigra	7038	0	0	0.57	0.38	0.05
Q8NFT8	DNER	DNER	rs62193248	Breast_Mammary_Tissue	7084	0	0	0.59	0.38	0.03
Q8NFT8	DNER	DNER	rs62193248	Cells_Cultured_fibroblasts	7084	0	0	0.46	0.51	0.03
Q8NFT8	DNER	DNER	rs62193248	Colon_Sigmoid	7084	0	0	0.43	0.35	0.22
Q8NFT8	DNER	DNER	rs62193248	Colon_Transverse	7084	0	0	0.61	0.36	0.03
Q8NFT8	DNER	DNER	rs62193248	Esophagus_Gastroesophageal_Junction	7083	0	0	0.44	0.54	0.02
Q8NFT8	DNER	DNER	rs62193248	Esophagus_Mucosa	7084	0	0	0.57	0.4	0.03
Q8NFT8	DNER	DNER	rs62193248	Esophagus_Muscularis	7084	0	0	0.1	0.89	0
Q8NFT8	DNER	DNER	rs62193248	Heart_Atrial_Appendage	7084	0	0	0	1	0
Q8NFT8	DNER	DNER	rs62193248	Heart_Left_Ventricle	7084	0	0	0.04	0.06	0.9
Q8NFT8	DNER	DNER	rs62193248	Kidney_Cortex	6988	0	0	0.56	0.39	0.06
Q8NFT8	DNER	DNER	rs62193248	Lung	7084	0	0	0.41	0.57	0.02
Q8NFT8	DNER	DNER	rs62193248	Minor_Salivary_Gland	7071	0	0	0.56	0.41	0.04
Q8NFT8	DNER	DNER	rs62193248	Muscle_Skeletal	7084	0	0	0.04	0.95	0.01
Q8NFT8	DNER	DNER	rs62193248	Nerve_Tibial	7084	0	0	0	1	0
Q8NFT8	DNER	DNER	rs62193248	Ovary	7079	0	0	0.57	0.39	0.04
Q8NFT8	DNER	DNER	rs62193248	Pancreas	7083	0	0	0.53	0.37	0.09
Q8NFT8	DNER	DNER	rs62193248	Pituitary	7082	0	0	0.48	0.5	0.03
Q8NFT8	DNER	DNER	rs62193248	Prostate	7082	0	0	0.55	0.39	0.06
Q8NFT8	DNER	DNER	rs62193248	Skin_Not_Sun_Exposed_Suprapubic	7084	0	0	0	1	0
Q8NFT8	DNER	DNER	rs62193248	Skin_Sun_Exposed_Lower_leg	7084	0	0	0	1	0
Q8NFT8	DNER	DNER	rs62193248	Small_Intestine_Terminal_Ileum	7080	0	0	0.56	0.4	0.05
Q8NFT8	DNER	DNER	rs62193248	Spleen	7084	0	0	0.54	0.37	0.09
Q8NFT8	DNER	DNER	rs62193248	Stomach	7084	0	0	0.58	0.35	0.08
Q8NFT8	DNER	DNER	rs62193248	Testis	7084	0	0	0.55	0.36	0.09
Q8NFT8	DNER	DNER	rs62193248	Thyroid	7084	0	0	0.6	0.38	0.02
Q8NFT8	DNER	DNER	rs62193248	Uterus	7070	0	0	0.57	0.39	0.04
Q8NFT8	DNER	DNER	rs62193248	Vagina	7080	0	0	0.54	0.43	0.04
Q8NFT8	DNER	DNER	rs62193248	Whole_Blood	7084	0	0	0.57	0.39	0.04
P80511	EN-RAGE	S100A12	rs3014874	Adipose_Subcutaneous	5267	0	0	0.12	0.31	0.57
P80511	EN-RAGE	S100A12	rs3014874	Adipose_Visceral_Omentum	5267	0	0	0.19	0.12	0.69
P80511	EN-RAGE	S100A12	rs3014874	Adrenal_Gland	5267	0	0	0.64	0.31	0.05
P80511	EN-RAGE	S100A12	rs3014874	Artery_Aorta	5267	0	0	0.08	0.91	0.01
P80511	EN-RAGE	S100A12	rs3014874	Artery_Coronary	5265	0	0	0.64	0.31	0.05
P80511	EN-RAGE	S100A12	rs3014874	Artery_Tibial	5267	0	0	0.64	0.34	0.03
P80511	EN-RAGE	S100A12	rs3014874	Brain_Amygdala	5265	0	0	0.61	0.31	0.09
P80511	EN-RAGE	S100A12	rs3014874	Brain_Anterior_cingulate_cortex_BA24	5248	0	0	0.59	0.31	0.09
P80511	EN-RAGE	S100A12	rs3014874	Brain_Caudate_basal_ganglia	5266	0	0	0.67	0.28	0.05
P80511	EN-RAGE	S100A12	rs3014874	Brain_Cerebellar_Hemisphere	5266	0	0	0.62	0.31	0.07
P80511	EN-RAGE	S100A12	rs3014874	Brain_Cerebellum	5267	0	0	0.66	0.3	0.05
P80511	EN-RAGE	S100A12	rs3014874	Brain_Cortex	5267	0	0	0.59	0.37	0.04
P80511	EN-RAGE	S100A12	rs3014874	Brain_Frontal_Cortex_BA9	5262	0	0	0.62	0.34	0.04
P80511	EN-RAGE	S100A12	rs3014874	Brain_Hippocampus	5261	0	0	0.63	0.33	0.04
P80511	EN-RAGE	S100A12	rs3014874	Brain_Hypothalamus	5265	0	0	0.64	0.32	0.04
P80511	EN-RAGE	S100A12	rs3014874	Brain_Nucleus_accumbens_basal_ganglia	5267	0	0	0.64	0.32	0.04
P80511	EN-RAGE	S100A12	rs3014874	Brain_Putamen_basal_ganglia	5263	0	0	0.64	0.31	0.05
P80511	EN-RAGE	S100A12	rs3014874	Brain_Spinal_cord_cervical_c-1	5223	0	0	0.64	0.31	0.05
P80511	EN-RAGE	S100A12	rs3014874	Brain_Substantia_nigra	5251	0	0	0.63	0.33	0.05
P80511	EN-RAGE	S100A12	rs3014874	Breast_Mammary_Tissue	5267	0	0	0.25	0.49	0.26
P80511	EN-RAGE	S100A12	rs3014874	Cells_EBV-transformed_lymphocytes	5264	0	0	0.58	0.3	0.12
P80511	EN-RAGE	S100A12	rs3014874	Colon_Sigmoid	5267	0	0	0.62	0.29	0.09
P80511	EN-RAGE	S100A12	rs3014874	Colon_Transverse	5267	0	0	0.66	0.29	0.05
P80511	EN-RAGE	S100A12	rs3014874	Esophagus_Gastroesophageal_Junction	5267	0	0	0.63	0.32	0.05
P80511	EN-RAGE	S100A12	rs3014874	Esophagus_Mucosa	5267	0	0	0.17	0.76	0.07
P80511	EN-RAGE	S100A12	rs3014874	Esophagus_Muscularis	5267	0	0	0.57	0.38	0.05
P80511	EN-RAGE	S100A12	rs3014874	Heart_Atrial_Appendage	5267	0	0	0.4	0.22	0.38
P80511	EN-RAGE	S100A12	rs3014874	Heart_Left_Ventricle	5267	0	0	0.01	0.03	0.96
P80511	EN-RAGE	S100A12	rs3014874	Kidney_Cortex	5082	0	0	0.47	0.24	0.3
P80511	EN-RAGE	S100A12	rs3014874	Liver	5267	0	0	0.58	0.36	0.05
P80511	EN-RAGE	S100A12	rs3014874	Lung	5267	0	0	0	0.04	0.96
P80511	EN-RAGE	S100A12	rs3014874	Minor_Salivary_Gland	5252	0	0	0.63	0.33	0.04
P80511	EN-RAGE	S100A12	rs3014874	Muscle_Skeletal	5267	0	0	0.13	0.07	0.79
P80511	EN-RAGE	S100A12	rs3014874	Nerve_Tibial	5267	0	0	0.37	0.52	0.11
P80511	EN-RAGE	S100A12	rs3014874	Ovary	5266	0	0	0.44	0.22	0.33
P80511	EN-RAGE	S100A12	rs3014874	Pancreas	5267	0	0	0.65	0.3	0.05
P80511	EN-RAGE	S100A12	rs3014874	Pituitary	5252	0	0	0.46	0.21	0.33
P80511	EN-RAGE	S100A12	rs3014874	Prostate	5267	0	0	0.58	0.36	0.05
P80511	EN-RAGE	S100A12	rs3014874	Skin_Not_Sun_Exposed_Suprapubic	5267	0	0	0.68	0.29	0.03
P80511	EN-RAGE	S100A12	rs3014874	Skin_Sun_Exposed_Lower_leg	5267	0	0	0.57	0.39	0.04
P80511	EN-RAGE	S100A12	rs3014874	Small_Intestine_Terminal_Ileum	5262	0	0	0.58	0.35	0.07
P80511	EN-RAGE	S100A12	rs3014874	Spleen	5267	0	0	0.01	0.01	0.98
P80511	EN-RAGE	S100A12	rs3014874	Stomach	5267	0	0	0.66	0.3	0.05
P80511	EN-RAGE	S100A12	rs3014874	Testis	5267	0	0	0.57	0.31	0.12
P80511	EN-RAGE	S100A12	rs3014874	Thyroid	5267	0	0	0.59	0.29	0.12
P80511	EN-RAGE	S100A12	rs3014874	Uterus	5263	0	0	0.62	0.33	0.05
P80511	EN-RAGE	S100A12	rs3014874	Vagina	5252	0	0	0.62	0.33	0.04
P80511	EN-RAGE	S100A12	rs3014874	Whole_Blood	5267	0	0	0	0	1
Q9NSA1	FGF-21	FGF21	rs838131	Brain_Cerebellar_Hemisphere	7337	0	0	0.54	0.4	0.06
Q9NSA1	FGF-21	FGF21	rs838131	Brain_Cerebellum	7337	0	0	0.58	0.39	0.04
Q9NSA1	FGF-21	FGF21	rs838131	Liver	7338	0	0	0.54	0.41	0.05
Q9NSA1	FGF-21	FGF21	rs838131	Muscle_Skeletal	7338	0	0	0.35	0.32	0.33
Q9NSA1	FGF-21	FGF21	rs838131	Testis	7338	0	0	0.5	0.33	0.18
Q8NF90	FGF-5	FGF5	rs12509595	Artery_Coronary	5764	0	0	0.6	0.37	0.03
Q8NF90	FGF-5	FGF5	rs12509595	Brain_Anterior_cingulate_cortex_BA24	5752	0	0	0.62	0.34	0.04
Q8NF90	FGF-5	FGF5	rs12509595	Brain_Cerebellar_Hemisphere	5763	0	0	0.07	0.15	0.79
Q8NF90	FGF-5	FGF5	rs12509595	Brain_Cerebellum	5764	0	0	0.39	0.26	0.35
Q8NF90	FGF-5	FGF5	rs12509595	Brain_Cortex	5755	0	0	0.58	0.39	0.03
Q8NF90	FGF-5	FGF5	rs12509595	Brain_Frontal_Cortex_BA9	5763	0	0	0.6	0.36	0.04
Q8NF90	FGF-5	FGF5	rs12509595	Brain_Hippocampus	5760	0	0	0.63	0.33	0.04
Q8NF90	FGF-5	FGF5	rs12509595	Brain_Spinal_cord_cervical_c-1	5754	0	0	0.57	0.39	0.04
Q8NF90	FGF-5	FGF5	rs12509595	Cells_Cultured_fibroblasts	5764	0	0	0.01	0.99	0
Q8NF90	FGF-5	FGF5	rs12509595	Colon_Sigmoid	5764	0	0	0.64	0.32	0.04
Q8NF90	FGF-5	FGF5	rs12509595	Colon_Transverse	5764	0	0	0.61	0.36	0.04
Q8NF90	FGF-5	FGF5	rs12509595	Esophagus_Gastroesophageal_Junction	5763	0	0	0.24	0.74	0.01
Q8NF90	FGF-5	FGF5	rs12509595	Esophagus_Muscularis	5764	0	0	0.09	0.89	0.01
Q8NF90	FGF-5	FGF5	rs12509595	Heart_Left_Ventricle	5764	0	0	0.57	0.32	0.1
Q8NF90	FGF-5	FGF5	rs12509595	Kidney_Cortex	5638	0	0	0	0	1
Q8NF90	FGF-5	FGF5	rs12509595	Nerve_Tibial	5764	0	0	0.61	0.32	0.06
Q8NF90	FGF-5	FGF5	rs12509595	Pituitary	5763	0	0	0.59	0.35	0.06
Q8NF90	FGF-5	FGF5	rs12509595	Small_Intestine_Terminal_Ileum	5763	0	0	0.62	0.34	0.04
Q8NF90	FGF-5	FGF5	rs12509595	Stomach	5764	0	0	0.62	0.35	0.03
P39905	hGDNF	GDNF	rs62360376	Adipose_Subcutaneous	5658	0	0	0.57	0.4	0.03
P39905	hGDNF	GDNF	rs62360376	Adipose_Visceral_Omentum	5658	0	0	0.63	0.33	0.04
P39905	hGDNF	GDNF	rs62360376	Adrenal_Gland	5657	0	0	0.51	0.44	0.05
P39905	hGDNF	GDNF	rs62360376	Artery_Aorta	5658	0	0	0.04	0.95	0.01
P39905	hGDNF	GDNF	rs62360376	Artery_Coronary	5656	0	0	0.57	0.35	0.07
P39905	hGDNF	GDNF	rs62360376	Artery_Tibial	5658	0	0	0	1	0
P39905	hGDNF	GDNF	rs62360376	Brain_Amygdala	5653	0	0	0.6	0.35	0.05
P39905	hGDNF	GDNF	rs62360376	Brain_Anterior_cingulate_cortex_BA24	5649	0	0	0.58	0.37	0.05
P39905	hGDNF	GDNF	rs62360376	Brain_Caudate_basal_ganglia	5658	0	0	0.58	0.36	0.06
P39905	hGDNF	GDNF	rs62360376	Brain_Cerebellar_Hemisphere	5655	0	0	0.13	0.86	0.01
P39905	hGDNF	GDNF	rs62360376	Brain_Cerebellum	5658	0	0	0.07	0.92	0.01
P39905	hGDNF	GDNF	rs62360376	Brain_Cortex	5658	0	0	0.62	0.33	0.05
P39905	hGDNF	GDNF	rs62360376	Brain_Frontal_Cortex_BA9	5656	0	0	0.6	0.34	0.05
P39905	hGDNF	GDNF	rs62360376	Brain_Hippocampus	5657	0	0	0.62	0.31	0.07
P39905	hGDNF	GDNF	rs62360376	Brain_Hypothalamus	5656	0	0	0.61	0.33	0.06
P39905	hGDNF	GDNF	rs62360376	Brain_Nucleus_accumbens_basal_ganglia	5658	0	0	0.62	0.33	0.05
P39905	hGDNF	GDNF	rs62360376	Brain_Putamen_basal_ganglia	5655	0	0	0.6	0.34	0.05
P39905	hGDNF	GDNF	rs62360376	Brain_Spinal_cord_cervical_c-1	5645	0	0	0.6	0.33	0.06
P39905	hGDNF	GDNF	rs62360376	Brain_Substantia_nigra	5652	0	0	0.6	0.34	0.05
P39905	hGDNF	GDNF	rs62360376	Breast_Mammary_Tissue	5658	0	0	0.64	0.32	0.04
P39905	hGDNF	GDNF	rs62360376	Cells_Cultured_fibroblasts	5658	0	0	0	1	0
P39905	hGDNF	GDNF	rs62360376	Cells_EBV-transformed_lymphocytes	5654	0	0	0.5	0.39	0.11
P39905	hGDNF	GDNF	rs62360376	Colon_Sigmoid	5658	0	0	0.08	0.9	0.02
P39905	hGDNF	GDNF	rs62360376	Colon_Transverse	5658	0	0	0.61	0.3	0.1
P39905	hGDNF	GDNF	rs62360376	Esophagus_Gastroesophageal_Junction	5658	0	0	0.61	0.32	0.07
P39905	hGDNF	GDNF	rs62360376	Esophagus_Mucosa	5658	0	0	0.57	0.29	0.13
P39905	hGDNF	GDNF	rs62360376	Esophagus_Muscularis	5658	0	0	0.61	0.32	0.07
P39905	hGDNF	GDNF	rs62360376	Heart_Atrial_Appendage	5658	0	0	0.63	0.33	0.04
P39905	hGDNF	GDNF	rs62360376	Heart_Left_Ventricle	5658	0	0	0.59	0.37	0.04
P39905	hGDNF	GDNF	rs62360376	Kidney_Cortex	5607	0	0	0.6	0.34	0.06
P39905	hGDNF	GDNF	rs62360376	Liver	5657	0	0	0.61	0.33	0.07
P39905	hGDNF	GDNF	rs62360376	Lung	5658	0	0	0.62	0.33	0.05
P39905	hGDNF	GDNF	rs62360376	Minor_Salivary_Gland	5644	0	0	0.6	0.33	0.07
P39905	hGDNF	GDNF	rs62360376	Muscle_Skeletal	5658	0	0	0.09	0.19	0.72
P39905	hGDNF	GDNF	rs62360376	Nerve_Tibial	5658	0	0	0.53	0.43	0.03
P39905	hGDNF	GDNF	rs62360376	Ovary	5658	0	0	0.57	0.38	0.05
P39905	hGDNF	GDNF	rs62360376	Pituitary	5658	0	0	0.59	0.36	0.05
P39905	hGDNF	GDNF	rs62360376	Prostate	5658	0	0	0.63	0.31	0.05
P39905	hGDNF	GDNF	rs62360376	Skin_Not_Sun_Exposed_Suprapubic	5658	0	0	0.61	0.36	0.04
P39905	hGDNF	GDNF	rs62360376	Skin_Sun_Exposed_Lower_leg	5658	0	0	0.54	0.4	0.07
P39905	hGDNF	GDNF	rs62360376	Small_Intestine_Terminal_Ileum	5649	0	0	0.59	0.35	0.06
P39905	hGDNF	GDNF	rs62360376	Spleen	5651	0	0	0.52	0.34	0.14
P39905	hGDNF	GDNF	rs62360376	Stomach	5658	0	0	0.51	0.33	0.16
P39905	hGDNF	GDNF	rs62360376	Testis	5658	0	0	0.54	0.39	0.07
P39905	hGDNF	GDNF	rs62360376	Uterus	5637	0	0	0.6	0.34	0.05
P39905	hGDNF	GDNF	rs62360376	Vagina	5647	0	0	0.61	0.33	0.06
P14210	HGF	HGF	rs5745687	Adipose_Subcutaneous	6427	0	0	0.38	0.59	0.03
P14210	HGF	HGF	rs5745687	Adipose_Visceral_Omentum	6427	0	0	0.59	0.37	0.04
P14210	HGF	HGF	rs5745687	Adrenal_Gland	6427	0	0	0.58	0.36	0.05
P14210	HGF	HGF	rs5745687	Artery_Aorta	6427	0	0	0.58	0.37	0.05
P14210	HGF	HGF	rs5745687	Artery_Coronary	6427	0	0	0.58	0.38	0.05
P14210	HGF	HGF	rs5745687	Artery_Tibial	6427	0	0	0.56	0.37	0.07
P14210	HGF	HGF	rs5745687	Brain_Amygdala	6412	0	0	0.58	0.37	0.05
P14210	HGF	HGF	rs5745687	Brain_Anterior_cingulate_cortex_BA24	6418	0	0	0.53	0.42	0.05
P14210	HGF	HGF	rs5745687	Brain_Caudate_basal_ganglia	6425	0	0	0.54	0.36	0.09
P14210	HGF	HGF	rs5745687	Brain_Cerebellar_Hemisphere	6422	0	0	0.6	0.35	0.05
P14210	HGF	HGF	rs5745687	Brain_Cerebellum	6424	0	0	0.55	0.39	0.06
P14210	HGF	HGF	rs5745687	Brain_Cortex	6419	0	0	0.59	0.36	0.05
P14210	HGF	HGF	rs5745687	Brain_Frontal_Cortex_BA9	6422	0	0	0.57	0.34	0.09
P14210	HGF	HGF	rs5745687	Brain_Hippocampus	6425	0	0	0.54	0.41	0.05
P14210	HGF	HGF	rs5745687	Brain_Hypothalamus	6421	0	0	0.55	0.39	0.05
P14210	HGF	HGF	rs5745687	Brain_Nucleus_accumbens_basal_ganglia	6424	0	0	0.61	0.34	0.05
P14210	HGF	HGF	rs5745687	Brain_Putamen_basal_ganglia	6421	0	0	0.6	0.35	0.05
P14210	HGF	HGF	rs5745687	Brain_Spinal_cord_cervical_c-1	6401	0	0	0.56	0.38	0.06
P14210	HGF	HGF	rs5745687	Brain_Substantia_nigra	6409	0	0	0.55	0.4	0.05
P14210	HGF	HGF	rs5745687	Breast_Mammary_Tissue	6427	0	0	0.57	0.38	0.05
P14210	HGF	HGF	rs5745687	Cells_Cultured_fibroblasts	6427	0	0	0.6	0.34	0.06
P14210	HGF	HGF	rs5745687	Cells_EBV-transformed_lymphocytes	6412	0	0	0.54	0.41	0.05
P14210	HGF	HGF	rs5745687	Colon_Sigmoid	6427	0	0	0.6	0.35	0.05
P14210	HGF	HGF	rs5745687	Colon_Transverse	6427	0	0	0.59	0.36	0.05
P14210	HGF	HGF	rs5745687	Esophagus_Gastroesophageal_Junction	6427	0	0	0.6	0.35	0.05
P14210	HGF	HGF	rs5745687	Esophagus_Mucosa	6427	0	0	0.45	0.52	0.03
P14210	HGF	HGF	rs5745687	Esophagus_Muscularis	6427	0	0	0.59	0.36	0.05
P14210	HGF	HGF	rs5745687	Heart_Atrial_Appendage	6427	0	0	0.56	0.39	0.05
P14210	HGF	HGF	rs5745687	Heart_Left_Ventricle	6427	0	0	0.5	0.45	0.05
P14210	HGF	HGF	rs5745687	Kidney_Cortex	6301	0	0	0.58	0.37	0.06
P14210	HGF	HGF	rs5745687	Liver	6426	0	0	0.54	0.41	0.06
P14210	HGF	HGF	rs5745687	Lung	6427	0	0	0.6	0.35	0.06
P14210	HGF	HGF	rs5745687	Minor_Salivary_Gland	6417	0	0	0.56	0.36	0.08
P14210	HGF	HGF	rs5745687	Muscle_Skeletal	6427	0	0	0.63	0.33	0.04
P14210	HGF	HGF	rs5745687	Nerve_Tibial	6427	0	0	0.58	0.37	0.05
P14210	HGF	HGF	rs5745687	Ovary	6424	0	0	0.56	0.35	0.09
P14210	HGF	HGF	rs5745687	Pancreas	6427	0	0	0.6	0.36	0.05
P14210	HGF	HGF	rs5745687	Pituitary	6425	0	0	0.41	0.56	0.04
P14210	HGF	HGF	rs5745687	Prostate	6426	0	0	0.58	0.37	0.05
P14210	HGF	HGF	rs5745687	Skin_Not_Sun_Exposed_Suprapubic	6427	0	0	0.57	0.38	0.06
P14210	HGF	HGF	rs5745687	Skin_Sun_Exposed_Lower_leg	6427	0	0	0.6	0.36	0.04
P14210	HGF	HGF	rs5745687	Small_Intestine_Terminal_Ileum	6425	0	0	0.59	0.36	0.05
P14210	HGF	HGF	rs5745687	Spleen	6427	0	0	0.41	0.56	0.03
P14210	HGF	HGF	rs5745687	Stomach	6427	0	0	0.59	0.37	0.04
P14210	HGF	HGF	rs5745687	Testis	6427	0	0	0.59	0.34	0.07
P14210	HGF	HGF	rs5745687	Thyroid	6427	0	0	0.6	0.33	0.07
P14210	HGF	HGF	rs5745687	Uterus	6413	0	0	0.58	0.37	0.05
P14210	HGF	HGF	rs5745687	Vagina	6418	0	0	0.56	0.38	0.05
P14210	HGF	HGF	rs5745687	Whole_Blood	6427	0	0	0.63	0.33	0.04
P22301	IL-10	IL10	rs12123181	Adipose_Subcutaneous	3666	0	0	0.66	0.27	0.07
P22301	IL-10	IL10	rs12123181	Adipose_Visceral_Omentum	3666	0	0	0.73	0.22	0.05
P22301	IL-10	IL10	rs12123181	Adrenal_Gland	3666	0	0	0.71	0.25	0.04
P22301	IL-10	IL10	rs12123181	Artery_Aorta	3666	0	0	0.71	0.24	0.05
P22301	IL-10	IL10	rs12123181	Artery_Coronary	3665	0	0	0.67	0.27	0.06
P22301	IL-10	IL10	rs12123181	Artery_Tibial	3666	0	0	0.66	0.3	0.04
P22301	IL-10	IL10	rs12123181	Brain_Caudate_basal_ganglia	3662	0	0	0.71	0.24	0.05
P22301	IL-10	IL10	rs12123181	Brain_Hypothalamus	3660	0	0	0.69	0.25	0.06
P22301	IL-10	IL10	rs12123181	Brain_Spinal_cord_cervical_c-1	3653	0	0	0.62	0.25	0.13
P22301	IL-10	IL10	rs12123181	Brain_Substantia_nigra	3663	0	0	0.7	0.25	0.05
P22301	IL-10	IL10	rs12123181	Breast_Mammary_Tissue	3666	0	0	0.72	0.21	0.06
P22301	IL-10	IL10	rs12123181	Cells_EBV-transformed_lymphocytes	3663	0	0	0.67	0.24	0.09
P22301	IL-10	IL10	rs12123181	Colon_Sigmoid	3666	0	0	0.74	0.22	0.04
P22301	IL-10	IL10	rs12123181	Colon_Transverse	3666	0	0	0.69	0.27	0.04
P22301	IL-10	IL10	rs12123181	Esophagus_Gastroesophageal_Junction	3666	0	0	0.66	0.23	0.11
P22301	IL-10	IL10	rs12123181	Esophagus_Mucosa	3666	0	0	0.74	0.23	0.04
P22301	IL-10	IL10	rs12123181	Esophagus_Muscularis	3666	0	0	0.36	0.14	0.51
P22301	IL-10	IL10	rs12123181	Heart_Atrial_Appendage	3666	0	0	0.71	0.25	0.04
P22301	IL-10	IL10	rs12123181	Heart_Left_Ventricle	3666	0	0	0.71	0.24	0.05
P22301	IL-10	IL10	rs12123181	Kidney_Cortex	3609	0	0	0.66	0.24	0.1
P22301	IL-10	IL10	rs12123181	Liver	3665	0	0	0.66	0.26	0.09
P22301	IL-10	IL10	rs12123181	Lung	3666	0	0	0.72	0.24	0.04
P22301	IL-10	IL10	rs12123181	Minor_Salivary_Gland	3659	0	0	0.64	0.27	0.1
P22301	IL-10	IL10	rs12123181	Nerve_Tibial	3666	0	0	0.7	0.25	0.05
P22301	IL-10	IL10	rs12123181	Ovary	3665	0	0	0.69	0.24	0.07
P22301	IL-10	IL10	rs12123181	Pituitary	3666	0	0	0.68	0.24	0.08
P22301	IL-10	IL10	rs12123181	Prostate	3663	0	0	0.72	0.23	0.05
P22301	IL-10	IL10	rs12123181	Skin_Not_Sun_Exposed_Suprapubic	3666	0	0	0.68	0.27	0.05
P22301	IL-10	IL10	rs12123181	Small_Intestine_Terminal_Ileum	3657	0	0	0.7	0.25	0.05
P22301	IL-10	IL10	rs12123181	Spleen	3666	0	0	0.65	0.29	0.06
P22301	IL-10	IL10	rs12123181	Stomach	3666	0	0	0.71	0.24	0.05
P22301	IL-10	IL10	rs12123181	Testis	3666	0	0	0.65	0.28	0.07
P22301	IL-10	IL10	rs12123181	Thyroid	3666	0	0	0.69	0.2	0.12
P22301	IL-10	IL10	rs12123181	Uterus	3652	0	0	0.66	0.25	0.09
P22301	IL-10	IL10	rs12123181	Vagina	3661	0	0	0.66	0.25	0.09
P22301	IL-10	IL10	rs12123181	Whole_Blood	3666	0	0	0	1	0
Q08334	IL10RB	IL10RB	rs2266590	Adipose_Subcutaneous	5322	0	0	0	0	1
Q08334	IL10RB	IL10RB	rs2266590	Adipose_Visceral_Omentum	5322	0	0	0	0.91	0.09
Q08334	IL10RB	IL10RB	rs2266590	Adrenal_Gland	5320	0	0	0.17	0.31	0.52
Q08334	IL10RB	IL10RB	rs2266590	Artery_Aorta	5322	0	0	0	0.7	0.3
Q08334	IL10RB	IL10RB	rs2266590	Artery_Coronary	5322	0	0	0.05	0.75	0.19
Q08334	IL10RB	IL10RB	rs2266590	Artery_Tibial	5322	0	0	0	0	1
Q08334	IL10RB	IL10RB	rs2266590	Brain_Amygdala	5310	0	0	0.01	0.98	0
Q08334	IL10RB	IL10RB	rs2266590	Brain_Anterior_cingulate_cortex_BA24	5318	0	0	0	1	0
Q08334	IL10RB	IL10RB	rs2266590	Brain_Caudate_basal_ganglia	5321	0	0	0	1	0
Q08334	IL10RB	IL10RB	rs2266590	Brain_Cerebellar_Hemisphere	5318	0	0	0	1	0
Q08334	IL10RB	IL10RB	rs2266590	Brain_Cerebellum	5317	0	0	0	1	0
Q08334	IL10RB	IL10RB	rs2266590	Brain_Cortex	5319	0	0	0	1	0
Q08334	IL10RB	IL10RB	rs2266590	Brain_Frontal_Cortex_BA9	5320	0	0	0	1	0
Q08334	IL10RB	IL10RB	rs2266590	Brain_Hippocampus	5320	0	0	0	1	0
Q08334	IL10RB	IL10RB	rs2266590	Brain_Hypothalamus	5317	0	0	0	1	0
Q08334	IL10RB	IL10RB	rs2266590	Brain_Nucleus_accumbens_basal_ganglia	5321	0	0	0	1	0
Q08334	IL10RB	IL10RB	rs2266590	Brain_Putamen_basal_ganglia	5321	0	0	0	1	0
Q08334	IL10RB	IL10RB	rs2266590	Brain_Spinal_cord_cervical_c-1	5303	0	0	0.07	0.92	0
Q08334	IL10RB	IL10RB	rs2266590	Brain_Substantia_nigra	5297	0	0	0.12	0.88	0.01
Q08334	IL10RB	IL10RB	rs2266590	Breast_Mammary_Tissue	5322	0	0	0	1	0
Q08334	IL10RB	IL10RB	rs2266590	Cells_Cultured_fibroblasts	5322	0	0	0	1	0
Q08334	IL10RB	IL10RB	rs2266590	Cells_EBV-transformed_lymphocytes	5311	0	0	0.38	0.58	0.04
Q08334	IL10RB	IL10RB	rs2266590	Colon_Sigmoid	5322	0	0	0	1	0
Q08334	IL10RB	IL10RB	rs2266590	Colon_Transverse	5322	0	0	0.34	0.61	0.05
Q08334	IL10RB	IL10RB	rs2266590	Esophagus_Gastroesophageal_Junction	5322	0	0	0	1	0
Q08334	IL10RB	IL10RB	rs2266590	Esophagus_Mucosa	5322	0	0	0.21	0.76	0.03
Q08334	IL10RB	IL10RB	rs2266590	Esophagus_Muscularis	5322	0	0	0	1	0
Q08334	IL10RB	IL10RB	rs2266590	Heart_Atrial_Appendage	5322	0	0	0	1	0
Q08334	IL10RB	IL10RB	rs2266590	Heart_Left_Ventricle	5322	0	0	0	1	0
Q08334	IL10RB	IL10RB	rs2266590	Kidney_Cortex	5263	0	0	0.39	0.36	0.24
Q08334	IL10RB	IL10RB	rs2266590	Liver	5322	0	0	0.54	0.42	0.03
Q08334	IL10RB	IL10RB	rs2266590	Lung	5322	0	0	0	1	0
Q08334	IL10RB	IL10RB	rs2266590	Minor_Salivary_Gland	5313	0	0	0.52	0.33	0.15
Q08334	IL10RB	IL10RB	rs2266590	Muscle_Skeletal	5322	0	0	0	1	0
Q08334	IL10RB	IL10RB	rs2266590	Nerve_Tibial	5322	0	0	0	1	0
Q08334	IL10RB	IL10RB	rs2266590	Ovary	5313	0	0	0.26	0.57	0.17
Q08334	IL10RB	IL10RB	rs2266590	Pancreas	5322	0	0	0.03	0.97	0.01
Q08334	IL10RB	IL10RB	rs2266590	Pituitary	5322	0	0	0	1	0
Q08334	IL10RB	IL10RB	rs2266590	Prostate	5318	0	0	0.56	0.36	0.08
Q08334	IL10RB	IL10RB	rs2266590	Skin_Not_Sun_Exposed_Suprapubic	5322	0	0	0.01	0.98	0
Q08334	IL10RB	IL10RB	rs2266590	Skin_Sun_Exposed_Lower_leg	5322	0	0	0	1	0
Q08334	IL10RB	IL10RB	rs2266590	Small_Intestine_Terminal_Ileum	5313	0	0	0.64	0.32	0.04
Q08334	IL10RB	IL10RB	rs2266590	Spleen	5322	0	0	0	1	0
Q08334	IL10RB	IL10RB	rs2266590	Stomach	5322	0	0	0.65	0.31	0.04
Q08334	IL10RB	IL10RB	rs2266590	Testis	5322	0	0	0	0.03	0.97
Q08334	IL10RB	IL10RB	rs2266590	Thyroid	5322	0	0	0	1	0
Q08334	IL10RB	IL10RB	rs2266590	Uterus	5306	0	0	0.15	0.14	0.71
Q08334	IL10RB	IL10RB	rs2266590	Vagina	5292	0	0	0.63	0.32	0.05
Q08334	IL10RB	IL10RB	rs2266590	Whole_Blood	5322	0	0	0	1	0
P29460	IL-12B	IL12B	rs10076557	Brain_Cerebellar_Hemisphere	6028	0	0	0.49	0.39	0.13
P29460	IL-12B	IL12B	rs10076557	Brain_Cerebellum	6028	0	0	0.32	0.29	0.39
P29460	IL-12B	IL12B	rs10076557	Cells_EBV-transformed_lymphocytes	6016	0	0	0.59	0.37	0.04
P29460	IL-12B	IL12B	rs10076557	Kidney_Cortex	5894	0	0	0.59	0.36	0.05
P29460	IL-12B	IL12B	rs10076557	Lung	6032	0	0	0.61	0.36	0.03
P29460	IL-12B	IL12B	rs10076557	Minor_Salivary_Gland	6026	0	0	0.59	0.36	0.04
P29460	IL-12B	IL12B	rs10076557	Pituitary	6029	0	0	0.58	0.36	0.06
P29460	IL-12B	IL12B	rs10076557	Small_Intestine_Terminal_Ileum	6032	0	0	0.54	0.3	0.16
P29460	IL-12B	IL12B	rs10076557	Spleen	6032	0	0	0.59	0.33	0.08
P29460	IL-12B	IL12B	rs10076557	Testis	6032	0	0	0.61	0.36	0.03
P29460	IL-12B	IL12B	rs10076557	Thyroid	6032	0	0	0.66	0.31	0.03
Q13261	IL-15RA	IL15RA	rs2228059	Adipose_Subcutaneous	9387	0	0	0	1	0
Q13261	IL-15RA	IL15RA	rs2228059	Adipose_Visceral_Omentum	9387	0	0	0	1	0
Q13261	IL-15RA	IL15RA	rs2228059	Adrenal_Gland	9387	0	0	0.27	0.7	0.03
Q13261	IL-15RA	IL15RA	rs2228059	Artery_Aorta	9387	0	0	0	1	0
Q13261	IL-15RA	IL15RA	rs2228059	Artery_Coronary	9386	0	0	0.37	0.61	0.03
Q13261	IL-15RA	IL15RA	rs2228059	Artery_Tibial	9387	0	0	0	1	0
Q13261	IL-15RA	IL15RA	rs2228059	Brain_Amygdala	9367	0	0	0.49	0.48	0.04
Q13261	IL-15RA	IL15RA	rs2228059	Brain_Anterior_cingulate_cortex_BA24	9377	0	0	0.48	0.47	0.05
Q13261	IL-15RA	IL15RA	rs2228059	Brain_Caudate_basal_ganglia	9385	0	0	0.5	0.45	0.05
Q13261	IL-15RA	IL15RA	rs2228059	Brain_Cerebellar_Hemisphere	9384	0	0	0.49	0.48	0.03
Q13261	IL-15RA	IL15RA	rs2228059	Brain_Cerebellum	9387	0	0	0.49	0.47	0.03
Q13261	IL-15RA	IL15RA	rs2228059	Brain_Cortex	9386	0	0	0.07	0.07	0.87
Q13261	IL-15RA	IL15RA	rs2228059	Brain_Frontal_Cortex_BA9	9385	0	0	0.39	0.38	0.23
Q13261	IL-15RA	IL15RA	rs2228059	Brain_Hippocampus	9384	0	0	0.49	0.47	0.03
Q13261	IL-15RA	IL15RA	rs2228059	Brain_Hypothalamus	9362	0	0	0.49	0.48	0.03
Q13261	IL-15RA	IL15RA	rs2228059	Brain_Nucleus_accumbens_basal_ganglia	9386	0	0	0.48	0.49	0.03
Q13261	IL-15RA	IL15RA	rs2228059	Brain_Putamen_basal_ganglia	9384	0	0	0.5	0.47	0.03
Q13261	IL-15RA	IL15RA	rs2228059	Brain_Spinal_cord_cervical_c-1	9362	0	0	0.44	0.53	0.03
Q13261	IL-15RA	IL15RA	rs2228059	Brain_Substantia_nigra	9349	0	0	0.48	0.48	0.03
Q13261	IL-15RA	IL15RA	rs2228059	Breast_Mammary_Tissue	9387	0	0	0	1	0
Q13261	IL-15RA	IL15RA	rs2228059	Cells_Cultured_fibroblasts	9387	0	0	0	1	0
Q13261	IL-15RA	IL15RA	rs2228059	Cells_EBV-transformed_lymphocytes	9373	0	0	0.49	0.48	0.03
Q13261	IL-15RA	IL15RA	rs2228059	Colon_Sigmoid	9387	0	0	0.08	0.91	0.01
Q13261	IL-15RA	IL15RA	rs2228059	Colon_Transverse	9387	0	0	0	1	0
Q13261	IL-15RA	IL15RA	rs2228059	Esophagus_Gastroesophageal_Junction	9387	0	0	0.04	0.96	0
Q13261	IL-15RA	IL15RA	rs2228059	Esophagus_Mucosa	9387	0	0	0	1	0
Q13261	IL-15RA	IL15RA	rs2228059	Esophagus_Muscularis	9387	0	0	0.14	0.86	0.01
Q13261	IL-15RA	IL15RA	rs2228059	Heart_Atrial_Appendage	9387	0	0	0.1	0.85	0.05
Q13261	IL-15RA	IL15RA	rs2228059	Heart_Left_Ventricle	9387	0	0	0.02	0.97	0.01
Q13261	IL-15RA	IL15RA	rs2228059	Kidney_Cortex	9231	0	0	0.49	0.47	0.04
Q13261	IL-15RA	IL15RA	rs2228059	Liver	9376	0	0	0.46	0.44	0.1
Q13261	IL-15RA	IL15RA	rs2228059	Lung	9387	0	0	0.03	0.96	0
Q13261	IL-15RA	IL15RA	rs2228059	Minor_Salivary_Gland	9371	0	0	0.48	0.48	0.04
Q13261	IL-15RA	IL15RA	rs2228059	Muscle_Skeletal	9387	0	0	0	1	0
Q13261	IL-15RA	IL15RA	rs2228059	Nerve_Tibial	9387	0	0	0.28	0.71	0.01
Q13261	IL-15RA	IL15RA	rs2228059	Ovary	9379	0	0	0.1	0.89	0.01
Q13261	IL-15RA	IL15RA	rs2228059	Pancreas	9387	0	0	0.5	0.48	0.02
Q13261	IL-15RA	IL15RA	rs2228059	Pituitary	9383	0	0	0.32	0.65	0.03
Q13261	IL-15RA	IL15RA	rs2228059	Prostate	9383	0	0	0.49	0.47	0.04
Q13261	IL-15RA	IL15RA	rs2228059	Skin_Not_Sun_Exposed_Suprapubic	9387	0	0	0	1	0
Q13261	IL-15RA	IL15RA	rs2228059	Skin_Sun_Exposed_Lower_leg	9387	0	0	0.03	0.97	0
Q13261	IL-15RA	IL15RA	rs2228059	Small_Intestine_Terminal_Ileum	9383	0	0	0.49	0.48	0.03
Q13261	IL-15RA	IL15RA	rs2228059	Spleen	9386	0	0	0	1	0
Q13261	IL-15RA	IL15RA	rs2228059	Stomach	9387	0	0	0.02	0.94	0.04
Q13261	IL-15RA	IL15RA	rs2228059	Testis	9387	0	0	0	0.09	0.91
Q13261	IL-15RA	IL15RA	rs2228059	Thyroid	9387	0	0	0.41	0.57	0.02
Q13261	IL-15RA	IL15RA	rs2228059	Uterus	9372	0	0	0.49	0.48	0.03
Q13261	IL-15RA	IL15RA	rs2228059	Vagina	9369	0	0	0.34	0.64	0.02
Q13261	IL-15RA	IL15RA	rs2228059	Whole_Blood	9387	0	0	0	1	0
Q9P0M4	IL-17C	IL17C	rs17700884	Brain_Caudate_basal_ganglia	8856	0	0	0.5	0.43	0.07
Q9P0M4	IL-17C	IL17C	rs17700884	Brain_Cerebellar_Hemisphere	8850	0	0	0.51	0.45	0.04
Q9P0M4	IL-17C	IL17C	rs17700884	Brain_Cerebellum	8862	0	0	0.53	0.44	0.03
Q9P0M4	IL-17C	IL17C	rs17700884	Brain_Nucleus_accumbens_basal_ganglia	8859	0	0	0.51	0.44	0.04
Q9P0M4	IL-17C	IL17C	rs17700884	Brain_Putamen_basal_ganglia	8855	0	0	0.49	0.44	0.07
Q9P0M4	IL-17C	IL17C	rs17700884	Cells_EBV-transformed_lymphocytes	8848	0	0	0.5	0.47	0.03
Q9P0M4	IL-17C	IL17C	rs17700884	Esophagus_Mucosa	8862	0	0	0.55	0.43	0.02
Q9P0M4	IL-17C	IL17C	rs17700884	Lung	8862	0	0	0.52	0.45	0.03
Q9P0M4	IL-17C	IL17C	rs17700884	Pituitary	8862	0	0	0.45	0.41	0.14
Q9P0M4	IL-17C	IL17C	rs17700884	Prostate	8860	0	0	0.52	0.45	0.03
Q9P0M4	IL-17C	IL17C	rs17700884	Skin_Not_Sun_Exposed_Suprapubic	8862	0	0	0.51	0.47	0.02
Q9P0M4	IL-17C	IL17C	rs17700884	Skin_Sun_Exposed_Lower_leg	8862	0	0	0.54	0.42	0.04
Q9P0M4	IL-17C	IL17C	rs17700884	Small_Intestine_Terminal_Ileum	8858	0	0	0.5	0.46	0.03
Q9P0M4	IL-17C	IL17C	rs17700884	Spleen	8856	0	0	0.53	0.44	0.03
Q9P0M4	IL-17C	IL17C	rs17700884	Stomach	8861	0	0	0.52	0.44	0.05
Q9P0M4	IL-17C	IL17C	rs17700884	Testis	8862	0	0	0.48	0.49	0.03
Q9P0M4	IL-17C	IL17C	rs17700884	Whole_Blood	8862	0	0	0.37	0.62	0.01
Q14116	IL-18	IL18	rs5744249	Adipose_Subcutaneous	5357	0	0	0.61	0.25	0.14
Q14116	IL-18	IL18	rs5744249	Adipose_Visceral_Omentum	5357	0	0	0.49	0.48	0.03
Q14116	IL-18	IL18	rs5744249	Adrenal_Gland	5356	0	0	0.58	0.37	0.05
Q14116	IL-18	IL18	rs5744249	Artery_Aorta	5357	0	0	0.65	0.32	0.03
Q14116	IL-18	IL18	rs5744249	Artery_Coronary	5357	0	0	0.53	0.29	0.17
Q14116	IL-18	IL18	rs5744249	Artery_Tibial	5357	0	0	0.12	0.48	0.4
Q14116	IL-18	IL18	rs5744249	Brain_Amygdala	5345	0	0	0.63	0.32	0.05
Q14116	IL-18	IL18	rs5744249	Brain_Anterior_cingulate_cortex_BA24	5356	0	0	0.63	0.32	0.05
Q14116	IL-18	IL18	rs5744249	Brain_Caudate_basal_ganglia	5356	0	0	0.45	0.24	0.31
Q14116	IL-18	IL18	rs5744249	Brain_Cerebellar_Hemisphere	5353	0	0	0.4	0.21	0.39
Q14116	IL-18	IL18	rs5744249	Brain_Cerebellum	5354	0	0	0.62	0.34	0.04
Q14116	IL-18	IL18	rs5744249	Brain_Cortex	5356	0	0	0.6	0.34	0.06
Q14116	IL-18	IL18	rs5744249	Brain_Frontal_Cortex_BA9	5356	0	0	0.51	0.37	0.12
Q14116	IL-18	IL18	rs5744249	Brain_Hippocampus	5345	0	0	0.51	0.38	0.1
Q14116	IL-18	IL18	rs5744249	Brain_Hypothalamus	5350	0	0	0.61	0.32	0.07
Q14116	IL-18	IL18	rs5744249	Brain_Nucleus_accumbens_basal_ganglia	5356	0	0	0.65	0.31	0.05
Q14116	IL-18	IL18	rs5744249	Brain_Putamen_basal_ganglia	5352	0	0	0.58	0.32	0.1
Q14116	IL-18	IL18	rs5744249	Brain_Spinal_cord_cervical_c-1	5338	0	0	0.63	0.32	0.05
Q14116	IL-18	IL18	rs5744249	Brain_Substantia_nigra	5334	0	0	0.63	0.32	0.05
Q14116	IL-18	IL18	rs5744249	Breast_Mammary_Tissue	5357	0	0	0.62	0.31	0.07
Q14116	IL-18	IL18	rs5744249	Cells_Cultured_fibroblasts	5357	0	0	0.57	0.34	0.08
Q14116	IL-18	IL18	rs5744249	Cells_EBV-transformed_lymphocytes	5342	0	0	0.63	0.31	0.06
Q14116	IL-18	IL18	rs5744249	Colon_Sigmoid	5357	0	0	0.65	0.29	0.06
Q14116	IL-18	IL18	rs5744249	Colon_Transverse	5357	0	0	0.62	0.28	0.1
Q14116	IL-18	IL18	rs5744249	Esophagus_Gastroesophageal_Junction	5357	0	0	0.34	0.62	0.04
Q14116	IL-18	IL18	rs5744249	Esophagus_Mucosa	5357	0	0	0	0.02	0.98
Q14116	IL-18	IL18	rs5744249	Esophagus_Muscularis	5357	0	0	0.11	0.88	0.01
Q14116	IL-18	IL18	rs5744249	Heart_Atrial_Appendage	5357	0	0	0.65	0.32	0.04
Q14116	IL-18	IL18	rs5744249	Heart_Left_Ventricle	5357	0	0	0.58	0.33	0.09
Q14116	IL-18	IL18	rs5744249	Kidney_Cortex	5278	0	0	0.62	0.33	0.05
Q14116	IL-18	IL18	rs5744249	Liver	5354	0	0	0.58	0.38	0.04
Q14116	IL-18	IL18	rs5744249	Lung	5357	0	0	0	0.01	0.99
Q14116	IL-18	IL18	rs5744249	Minor_Salivary_Gland	5331	0	0	0.61	0.33	0.06
Q14116	IL-18	IL18	rs5744249	Muscle_Skeletal	5357	0	0	0	0.01	0.99
Q14116	IL-18	IL18	rs5744249	Nerve_Tibial	5357	0	0	0	1	0
Q14116	IL-18	IL18	rs5744249	Ovary	5342	0	0	0.63	0.33	0.04
Q14116	IL-18	IL18	rs5744249	Pancreas	5357	0	0	0	0.02	0.98
Q14116	IL-18	IL18	rs5744249	Pituitary	5357	0	0	0.59	0.3	0.11
Q14116	IL-18	IL18	rs5744249	Prostate	5357	0	0	0.36	0.21	0.42
Q14116	IL-18	IL18	rs5744249	Skin_Not_Sun_Exposed_Suprapubic	5357	0	0	0	0.02	0.98
Q14116	IL-18	IL18	rs5744249	Skin_Sun_Exposed_Lower_leg	5357	0	0	0	0.81	0.19
Q14116	IL-18	IL18	rs5744249	Small_Intestine_Terminal_Ileum	5355	0	0	0.6	0.36	0.04
Q14116	IL-18	IL18	rs5744249	Spleen	5355	0	0	0.56	0.27	0.17
Q14116	IL-18	IL18	rs5744249	Stomach	5357	0	0	0	0.08	0.92
Q14116	IL-18	IL18	rs5744249	Testis	5357	0	0	0.12	0.84	0.04
Q14116	IL-18	IL18	rs5744249	Thyroid	5357	0	0	0	1	0
Q14116	IL-18	IL18	rs5744249	Uterus	5347	0	0	0.6	0.32	0.08
Q14116	IL-18	IL18	rs5744249	Vagina	5348	0	0	0.64	0.31	0.05
Q14116	IL-18	IL18	rs5744249	Whole_Blood	5357	0	0	0.6	0.32	0.09
Q13478	IL-18R1	IL18R1	rs2270297	Adipose_Subcutaneous	5509	0	0	0	1	0
Q13478	IL-18R1	IL18R1	rs2270297	Adipose_Visceral_Omentum	5509	0	0	0	1	0
Q13478	IL-18R1	IL18R1	rs2270297	Adrenal_Gland	5509	0	0	0.54	0.38	0.09
Q13478	IL-18R1	IL18R1	rs2270297	Artery_Aorta	5509	0	0	0.01	0.99	0
Q13478	IL-18R1	IL18R1	rs2270297	Artery_Coronary	5509	0	0	0.59	0.38	0.03
Q13478	IL-18R1	IL18R1	rs2270297	Artery_Tibial	5509	0	0	0	1	0
Q13478	IL-18R1	IL18R1	rs2270297	Brain_Amygdala	5491	0	0	0	1	0
Q13478	IL-18R1	IL18R1	rs2270297	Brain_Anterior_cingulate_cortex_BA24	5493	0	0	0	1	0
Q13478	IL-18R1	IL18R1	rs2270297	Brain_Caudate_basal_ganglia	5508	0	0	0	1	0
Q13478	IL-18R1	IL18R1	rs2270297	Brain_Cerebellar_Hemisphere	5508	0	0	0	1	0
Q13478	IL-18R1	IL18R1	rs2270297	Brain_Cerebellum	5509	0	0	0	1	0
Q13478	IL-18R1	IL18R1	rs2270297	Brain_Cortex	5508	0	0	0	1	0
Q13478	IL-18R1	IL18R1	rs2270297	Brain_Frontal_Cortex_BA9	5503	0	0	0	1	0
Q13478	IL-18R1	IL18R1	rs2270297	Brain_Hippocampus	5507	0	0	0	1	0
Q13478	IL-18R1	IL18R1	rs2270297	Brain_Hypothalamus	5506	0	0	0	1	0
Q13478	IL-18R1	IL18R1	rs2270297	Brain_Nucleus_accumbens_basal_ganglia	5503	0	0	0	1	0
Q13478	IL-18R1	IL18R1	rs2270297	Brain_Putamen_basal_ganglia	5494	0	0	0	1	0
Q13478	IL-18R1	IL18R1	rs2270297	Brain_Spinal_cord_cervical_c-1	5467	0	0	0	1	0
Q13478	IL-18R1	IL18R1	rs2270297	Brain_Substantia_nigra	5488	0	0	0	1	0
Q13478	IL-18R1	IL18R1	rs2270297	Breast_Mammary_Tissue	5509	0	0	0	1	0
Q13478	IL-18R1	IL18R1	rs2270297	Cells_Cultured_fibroblasts	5509	0	0	0.46	0.38	0.16
Q13478	IL-18R1	IL18R1	rs2270297	Cells_EBV-transformed_lymphocytes	5498	0	0	0.51	0.39	0.1
Q13478	IL-18R1	IL18R1	rs2270297	Colon_Sigmoid	5509	0	0	0.58	0.38	0.04
Q13478	IL-18R1	IL18R1	rs2270297	Colon_Transverse	5509	0	0	0	1	0
Q13478	IL-18R1	IL18R1	rs2270297	Esophagus_Gastroesophageal_Junction	5509	0	0	0.57	0.38	0.05
Q13478	IL-18R1	IL18R1	rs2270297	Esophagus_Mucosa	5509	0	0	0.15	0.6	0.25
Q13478	IL-18R1	IL18R1	rs2270297	Esophagus_Muscularis	5509	0	0	0	0.53	0.47
Q13478	IL-18R1	IL18R1	rs2270297	Heart_Atrial_Appendage	5509	0	0	0	0.87	0.13
Q13478	IL-18R1	IL18R1	rs2270297	Heart_Left_Ventricle	5509	0	0	0	0.21	0.79
Q13478	IL-18R1	IL18R1	rs2270297	Kidney_Cortex	5420	0	0	0.56	0.34	0.1
Q13478	IL-18R1	IL18R1	rs2270297	Liver	5508	0	0	0.01	0.99	0
Q13478	IL-18R1	IL18R1	rs2270297	Lung	5509	0	0	0	1	0
Q13478	IL-18R1	IL18R1	rs2270297	Minor_Salivary_Gland	5503	0	0	0.47	0.48	0.05
Q13478	IL-18R1	IL18R1	rs2270297	Muscle_Skeletal	5509	0	0	0	0.14	0.86
Q13478	IL-18R1	IL18R1	rs2270297	Nerve_Tibial	5509	0	0	0	1	0
Q13478	IL-18R1	IL18R1	rs2270297	Ovary	5506	0	0	0.27	0.32	0.4
Q13478	IL-18R1	IL18R1	rs2270297	Pancreas	5509	0	0	0.01	0.91	0.08
Q13478	IL-18R1	IL18R1	rs2270297	Pituitary	5509	0	0	0.52	0.36	0.12
Q13478	IL-18R1	IL18R1	rs2270297	Prostate	5509	0	0	0.31	0.52	0.17
Q13478	IL-18R1	IL18R1	rs2270297	Skin_Not_Sun_Exposed_Suprapubic	5509	0	0	0	1	0
Q13478	IL-18R1	IL18R1	rs2270297	Skin_Sun_Exposed_Lower_leg	5509	0	0	0	1	0
Q13478	IL-18R1	IL18R1	rs2270297	Small_Intestine_Terminal_Ileum	5506	0	0	0.54	0.42	0.04
Q13478	IL-18R1	IL18R1	rs2270297	Spleen	5509	0	0	0.46	0.45	0.09
Q13478	IL-18R1	IL18R1	rs2270297	Stomach	5509	0	0	0	1	0
Q13478	IL-18R1	IL18R1	rs2270297	Testis	5509	0	0	0	0.99	0
Q13478	IL-18R1	IL18R1	rs2270297	Thyroid	5509	0	0	0.03	0.95	0.02
Q13478	IL-18R1	IL18R1	rs2270297	Uterus	5496	0	0	0.35	0.31	0.35
Q13478	IL-18R1	IL18R1	rs2270297	Vagina	5498	0	0	0.56	0.4	0.04
Q13478	IL-18R1	IL18R1	rs2270297	Whole_Blood	5509	0	0	0	0.99	0.01
P13232	IL-7	IL7	rs112359206	Adipose_Subcutaneous	6385	0	0	0.46	0.51	0.03
P13232	IL-7	IL7	rs112359206	Adipose_Visceral_Omentum	6385	0	0	0.61	0.35	0.04
P13232	IL-7	IL7	rs112359206	Adrenal_Gland	6385	0	0	0.55	0.34	0.1
P13232	IL-7	IL7	rs112359206	Artery_Aorta	6385	0	0	0.59	0.37	0.04
P13232	IL-7	IL7	rs112359206	Artery_Coronary	6385	0	0	0.55	0.41	0.04
P13232	IL-7	IL7	rs112359206	Artery_Tibial	6385	0	0	0.55	0.41	0.03
P13232	IL-7	IL7	rs112359206	Brain_Amygdala	6374	0	0	0.57	0.38	0.05
P13232	IL-7	IL7	rs112359206	Brain_Anterior_cingulate_cortex_BA24	6381	0	0	0.51	0.45	0.04
P13232	IL-7	IL7	rs112359206	Brain_Caudate_basal_ganglia	6380	0	0	0.49	0.38	0.13
P13232	IL-7	IL7	rs112359206	Brain_Cerebellar_Hemisphere	6385	0	0	0	1	0
P13232	IL-7	IL7	rs112359206	Brain_Cerebellum	6385	0	0	0	1	0
P13232	IL-7	IL7	rs112359206	Brain_Cortex	6384	0	0	0	1	0
P13232	IL-7	IL7	rs112359206	Brain_Frontal_Cortex_BA9	6385	0	0	0	0.99	0
P13232	IL-7	IL7	rs112359206	Brain_Hippocampus	6382	0	0	0.56	0.39	0.05
P13232	IL-7	IL7	rs112359206	Brain_Hypothalamus	6383	0	0	0.49	0.47	0.04
P13232	IL-7	IL7	rs112359206	Brain_Nucleus_accumbens_basal_ganglia	6384	0	0	0.54	0.42	0.04
P13232	IL-7	IL7	rs112359206	Brain_Putamen_basal_ganglia	6384	0	0	0.59	0.36	0.05
P13232	IL-7	IL7	rs112359206	Brain_Spinal_cord_cervical_c-1	6367	0	0	0.57	0.38	0.05
P13232	IL-7	IL7	rs112359206	Brain_Substantia_nigra	6377	0	0	0.58	0.37	0.05
P13232	IL-7	IL7	rs112359206	Breast_Mammary_Tissue	6385	0	0	0.56	0.38	0.06
P13232	IL-7	IL7	rs112359206	Cells_Cultured_fibroblasts	6385	0	0	0.32	0.62	0.06
P13232	IL-7	IL7	rs112359206	Cells_EBV-transformed_lymphocytes	6302	0	0	0.58	0.37	0.05
P13232	IL-7	IL7	rs112359206	Colon_Sigmoid	6385	0	0	0.42	0.54	0.04
P13232	IL-7	IL7	rs112359206	Colon_Transverse	6385	0	0	0.43	0.34	0.23
P13232	IL-7	IL7	rs112359206	Esophagus_Gastroesophageal_Junction	6385	0	0	0.23	0.76	0.02
P13232	IL-7	IL7	rs112359206	Esophagus_Mucosa	6385	0	0	0.6	0.36	0.04
P13232	IL-7	IL7	rs112359206	Esophagus_Muscularis	6385	0	0	0.02	0.98	0
P13232	IL-7	IL7	rs112359206	Heart_Atrial_Appendage	6385	0	0	0.61	0.35	0.04
P13232	IL-7	IL7	rs112359206	Heart_Left_Ventricle	6385	0	0	0	1	0
P13232	IL-7	IL7	rs112359206	Kidney_Cortex	6289	0	0	0.54	0.36	0.1
P13232	IL-7	IL7	rs112359206	Liver	6381	0	0	0.45	0.43	0.12
P13232	IL-7	IL7	rs112359206	Lung	6385	0	0	0.62	0.34	0.04
P13232	IL-7	IL7	rs112359206	Minor_Salivary_Gland	6376	0	0	0.56	0.37	0.06
P13232	IL-7	IL7	rs112359206	Muscle_Skeletal	6385	0	0	0.56	0.41	0.03
P13232	IL-7	IL7	rs112359206	Nerve_Tibial	6385	0	0	0	1	0
P13232	IL-7	IL7	rs112359206	Ovary	6379	0	0	0	1	0
P13232	IL-7	IL7	rs112359206	Pancreas	6385	0	0	0.14	0.31	0.55
P13232	IL-7	IL7	rs112359206	Pituitary	6384	0	0	0	1	0
P13232	IL-7	IL7	rs112359206	Prostate	6384	0	0	0.48	0.48	0.04
P13232	IL-7	IL7	rs112359206	Skin_Not_Sun_Exposed_Suprapubic	6385	0	0	0.56	0.34	0.1
P13232	IL-7	IL7	rs112359206	Skin_Sun_Exposed_Lower_leg	6385	0	0	0.59	0.35	0.05
P13232	IL-7	IL7	rs112359206	Small_Intestine_Terminal_Ileum	6385	0	0	0.49	0.45	0.06
P13232	IL-7	IL7	rs112359206	Spleen	6385	0	0	0.53	0.36	0.11
P13232	IL-7	IL7	rs112359206	Stomach	6385	0	0	0.59	0.36	0.05
P13232	IL-7	IL7	rs112359206	Testis	6385	0	0	0.58	0.36	0.06
P13232	IL-7	IL7	rs112359206	Thyroid	6385	0	0	0	1	0
P13232	IL-7	IL7	rs112359206	Uterus	6345	0	0	0.5	0.45	0.04
P13232	IL-7	IL7	rs112359206	Vagina	6372	0	0	0.58	0.36	0.06
P13232	IL-7	IL7	rs112359206	Whole_Blood	6385	0	0	0.59	0.36	0.05
P10145	IL-8	IL8	rs6446951	Adipose_Subcutaneous	5294	0	0	0.29	0.18	0.53
P10145	IL-8	IL8	rs6446951	Adipose_Visceral_Omentum	5294	0	0	0.45	0.46	0.08
P10145	IL-8	IL8	rs6446951	Adrenal_Gland	5294	0	0	0.64	0.3	0.05
P10145	IL-8	IL8	rs6446951	Artery_Aorta	5294	0	0	0.64	0.31	0.05
P10145	IL-8	IL8	rs6446951	Artery_Coronary	5294	0	0	0.65	0.3	0.05
P10145	IL-8	IL8	rs6446951	Artery_Tibial	5294	0	0	0.65	0.29	0.06
P10145	IL-8	IL8	rs6446951	Brain_Amygdala	5284	0	0	0.63	0.32	0.06
P10145	IL-8	IL8	rs6446951	Brain_Anterior_cingulate_cortex_BA24	5291	0	0	0.63	0.32	0.06
P10145	IL-8	IL8	rs6446951	Brain_Caudate_basal_ganglia	5292	0	0	0.63	0.31	0.06
P10145	IL-8	IL8	rs6446951	Brain_Cerebellar_Hemisphere	5292	0	0	0.58	0.37	0.05
P10145	IL-8	IL8	rs6446951	Brain_Cerebellum	5294	0	0	0.59	0.34	0.07
P10145	IL-8	IL8	rs6446951	Brain_Cortex	5294	0	0	0.6	0.34	0.06
P10145	IL-8	IL8	rs6446951	Brain_Frontal_Cortex_BA9	5287	0	0	0.62	0.32	0.05
P10145	IL-8	IL8	rs6446951	Brain_Hippocampus	5294	0	0	0.63	0.32	0.05
P10145	IL-8	IL8	rs6446951	Brain_Hypothalamus	5292	0	0	0.6	0.34	0.07
P10145	IL-8	IL8	rs6446951	Brain_Nucleus_accumbens_basal_ganglia	5294	0	0	0.6	0.32	0.07
P10145	IL-8	IL8	rs6446951	Brain_Putamen_basal_ganglia	5293	0	0	0.64	0.3	0.05
P10145	IL-8	IL8	rs6446951	Brain_Spinal_cord_cervical_c-1	5289	0	0	0.62	0.33	0.05
P10145	IL-8	IL8	rs6446951	Brain_Substantia_nigra	5276	0	0	0.6	0.35	0.05
P10145	IL-8	IL8	rs6446951	Breast_Mammary_Tissue	5294	0	0	0.65	0.29	0.06
P10145	IL-8	IL8	rs6446951	Cells_Cultured_fibroblasts	5294	0	0	0.63	0.33	0.04
P10145	IL-8	IL8	rs6446951	Cells_EBV-transformed_lymphocytes	5289	0	0	0.63	0.31	0.05
P10145	IL-8	IL8	rs6446951	Colon_Sigmoid	5294	0	0	0.64	0.31	0.06
P10145	IL-8	IL8	rs6446951	Colon_Transverse	5294	0	0	0.59	0.28	0.13
P10145	IL-8	IL8	rs6446951	Esophagus_Gastroesophageal_Junction	5294	0	0	0.58	0.35	0.06
P10145	IL-8	IL8	rs6446951	Esophagus_Mucosa	5294	0	0	0.59	0.32	0.09
P10145	IL-8	IL8	rs6446951	Esophagus_Muscularis	5294	0	0	0.62	0.33	0.05
P10145	IL-8	IL8	rs6446951	Heart_Atrial_Appendage	5294	0	0	0.65	0.31	0.05
P10145	IL-8	IL8	rs6446951	Heart_Left_Ventricle	5294	0	0	0.64	0.31	0.05
P10145	IL-8	IL8	rs6446951	Kidney_Cortex	5198	0	0	0.6	0.35	0.06
P10145	IL-8	IL8	rs6446951	Liver	5291	0	0	0.61	0.34	0.05
P10145	IL-8	IL8	rs6446951	Lung	5294	0	0	0.59	0.35	0.05
P10145	IL-8	IL8	rs6446951	Minor_Salivary_Gland	5279	0	0	0.63	0.31	0.06
P10145	IL-8	IL8	rs6446951	Muscle_Skeletal	5294	0	0	0.59	0.28	0.13
P10145	IL-8	IL8	rs6446951	Nerve_Tibial	5294	0	0	0.63	0.31	0.06
P10145	IL-8	IL8	rs6446951	Ovary	5285	0	0	0.63	0.31	0.06
P10145	IL-8	IL8	rs6446951	Pancreas	5294	0	0	0.66	0.3	0.05
P10145	IL-8	IL8	rs6446951	Pituitary	5294	0	0	0.63	0.31	0.05
P10145	IL-8	IL8	rs6446951	Prostate	5294	0	0	0.65	0.29	0.06
P10145	IL-8	IL8	rs6446951	Skin_Not_Sun_Exposed_Suprapubic	5294	0	0	0.64	0.31	0.05
P10145	IL-8	IL8	rs6446951	Skin_Sun_Exposed_Lower_leg	5294	0	0	0.57	0.39	0.04
P10145	IL-8	IL8	rs6446951	Small_Intestine_Terminal_Ileum	5289	0	0	0.62	0.33	0.05
P10145	IL-8	IL8	rs6446951	Spleen	5294	0	0	0.61	0.34	0.05
P10145	IL-8	IL8	rs6446951	Stomach	5294	0	0	0.64	0.3	0.07
P10145	IL-8	IL8	rs6446951	Testis	5294	0	0	0.63	0.33	0.05
P10145	IL-8	IL8	rs6446951	Thyroid	5294	0	0	0.24	0.66	0.1
P10145	IL-8	IL8	rs6446951	Uterus	5264	0	0	0.62	0.32	0.06
P10145	IL-8	IL8	rs6446951	Vagina	5279	0	0	0.6	0.34	0.06
P10145	IL-8	IL8	rs6446951	Whole_Blood	5294	0	0	0	0.71	0.28
P01137	LAP TGF-beta-1	TGFB1	rs1800472	Adipose_Subcutaneous	5213	0	0	0	1	0
P01137	LAP TGF-beta-1	TGFB1	rs1800472	Adipose_Visceral_Omentum	5213	0	0	0	1	0
P01137	LAP TGF-beta-1	TGFB1	rs1800472	Adrenal_Gland	5213	0	0	0	1	0
P01137	LAP TGF-beta-1	TGFB1	rs1800472	Artery_Aorta	5213	0	0	0.58	0.37	0.05
P01137	LAP TGF-beta-1	TGFB1	rs1800472	Artery_Coronary	5213	0	0	0.63	0.31	0.06
P01137	LAP TGF-beta-1	TGFB1	rs1800472	Artery_Tibial	5213	0	0	0.39	0.56	0.05
P01137	LAP TGF-beta-1	TGFB1	rs1800472	Brain_Amygdala	5135	0	0	0.63	0.31	0.06
P01137	LAP TGF-beta-1	TGFB1	rs1800472	Brain_Anterior_cingulate_cortex_BA24	5198	0	0	0.61	0.33	0.06
P01137	LAP TGF-beta-1	TGFB1	rs1800472	Brain_Caudate_basal_ganglia	5209	0	0	0.63	0.32	0.05
P01137	LAP TGF-beta-1	TGFB1	rs1800472	Brain_Cerebellar_Hemisphere	5209	0	0	0.63	0.32	0.06
P01137	LAP TGF-beta-1	TGFB1	rs1800472	Brain_Cerebellum	5210	0	0	0.6	0.33	0.07
P01137	LAP TGF-beta-1	TGFB1	rs1800472	Brain_Cortex	5213	0	0	0.54	0.38	0.07
P01137	LAP TGF-beta-1	TGFB1	rs1800472	Brain_Frontal_Cortex_BA9	5205	0	0	0.61	0.33	0.06
P01137	LAP TGF-beta-1	TGFB1	rs1800472	Brain_Hippocampus	5195	0	0	0.6	0.32	0.07
P01137	LAP TGF-beta-1	TGFB1	rs1800472	Brain_Hypothalamus	5204	0	0	0.62	0.33	0.05
P01137	LAP TGF-beta-1	TGFB1	rs1800472	Brain_Nucleus_accumbens_basal_ganglia	5204	0	0	0.61	0.31	0.08
P01137	LAP TGF-beta-1	TGFB1	rs1800472	Brain_Putamen_basal_ganglia	5159	0	0	0.63	0.32	0.05
P01137	LAP TGF-beta-1	TGFB1	rs1800472	Brain_Spinal_cord_cervical_c-1	5186	0	0	0.6	0.33	0.07
P01137	LAP TGF-beta-1	TGFB1	rs1800472	Brain_Substantia_nigra	5190	0	0	0.6	0.34	0.05
P01137	LAP TGF-beta-1	TGFB1	rs1800472	Breast_Mammary_Tissue	5213	0	0	0	1	0
P01137	LAP TGF-beta-1	TGFB1	rs1800472	Cells_Cultured_fibroblasts	5213	0	0	0.25	0.73	0.03
P01137	LAP TGF-beta-1	TGFB1	rs1800472	Cells_EBV-transformed_lymphocytes	5198	0	0	0.61	0.33	0.06
P01137	LAP TGF-beta-1	TGFB1	rs1800472	Colon_Sigmoid	5213	0	0	0.56	0.38	0.05
P01137	LAP TGF-beta-1	TGFB1	rs1800472	Colon_Transverse	5213	0	0	0.64	0.3	0.06
P01137	LAP TGF-beta-1	TGFB1	rs1800472	Esophagus_Gastroesophageal_Junction	5213	0	0	0.62	0.3	0.08
P01137	LAP TGF-beta-1	TGFB1	rs1800472	Esophagus_Mucosa	5213	0	0	0.46	0.5	0.04
P01137	LAP TGF-beta-1	TGFB1	rs1800472	Esophagus_Muscularis	5213	0	0	0.55	0.41	0.04
P01137	LAP TGF-beta-1	TGFB1	rs1800472	Heart_Atrial_Appendage	5213	0	0	0.61	0.33	0.06
P01137	LAP TGF-beta-1	TGFB1	rs1800472	Heart_Left_Ventricle	5213	0	0	0	1	0
P01137	LAP TGF-beta-1	TGFB1	rs1800472	Kidney_Cortex	5061	0	0	0.62	0.32	0.06
P01137	LAP TGF-beta-1	TGFB1	rs1800472	Liver	5212	0	0	0	1	0
P01137	LAP TGF-beta-1	TGFB1	rs1800472	Lung	5213	0	0	0	1	0
P01137	LAP TGF-beta-1	TGFB1	rs1800472	Minor_Salivary_Gland	5202	0	0	0.6	0.34	0.06
P01137	LAP TGF-beta-1	TGFB1	rs1800472	Muscle_Skeletal	5213	0	0	0	1	0
P01137	LAP TGF-beta-1	TGFB1	rs1800472	Nerve_Tibial	5213	0	0	0.01	0.99	0
P01137	LAP TGF-beta-1	TGFB1	rs1800472	Ovary	5207	0	0	0.46	0.49	0.05
P01137	LAP TGF-beta-1	TGFB1	rs1800472	Pancreas	5213	0	0	0.57	0.38	0.05
P01137	LAP TGF-beta-1	TGFB1	rs1800472	Pituitary	5209	0	0	0.61	0.33	0.07
P01137	LAP TGF-beta-1	TGFB1	rs1800472	Prostate	5213	0	0	0.59	0.36	0.05
P01137	LAP TGF-beta-1	TGFB1	rs1800472	Skin_Not_Sun_Exposed_Suprapubic	5213	0	0	0.67	0.27	0.05
P01137	LAP TGF-beta-1	TGFB1	rs1800472	Skin_Sun_Exposed_Lower_leg	5213	0	0	0.67	0.28	0.05
P01137	LAP TGF-beta-1	TGFB1	rs1800472	Small_Intestine_Terminal_Ileum	5202	0	0	0.63	0.31	0.06
P01137	LAP TGF-beta-1	TGFB1	rs1800472	Spleen	5213	0	0	0.37	0.6	0.03
P01137	LAP TGF-beta-1	TGFB1	rs1800472	Stomach	5213	0	0	0.64	0.3	0.06
P01137	LAP TGF-beta-1	TGFB1	rs1800472	Testis	5213	0	0	0.4	0.56	0.04
P01137	LAP TGF-beta-1	TGFB1	rs1800472	Thyroid	5213	0	0	0	1	0
P01137	LAP TGF-beta-1	TGFB1	rs1800472	Uterus	5201	0	0	0.62	0.32	0.06
P01137	LAP TGF-beta-1	TGFB1	rs1800472	Vagina	5204	0	0	0.62	0.32	0.06
P01137	LAP TGF-beta-1	TGFB1	rs1800472	Whole_Blood	5213	0	0	0.64	0.26	0.1
P80075	CCL8	CCL8	rs1133763	Adipose_Subcutaneous	6877	0	0	0.62	0.35	0.03
P80075	CCL8	CCL8	rs1133763	Adipose_Visceral_Omentum	6877	0	0	0.55	0.42	0.03
P80075	CCL8	CCL8	rs1133763	Adrenal_Gland	6877	0	0	0.56	0.41	0.04
P80075	CCL8	CCL8	rs1133763	Artery_Aorta	6877	0	0	0.62	0.35	0.04
P80075	CCL8	CCL8	rs1133763	Artery_Coronary	6876	0	0	0.58	0.38	0.04
P80075	CCL8	CCL8	rs1133763	Artery_Tibial	6877	0	0	0.61	0.36	0.03
P80075	CCL8	CCL8	rs1133763	Brain_Amygdala	6856	0	0	0.54	0.37	0.09
P80075	CCL8	CCL8	rs1133763	Brain_Anterior_cingulate_cortex_BA24	6871	0	0	0.54	0.36	0.1
P80075	CCL8	CCL8	rs1133763	Brain_Caudate_basal_ganglia	6874	0	0	0.57	0.37	0.06
P80075	CCL8	CCL8	rs1133763	Brain_Cortex	6875	0	0	0.46	0.5	0.04
P80075	CCL8	CCL8	rs1133763	Brain_Frontal_Cortex_BA9	6863	0	0	0.53	0.36	0.1
P80075	CCL8	CCL8	rs1133763	Brain_Hippocampus	6867	0	0	0.57	0.39	0.04
P80075	CCL8	CCL8	rs1133763	Brain_Hypothalamus	6870	0	0	0.57	0.36	0.07
P80075	CCL8	CCL8	rs1133763	Brain_Nucleus_accumbens_basal_ganglia	6869	0	0	0.51	0.45	0.04
P80075	CCL8	CCL8	rs1133763	Brain_Putamen_basal_ganglia	6865	0	0	0.55	0.4	0.05
P80075	CCL8	CCL8	rs1133763	Brain_Spinal_cord_cervical_c-1	6863	0	0	0.58	0.38	0.05
P80075	CCL8	CCL8	rs1133763	Brain_Substantia_nigra	6850	0	0	0.56	0.4	0.04
P80075	CCL8	CCL8	rs1133763	Breast_Mammary_Tissue	6877	0	0	0.5	0.46	0.04
P80075	CCL8	CCL8	rs1133763	Cells_Cultured_fibroblasts	6877	0	0	0.31	0.56	0.13
P80075	CCL8	CCL8	rs1133763	Cells_EBV-transformed_lymphocytes	6854	0	0	0.54	0.42	0.04
P80075	CCL8	CCL8	rs1133763	Colon_Sigmoid	6877	0	0	0.58	0.34	0.08
P80075	CCL8	CCL8	rs1133763	Colon_Transverse	6877	0	0	0.56	0.39	0.05
P80075	CCL8	CCL8	rs1133763	Esophagus_Gastroesophageal_Junction	6877	0	0	0.59	0.37	0.04
P80075	CCL8	CCL8	rs1133763	Esophagus_Mucosa	6877	0	0	0.59	0.38	0.03
P80075	CCL8	CCL8	rs1133763	Esophagus_Muscularis	6877	0	0	0.57	0.34	0.09
P80075	CCL8	CCL8	rs1133763	Heart_Atrial_Appendage	6877	0	0	0.58	0.38	0.04
P80075	CCL8	CCL8	rs1133763	Heart_Left_Ventricle	6877	0	0	0.57	0.36	0.07
P80075	CCL8	CCL8	rs1133763	Kidney_Cortex	6811	0	0	0.55	0.38	0.07
P80075	CCL8	CCL8	rs1133763	Liver	6877	0	0	0.57	0.37	0.06
P80075	CCL8	CCL8	rs1133763	Lung	6877	0	0	0.42	0.32	0.26
P80075	CCL8	CCL8	rs1133763	Minor_Salivary_Gland	6866	0	0	0.56	0.39	0.05
P80075	CCL8	CCL8	rs1133763	Muscle_Skeletal	6877	0	0	0.63	0.34	0.03
P80075	CCL8	CCL8	rs1133763	Nerve_Tibial	6877	0	0	0.59	0.38	0.03
P80075	CCL8	CCL8	rs1133763	Ovary	6871	0	0	0.56	0.4	0.04
P80075	CCL8	CCL8	rs1133763	Pancreas	6877	0	0	0.5	0.45	0.05
P80075	CCL8	CCL8	rs1133763	Pituitary	6872	0	0	0.57	0.39	0.04
P80075	CCL8	CCL8	rs1133763	Prostate	6876	0	0	0.58	0.38	0.04
P80075	CCL8	CCL8	rs1133763	Skin_Not_Sun_Exposed_Suprapubic	6877	0	0	0.61	0.36	0.03
P80075	CCL8	CCL8	rs1133763	Skin_Sun_Exposed_Lower_leg	6877	0	0	0.61	0.36	0.03
P80075	CCL8	CCL8	rs1133763	Small_Intestine_Terminal_Ileum	6867	0	0	0.55	0.4	0.04
P80075	CCL8	CCL8	rs1133763	Spleen	6876	0	0	0.58	0.37	0.06
P80075	CCL8	CCL8	rs1133763	Stomach	6877	0	0	0.53	0.42	0.05
P80075	CCL8	CCL8	rs1133763	Testis	6877	0	0	0.02	0.98	0
P80075	CCL8	CCL8	rs1133763	Thyroid	6877	0	0	0.58	0.37	0.05
P80075	CCL8	CCL8	rs1133763	Uterus	6839	0	0	0.56	0.39	0.05
P80075	CCL8	CCL8	rs1133763	Vagina	6867	0	0	0.56	0.39	0.04
P80098	CCL7	CCL7	rs7213460	Adipose_Subcutaneous	6529	0	0	0.63	0.34	0.03
P80098	CCL7	CCL7	rs7213460	Adipose_Visceral_Omentum	6529	0	0	0.54	0.4	0.07
P80098	CCL7	CCL7	rs7213460	Adrenal_Gland	6529	0	0	0.58	0.36	0.06
P80098	CCL7	CCL7	rs7213460	Artery_Aorta	6529	0	0	0.54	0.41	0.04
P80098	CCL7	CCL7	rs7213460	Artery_Coronary	6528	0	0	0.55	0.37	0.08
P80098	CCL7	CCL7	rs7213460	Cells_Cultured_fibroblasts	6529	0	0	0.28	0.7	0.02
P80098	CCL7	CCL7	rs7213460	Colon_Sigmoid	6529	0	0	0.54	0.4	0.06
P80098	CCL7	CCL7	rs7213460	Colon_Transverse	6529	0	0	0.57	0.4	0.04
P80098	CCL7	CCL7	rs7213460	Heart_Atrial_Appendage	6529	0	0	0.41	0.29	0.3
P80098	CCL7	CCL7	rs7213460	Kidney_Cortex	6473	0	0	0.57	0.38	0.05
P80098	CCL7	CCL7	rs7213460	Lung	6529	0	0	0.59	0.38	0.03
P80098	CCL7	CCL7	rs7213460	Minor_Salivary_Gland	6517	0	0	0.58	0.37	0.04
P80098	CCL7	CCL7	rs7213460	Prostate	6528	0	0	0.6	0.37	0.04
P80098	CCL7	CCL7	rs7213460	Vagina	6519	0	0	0.57	0.39	0.04
Q99616	CCL13	CCL13	rs3136676	Adipose_Subcutaneous	6937	0	0	0.15	0.32	0.53
Q99616	CCL13	CCL13	rs3136676	Adipose_Visceral_Omentum	6937	0	0	0.5	0.39	0.1
Q99616	CCL13	CCL13	rs3136676	Adrenal_Gland	6937	0	0	0.57	0.35	0.08
Q99616	CCL13	CCL13	rs3136676	Artery_Aorta	6937	0	0	0.38	0.52	0.1
Q99616	CCL13	CCL13	rs3136676	Artery_Coronary	6936	0	0	0.56	0.39	0.04
Q99616	CCL13	CCL13	rs3136676	Artery_Tibial	6937	0	0	0.58	0.38	0.04
Q99616	CCL13	CCL13	rs3136676	Breast_Mammary_Tissue	6937	0	0	0.53	0.39	0.07
Q99616	CCL13	CCL13	rs3136676	Cells_Cultured_fibroblasts	6937	0	0	0.36	0.57	0.07
Q99616	CCL13	CCL13	rs3136676	Colon_Sigmoid	6937	0	0	0.54	0.39	0.07
Q99616	CCL13	CCL13	rs3136676	Colon_Transverse	6937	0	0	0.38	0.57	0.05
Q99616	CCL13	CCL13	rs3136676	Esophagus_Gastroesophageal_Junction	6937	0	0	0.54	0.42	0.04
Q99616	CCL13	CCL13	rs3136676	Esophagus_Mucosa	6937	0	0	0.55	0.41	0.04
Q99616	CCL13	CCL13	rs3136676	Esophagus_Muscularis	6937	0	0	0.42	0.49	0.09
Q99616	CCL13	CCL13	rs3136676	Heart_Atrial_Appendage	6937	0	0	0	1	0
Q99616	CCL13	CCL13	rs3136676	Heart_Left_Ventricle	6937	0	0	0.26	0.72	0.02
Q99616	CCL13	CCL13	rs3136676	Kidney_Cortex	6871	0	0	0.56	0.38	0.06
Q99616	CCL13	CCL13	rs3136676	Lung	6937	0	0	0.37	0.26	0.37
Q99616	CCL13	CCL13	rs3136676	Minor_Salivary_Gland	6926	0	0	0.57	0.38	0.05
Q99616	CCL13	CCL13	rs3136676	Muscle_Skeletal	6937	0	0	0.39	0.35	0.26
Q99616	CCL13	CCL13	rs3136676	Nerve_Tibial	6937	0	0	0.42	0.53	0.05
Q99616	CCL13	CCL13	rs3136676	Ovary	6931	0	0	0.56	0.39	0.05
Q99616	CCL13	CCL13	rs3136676	Pancreas	6937	0	0	0.57	0.37	0.06
Q99616	CCL13	CCL13	rs3136676	Pituitary	6932	0	0	0.51	0.44	0.05
Q99616	CCL13	CCL13	rs3136676	Prostate	6936	0	0	0.54	0.39	0.06
Q99616	CCL13	CCL13	rs3136676	Skin_Not_Sun_Exposed_Suprapubic	6937	0	0	0.57	0.35	0.08
Q99616	CCL13	CCL13	rs3136676	Skin_Sun_Exposed_Lower_leg	6937	0	0	0.16	0.13	0.71
Q99616	CCL13	CCL13	rs3136676	Small_Intestine_Terminal_Ileum	6927	0	0	0.56	0.39	0.05
Q99616	CCL13	CCL13	rs3136676	Spleen	6936	0	0	0.55	0.39	0.06
Q99616	CCL13	CCL13	rs3136676	Stomach	6937	0	0	0.46	0.32	0.23
Q99616	CCL13	CCL13	rs3136676	Testis	6937	0	0	0.41	0.56	0.03
Q99616	CCL13	CCL13	rs3136676	Thyroid	6937	0	0	0.49	0.46	0.05
Q99616	CCL13	CCL13	rs3136676	Uterus	6899	0	0	0.56	0.39	0.05
Q99616	CCL13	CCL13	rs3136676	Vagina	6926	0	0	0.57	0.39	0.05
P10147	MIP-1 alpha	CCL3	rs8951	Adipose_Subcutaneous	5398	0	0	0.41	0.25	0.34
P10147	MIP-1 alpha	CCL3	rs8951	Adipose_Visceral_Omentum	5398	0	0	0.59	0.3	0.11
P10147	MIP-1 alpha	CCL3	rs8951	Adrenal_Gland	5398	0	0	0.62	0.33	0.05
P10147	MIP-1 alpha	CCL3	rs8951	Artery_Aorta	5398	0	0	0.1	0.37	0.53
P10147	MIP-1 alpha	CCL3	rs8951	Artery_Coronary	5396	0	0	0.61	0.33	0.06
P10147	MIP-1 alpha	CCL3	rs8951	Artery_Tibial	5398	0	0	0.68	0.29	0.03
P10147	MIP-1 alpha	CCL3	rs8951	Brain_Amygdala	5375	0	0	0.61	0.33	0.05
P10147	MIP-1 alpha	CCL3	rs8951	Brain_Anterior_cingulate_cortex_BA24	5387	0	0	0.5	0.27	0.23
P10147	MIP-1 alpha	CCL3	rs8951	Brain_Caudate_basal_ganglia	5396	0	0	0.48	0.3	0.22
P10147	MIP-1 alpha	CCL3	rs8951	Brain_Cerebellar_Hemisphere	5397	0	0	0.58	0.34	0.07
P10147	MIP-1 alpha	CCL3	rs8951	Brain_Cerebellum	5398	0	0	0.63	0.33	0.04
P10147	MIP-1 alpha	CCL3	rs8951	Brain_Cortex	5398	0	0	0.61	0.35	0.04
P10147	MIP-1 alpha	CCL3	rs8951	Brain_Frontal_Cortex_BA9	5398	0	0	0.62	0.33	0.05
P10147	MIP-1 alpha	CCL3	rs8951	Brain_Hippocampus	5391	0	0	0.61	0.34	0.05
P10147	MIP-1 alpha	CCL3	rs8951	Brain_Hypothalamus	5395	0	0	0.62	0.33	0.05
P10147	MIP-1 alpha	CCL3	rs8951	Brain_Nucleus_accumbens_basal_ganglia	5398	0	0	0.59	0.35	0.05
P10147	MIP-1 alpha	CCL3	rs8951	Brain_Putamen_basal_ganglia	5396	0	0	0.55	0.3	0.15
P10147	MIP-1 alpha	CCL3	rs8951	Brain_Spinal_cord_cervical_c-1	5381	0	0	0.62	0.32	0.06
P10147	MIP-1 alpha	CCL3	rs8951	Brain_Substantia_nigra	5376	0	0	0.62	0.32	0.06
P10147	MIP-1 alpha	CCL3	rs8951	Breast_Mammary_Tissue	5398	0	0	0.36	0.23	0.41
P10147	MIP-1 alpha	CCL3	rs8951	Cells_EBV-transformed_lymphocytes	5388	0	0	0.59	0.33	0.08
P10147	MIP-1 alpha	CCL3	rs8951	Colon_Sigmoid	5398	0	0	0.6	0.3	0.11
P10147	MIP-1 alpha	CCL3	rs8951	Colon_Transverse	5398	0	0	0.27	0.22	0.52
P10147	MIP-1 alpha	CCL3	rs8951	Esophagus_Gastroesophageal_Junction	5398	0	0	0.55	0.3	0.15
P10147	MIP-1 alpha	CCL3	rs8951	Esophagus_Mucosa	5398	0	0	0.65	0.32	0.04
P10147	MIP-1 alpha	CCL3	rs8951	Esophagus_Muscularis	5398	0	0	0.6	0.33	0.07
P10147	MIP-1 alpha	CCL3	rs8951	Heart_Atrial_Appendage	5398	0	0	0.5	0.27	0.23
P10147	MIP-1 alpha	CCL3	rs8951	Heart_Left_Ventricle	5398	0	0	0.64	0.32	0.03
P10147	MIP-1 alpha	CCL3	rs8951	Kidney_Cortex	5125	0	0	0.62	0.32	0.05
P10147	MIP-1 alpha	CCL3	rs8951	Liver	5398	0	0	0.59	0.36	0.04
P10147	MIP-1 alpha	CCL3	rs8951	Lung	5398	0	0	0	0.05	0.95
P10147	MIP-1 alpha	CCL3	rs8951	Minor_Salivary_Gland	5395	0	0	0.15	0.21	0.64
P10147	MIP-1 alpha	CCL3	rs8951	Muscle_Skeletal	5398	0	0	0.6	0.36	0.04
P10147	MIP-1 alpha	CCL3	rs8951	Nerve_Tibial	5398	0	0	0.67	0.3	0.03
P10147	MIP-1 alpha	CCL3	rs8951	Ovary	5391	0	0	0.62	0.33	0.05
P10147	MIP-1 alpha	CCL3	rs8951	Pancreas	5398	0	0	0.53	0.3	0.17
P10147	MIP-1 alpha	CCL3	rs8951	Pituitary	5397	0	0	0.62	0.34	0.04
P10147	MIP-1 alpha	CCL3	rs8951	Prostate	5396	0	0	0.6	0.33	0.07
P10147	MIP-1 alpha	CCL3	rs8951	Skin_Not_Sun_Exposed_Suprapubic	5398	0	0	0.32	0.22	0.46
P10147	MIP-1 alpha	CCL3	rs8951	Skin_Sun_Exposed_Lower_leg	5398	0	0	0.52	0.27	0.21
P10147	MIP-1 alpha	CCL3	rs8951	Small_Intestine_Terminal_Ileum	5394	0	0	0.56	0.3	0.14
P10147	MIP-1 alpha	CCL3	rs8951	Spleen	5395	0	0	0.49	0.27	0.24
P10147	MIP-1 alpha	CCL3	rs8951	Stomach	5398	0	0	0.6	0.35	0.04
P10147	MIP-1 alpha	CCL3	rs8951	Testis	5398	0	0	0.08	0.91	0
P10147	MIP-1 alpha	CCL3	rs8951	Thyroid	5398	0	0	0.6	0.32	0.08
P10147	MIP-1 alpha	CCL3	rs8951	Uterus	5348	0	0	0.53	0.3	0.16
P10147	MIP-1 alpha	CCL3	rs8951	Vagina	5390	0	0	0.63	0.33	0.05
P10147	MIP-1 alpha	CCL3	rs8951	Whole_Blood	5398	0	0	0.58	0.4	0.02
P03956	MMP-1	MMP1	rs471994	Adipose_Subcutaneous	7447	0	0	0	0.99	0
P03956	MMP-1	MMP1	rs471994	Adipose_Visceral_Omentum	7447	0	0	0	1	0
P03956	MMP-1	MMP1	rs471994	Adrenal_Gland	7445	0	0	0.57	0.4	0.03
P03956	MMP-1	MMP1	rs471994	Artery_Aorta	7447	0	0	0	0.24	0.76
P03956	MMP-1	MMP1	rs471994	Artery_Coronary	7446	0	0	0.27	0.24	0.49
P03956	MMP-1	MMP1	rs471994	Artery_Tibial	7447	0	0	0	0.47	0.52
P03956	MMP-1	MMP1	rs471994	Brain_Anterior_cingulate_cortex_BA24	7445	0	0	0.57	0.39	0.04
P03956	MMP-1	MMP1	rs471994	Brain_Hypothalamus	7447	0	0	0.53	0.43	0.03
P03956	MMP-1	MMP1	rs471994	Breast_Mammary_Tissue	7447	0	0	0.07	0.09	0.84
P03956	MMP-1	MMP1	rs471994	Cells_Cultured_fibroblasts	7447	0	0	0	1	0
P03956	MMP-1	MMP1	rs471994	Cells_EBV-transformed_lymphocytes	7445	0	0	0.53	0.36	0.11
P03956	MMP-1	MMP1	rs471994	Colon_Sigmoid	7447	0	0	0.57	0.37	0.06
P03956	MMP-1	MMP1	rs471994	Colon_Transverse	7447	0	0	0.57	0.39	0.04
P03956	MMP-1	MMP1	rs471994	Esophagus_Gastroesophageal_Junction	7447	0	0	0.3	0.54	0.15
P03956	MMP-1	MMP1	rs471994	Esophagus_Mucosa	7447	0	0	0.59	0.36	0.05
P03956	MMP-1	MMP1	rs471994	Esophagus_Muscularis	7447	0	0	0	0.17	0.82
P03956	MMP-1	MMP1	rs471994	Heart_Atrial_Appendage	7447	0	0	0	1	0
P03956	MMP-1	MMP1	rs471994	Heart_Left_Ventricle	7447	0	0	0	0.88	0.12
P03956	MMP-1	MMP1	rs471994	Kidney_Cortex	7356	0	0	0.56	0.4	0.04
P03956	MMP-1	MMP1	rs471994	Liver	7447	0	0	0.58	0.39	0.03
P03956	MMP-1	MMP1	rs471994	Lung	7447	0	0	0	1	0
P03956	MMP-1	MMP1	rs471994	Minor_Salivary_Gland	7441	0	0	0.44	0.31	0.25
P03956	MMP-1	MMP1	rs471994	Nerve_Tibial	7447	0	0	0	0.84	0.16
P03956	MMP-1	MMP1	rs471994	Pancreas	7446	0	0	0	1	0
P03956	MMP-1	MMP1	rs471994	Pituitary	7447	0	0	0.55	0.41	0.04
P03956	MMP-1	MMP1	rs471994	Prostate	7447	0	0	0.55	0.42	0.03
P03956	MMP-1	MMP1	rs471994	Skin_Not_Sun_Exposed_Suprapubic	7447	0	0	0.57	0.39	0.03
P03956	MMP-1	MMP1	rs471994	Skin_Sun_Exposed_Lower_leg	7447	0	0	0.4	0.59	0.02
P03956	MMP-1	MMP1	rs471994	Small_Intestine_Terminal_Ileum	7443	0	0	0.55	0.4	0.05
P03956	MMP-1	MMP1	rs471994	Spleen	7447	0	0	0.47	0.43	0.1
P03956	MMP-1	MMP1	rs471994	Stomach	7447	0	0	0.25	0.73	0.02
P03956	MMP-1	MMP1	rs471994	Testis	7447	0	0	0.57	0.36	0.06
P03956	MMP-1	MMP1	rs471994	Thyroid	7447	0	0	0	1	0
P03956	MMP-1	MMP1	rs471994	Vagina	7437	0	0	0.54	0.41	0.05
P03956	MMP-1	MMP1	rs471994	Whole_Blood	7447	0	0	0	0.01	0.99
P09238	MMP-10	MMP10	rs17860955	Adipose_Subcutaneous	7588	0	0	0.61	0.34	0.06
P09238	MMP-10	MMP10	rs17860955	Artery_Aorta	7588	0	0	0.49	0.47	0.05
P09238	MMP-10	MMP10	rs17860955	Brain_Hypothalamus	7588	0	0	0.51	0.43	0.06
P09238	MMP-10	MMP10	rs17860955	Brain_Substantia_nigra	7553	0	0	0.55	0.4	0.05
P09238	MMP-10	MMP10	rs17860955	Breast_Mammary_Tissue	7588	0	0	0.54	0.41	0.05
P09238	MMP-10	MMP10	rs17860955	Cells_Cultured_fibroblasts	7588	0	0	0.58	0.37	0.05
P09238	MMP-10	MMP10	rs17860955	Colon_Transverse	7588	0	0	0.51	0.42	0.06
P09238	MMP-10	MMP10	rs17860955	Esophagus_Mucosa	7588	0	0	0.6	0.35	0.05
P09238	MMP-10	MMP10	rs17860955	Lung	7588	0	0	0.39	0.57	0.04
P09238	MMP-10	MMP10	rs17860955	Minor_Salivary_Gland	7582	0	0	0.55	0.4	0.06
P09238	MMP-10	MMP10	rs17860955	Pancreas	7587	0	0	0.51	0.45	0.05
P09238	MMP-10	MMP10	rs17860955	Prostate	7588	0	0	0.51	0.45	0.05
P09238	MMP-10	MMP10	rs17860955	Skin_Sun_Exposed_Lower_leg	7588	0	0	0.49	0.44	0.07
P09238	MMP-10	MMP10	rs17860955	Small_Intestine_Terminal_Ileum	7583	0	0	0.51	0.43	0.06
P09238	MMP-10	MMP10	rs17860955	Spleen	7588	0	0	0.49	0.47	0.04
P09238	MMP-10	MMP10	rs17860955	Stomach	7588	0	0	0.48	0.43	0.08
P09238	MMP-10	MMP10	rs17860955	Testis	7588	0	0	0.54	0.4	0.06
P09238	MMP-10	MMP10	rs17860955	Uterus	7565	0	0	0.54	0.4	0.06
P09238	MMP-10	MMP10	rs17860955	Vagina	7578	0	0	0.49	0.46	0.05
O00300	OPG	TNFRSF11B	rs2247769	Adipose_Subcutaneous	6491	0	0	0	1	0
O00300	OPG	TNFRSF11B	rs2247769	Adipose_Visceral_Omentum	6491	0	0	0.09	0.91	0
O00300	OPG	TNFRSF11B	rs2247769	Adrenal_Gland	6490	0	0	0.46	0.36	0.18
O00300	OPG	TNFRSF11B	rs2247769	Artery_Aorta	6491	0	0	0.6	0.38	0.03
O00300	OPG	TNFRSF11B	rs2247769	Artery_Coronary	6489	0	0	0.48	0.48	0.04
O00300	OPG	TNFRSF11B	rs2247769	Artery_Tibial	6491	0	0	0.59	0.33	0.07
O00300	OPG	TNFRSF11B	rs2247769	Brain_Amygdala	6450	0	0	0.56	0.36	0.08
O00300	OPG	TNFRSF11B	rs2247769	Brain_Anterior_cingulate_cortex_BA24	6479	0	0	0.53	0.43	0.04
O00300	OPG	TNFRSF11B	rs2247769	Brain_Caudate_basal_ganglia	6490	0	0	0.56	0.41	0.03
O00300	OPG	TNFRSF11B	rs2247769	Brain_Cerebellar_Hemisphere	6487	0	0	0.54	0.41	0.04
O00300	OPG	TNFRSF11B	rs2247769	Brain_Cerebellum	6487	0	0	0.55	0.38	0.08
O00300	OPG	TNFRSF11B	rs2247769	Brain_Cortex	6490	0	0	0.48	0.47	0.05
O00300	OPG	TNFRSF11B	rs2247769	Brain_Frontal_Cortex_BA9	6485	0	0	0.48	0.47	0.05
O00300	OPG	TNFRSF11B	rs2247769	Brain_Hippocampus	6482	0	0	0.55	0.34	0.1
O00300	OPG	TNFRSF11B	rs2247769	Brain_Hypothalamus	6486	0	0	0.5	0.45	0.05
O00300	OPG	TNFRSF11B	rs2247769	Brain_Nucleus_accumbens_basal_ganglia	6490	0	0	0.56	0.38	0.06
O00300	OPG	TNFRSF11B	rs2247769	Brain_Putamen_basal_ganglia	6481	0	0	0.58	0.38	0.04
O00300	OPG	TNFRSF11B	rs2247769	Brain_Spinal_cord_cervical_c-1	6476	0	0	0.57	0.39	0.05
O00300	OPG	TNFRSF11B	rs2247769	Brain_Substantia_nigra	6455	0	0	0.58	0.38	0.04
O00300	OPG	TNFRSF11B	rs2247769	Breast_Mammary_Tissue	6491	0	0	0.55	0.42	0.03
O00300	OPG	TNFRSF11B	rs2247769	Cells_Cultured_fibroblasts	6491	0	0	0	1	0
O00300	OPG	TNFRSF11B	rs2247769	Cells_EBV-transformed_lymphocytes	6479	0	0	0.48	0.48	0.03
O00300	OPG	TNFRSF11B	rs2247769	Colon_Sigmoid	6491	0	0	0.53	0.44	0.04
O00300	OPG	TNFRSF11B	rs2247769	Colon_Transverse	6491	0	0	0.01	0.99	0
O00300	OPG	TNFRSF11B	rs2247769	Esophagus_Gastroesophageal_Junction	6491	0	0	0.58	0.39	0.03
O00300	OPG	TNFRSF11B	rs2247769	Esophagus_Mucosa	6491	0	0	0.37	0.62	0.02
O00300	OPG	TNFRSF11B	rs2247769	Esophagus_Muscularis	6491	0	0	0.01	0.98	0.01
O00300	OPG	TNFRSF11B	rs2247769	Heart_Atrial_Appendage	6491	0	0	0	1	0
O00300	OPG	TNFRSF11B	rs2247769	Heart_Left_Ventricle	6491	0	0	0.02	0.97	0
O00300	OPG	TNFRSF11B	rs2247769	Kidney_Cortex	6382	0	0	0.53	0.42	0.04
O00300	OPG	TNFRSF11B	rs2247769	Liver	6491	0	0	0.47	0.47	0.06
O00300	OPG	TNFRSF11B	rs2247769	Lung	6491	0	0	0.01	0.99	0
O00300	OPG	TNFRSF11B	rs2247769	Minor_Salivary_Gland	6471	0	0	0.57	0.37	0.06
O00300	OPG	TNFRSF11B	rs2247769	Muscle_Skeletal	6491	0	0	0.61	0.37	0.02
O00300	OPG	TNFRSF11B	rs2247769	Nerve_Tibial	6491	0	0	0.19	0.81	0.01
O00300	OPG	TNFRSF11B	rs2247769	Ovary	6489	0	0	0.55	0.41	0.04
O00300	OPG	TNFRSF11B	rs2247769	Pancreas	6491	0	0	0.02	0.98	0
O00300	OPG	TNFRSF11B	rs2247769	Pituitary	6491	0	0	0.61	0.35	0.04
O00300	OPG	TNFRSF11B	rs2247769	Prostate	6491	0	0	0.51	0.45	0.03
O00300	OPG	TNFRSF11B	rs2247769	Skin_Not_Sun_Exposed_Suprapubic	6491	0	0	0.55	0.43	0.02
O00300	OPG	TNFRSF11B	rs2247769	Skin_Sun_Exposed_Lower_leg	6491	0	0	0.43	0.55	0.02
O00300	OPG	TNFRSF11B	rs2247769	Small_Intestine_Terminal_Ileum	6487	0	0	0.57	0.35	0.08
O00300	OPG	TNFRSF11B	rs2247769	Spleen	6489	0	0	0.55	0.41	0.05
O00300	OPG	TNFRSF11B	rs2247769	Stomach	6491	0	0	0.58	0.38	0.04
O00300	OPG	TNFRSF11B	rs2247769	Testis	6491	0	0	0.62	0.35	0.03
O00300	OPG	TNFRSF11B	rs2247769	Thyroid	6491	0	0	0.15	0.84	0.01
O00300	OPG	TNFRSF11B	rs2247769	Uterus	6484	0	0	0.57	0.39	0.04
O00300	OPG	TNFRSF11B	rs2247769	Vagina	6470	0	0	0.6	0.36	0.04
Q9NZQ7	PD-L1	CD274	rs822335	Adipose_Subcutaneous	7078	0	0	0	1	0
Q9NZQ7	PD-L1	CD274	rs822335	Adipose_Visceral_Omentum	7078	0	0	0.54	0.44	0.03
Q9NZQ7	PD-L1	CD274	rs822335	Adrenal_Gland	7075	0	0	0.53	0.43	0.04
Q9NZQ7	PD-L1	CD274	rs822335	Artery_Aorta	7078	0	0	0.43	0.54	0.03
Q9NZQ7	PD-L1	CD274	rs822335	Artery_Coronary	7075	0	0	0.42	0.55	0.03
Q9NZQ7	PD-L1	CD274	rs822335	Artery_Tibial	7078	0	0	0.02	0.98	0
Q9NZQ7	PD-L1	CD274	rs822335	Brain_Amygdala	7045	0	0	0.56	0.38	0.07
Q9NZQ7	PD-L1	CD274	rs822335	Brain_Anterior_cingulate_cortex_BA24	7061	0	0	0.46	0.36	0.18
Q9NZQ7	PD-L1	CD274	rs822335	Brain_Caudate_basal_ganglia	7076	0	0	0.31	0.47	0.22
Q9NZQ7	PD-L1	CD274	rs822335	Brain_Cerebellar_Hemisphere	7073	0	0	0	1	0
Q9NZQ7	PD-L1	CD274	rs822335	Brain_Cerebellum	7075	0	0	0	1	0
Q9NZQ7	PD-L1	CD274	rs822335	Brain_Cortex	7070	0	0	0.05	0.06	0.89
Q9NZQ7	PD-L1	CD274	rs822335	Brain_Frontal_Cortex_BA9	7070	0	0	0	0.98	0.02
Q9NZQ7	PD-L1	CD274	rs822335	Brain_Hippocampus	7067	0	0	0.34	0.23	0.43
Q9NZQ7	PD-L1	CD274	rs822335	Brain_Hypothalamus	7070	0	0	0.48	0.47	0.05
Q9NZQ7	PD-L1	CD274	rs822335	Brain_Nucleus_accumbens_basal_ganglia	7071	0	0	0.41	0.34	0.25
Q9NZQ7	PD-L1	CD274	rs822335	Brain_Putamen_basal_ganglia	7070	0	0	0.44	0.34	0.22
Q9NZQ7	PD-L1	CD274	rs822335	Brain_Spinal_cord_cervical_c-1	7060	0	0	0.54	0.42	0.04
Q9NZQ7	PD-L1	CD274	rs822335	Brain_Substantia_nigra	7042	0	0	0.57	0.39	0.04
Q9NZQ7	PD-L1	CD274	rs822335	Breast_Mammary_Tissue	7078	0	0	0.45	0.43	0.13
Q9NZQ7	PD-L1	CD274	rs822335	Cells_Cultured_fibroblasts	7078	0	0	0	1	0
Q9NZQ7	PD-L1	CD274	rs822335	Cells_EBV-transformed_lymphocytes	7054	0	0	0.5	0.41	0.09
Q9NZQ7	PD-L1	CD274	rs822335	Colon_Sigmoid	7078	0	0	0.59	0.39	0.03
Q9NZQ7	PD-L1	CD274	rs822335	Colon_Transverse	7078	0	0	0.59	0.38	0.03
Q9NZQ7	PD-L1	CD274	rs822335	Esophagus_Gastroesophageal_Junction	7078	0	0	0.57	0.39	0.04
Q9NZQ7	PD-L1	CD274	rs822335	Esophagus_Mucosa	7078	0	0	0	1	0
Q9NZQ7	PD-L1	CD274	rs822335	Esophagus_Muscularis	7078	0	0	0.45	0.53	0.02
Q9NZQ7	PD-L1	CD274	rs822335	Heart_Atrial_Appendage	7078	0	0	0	1	0
Q9NZQ7	PD-L1	CD274	rs822335	Heart_Left_Ventricle	7078	0	0	0.05	0.95	0
Q9NZQ7	PD-L1	CD274	rs822335	Kidney_Cortex	6921	0	0	0.54	0.37	0.09
Q9NZQ7	PD-L1	CD274	rs822335	Liver	7078	0	0	0.56	0.4	0.04
Q9NZQ7	PD-L1	CD274	rs822335	Lung	7078	0	0	0	1	0
Q9NZQ7	PD-L1	CD274	rs822335	Minor_Salivary_Gland	7058	0	0	0.55	0.4	0.05
Q9NZQ7	PD-L1	CD274	rs822335	Muscle_Skeletal	7078	0	0	0	1	0
Q9NZQ7	PD-L1	CD274	rs822335	Nerve_Tibial	7078	0	0	0	1	0
Q9NZQ7	PD-L1	CD274	rs822335	Ovary	7074	0	0	0.56	0.4	0.04
Q9NZQ7	PD-L1	CD274	rs822335	Pancreas	7078	0	0	0	1	0
Q9NZQ7	PD-L1	CD274	rs822335	Pituitary	7078	0	0	0.57	0.4	0.03
Q9NZQ7	PD-L1	CD274	rs822335	Prostate	7077	0	0	0.52	0.45	0.03
Q9NZQ7	PD-L1	CD274	rs822335	Skin_Not_Sun_Exposed_Suprapubic	7078	0	0	0.12	0.85	0.03
Q9NZQ7	PD-L1	CD274	rs822335	Skin_Sun_Exposed_Lower_leg	7078	0	0	0	1	0
Q9NZQ7	PD-L1	CD274	rs822335	Small_Intestine_Terminal_Ileum	7071	0	0	0.56	0.38	0.07
Q9NZQ7	PD-L1	CD274	rs822335	Spleen	7076	0	0	0.53	0.42	0.05
Q9NZQ7	PD-L1	CD274	rs822335	Stomach	7078	0	0	0.59	0.38	0.03
Q9NZQ7	PD-L1	CD274	rs822335	Testis	7078	0	0	0.46	0.43	0.11
Q9NZQ7	PD-L1	CD274	rs822335	Thyroid	7078	0	0	0.15	0.85	0.01
Q9NZQ7	PD-L1	CD274	rs822335	Uterus	7040	0	0	0.49	0.35	0.16
Q9NZQ7	PD-L1	CD274	rs822335	Vagina	7065	0	0	0.56	0.38	0.06
Q9NZQ7	PD-L1	CD274	rs822335	Whole_Blood	7078	0	0	0	1	0
Q8IXJ6	SIRT2	SIRT2	rs144373891	Adipose_Subcutaneous	6643	0.01	0.01	0.52	0.41	0.05
Q8IXJ6	SIRT2	SIRT2	rs144373891	Adipose_Visceral_Omentum	6643	0.02	0.01	0.58	0.35	0.05
Q8IXJ6	SIRT2	SIRT2	rs144373891	Adrenal_Gland	6643	0.02	0.01	0.57	0.36	0.05
Q8IXJ6	SIRT2	SIRT2	rs144373891	Artery_Aorta	6643	0.01	0.01	0.53	0.4	0.04
Q8IXJ6	SIRT2	SIRT2	rs144373891	Artery_Coronary	6643	0.02	0.01	0.55	0.36	0.06
Q8IXJ6	SIRT2	SIRT2	rs144373891	Artery_Tibial	6643	0.02	0.01	0.6	0.33	0.04
Q8IXJ6	SIRT2	SIRT2	rs144373891	Brain_Amygdala	6612	0.01	0.01	0.54	0.37	0.06
Q8IXJ6	SIRT2	SIRT2	rs144373891	Brain_Anterior_cingulate_cortex_BA24	6635	0.01	0.01	0.54	0.38	0.05
Q8IXJ6	SIRT2	SIRT2	rs144373891	Brain_Caudate_basal_ganglia	6639	0.02	0.01	0.59	0.34	0.05
Q8IXJ6	SIRT2	SIRT2	rs144373891	Brain_Cerebellar_Hemisphere	6640	0	0.03	0	0.97	0
Q8IXJ6	SIRT2	SIRT2	rs144373891	Brain_Cerebellum	6643	0	0.03	0	0.97	0
Q8IXJ6	SIRT2	SIRT2	rs144373891	Brain_Cortex	6643	0.02	0.01	0.56	0.37	0.05
Q8IXJ6	SIRT2	SIRT2	rs144373891	Brain_Frontal_Cortex_BA9	6639	0.02	0.01	0.57	0.35	0.05
Q8IXJ6	SIRT2	SIRT2	rs144373891	Brain_Hippocampus	6641	0.02	0.01	0.56	0.36	0.05
Q8IXJ6	SIRT2	SIRT2	rs144373891	Brain_Hypothalamus	6638	0.02	0.01	0.57	0.36	0.05
Q8IXJ6	SIRT2	SIRT2	rs144373891	Brain_Nucleus_accumbens_basal_ganglia	6641	0.02	0.01	0.56	0.35	0.07
Q8IXJ6	SIRT2	SIRT2	rs144373891	Brain_Putamen_basal_ganglia	6640	0.02	0.01	0.56	0.37	0.05
Q8IXJ6	SIRT2	SIRT2	rs144373891	Brain_Spinal_cord_cervical_c-1	6634	0.01	0.01	0.53	0.38	0.07
Q8IXJ6	SIRT2	SIRT2	rs144373891	Brain_Substantia_nigra	6618	0.01	0.01	0.54	0.38	0.06
Q8IXJ6	SIRT2	SIRT2	rs144373891	Breast_Mammary_Tissue	6643	0.02	0.01	0.57	0.35	0.05
Q8IXJ6	SIRT2	SIRT2	rs144373891	Cells_Cultured_fibroblasts	6643	0.02	0.01	0.58	0.35	0.05
Q8IXJ6	SIRT2	SIRT2	rs144373891	Cells_EBV-transformed_lymphocytes	6640	0.02	0.01	0.56	0.36	0.05
Q8IXJ6	SIRT2	SIRT2	rs144373891	Colon_Sigmoid	6643	0.02	0.01	0.58	0.34	0.05
Q8IXJ6	SIRT2	SIRT2	rs144373891	Colon_Transverse	6643	0.02	0.01	0.57	0.36	0.05
Q8IXJ6	SIRT2	SIRT2	rs144373891	Esophagus_Gastroesophageal_Junction	6643	0.02	0.01	0.58	0.33	0.06
Q8IXJ6	SIRT2	SIRT2	rs144373891	Esophagus_Mucosa	6643	0.02	0.01	0.58	0.35	0.04
Q8IXJ6	SIRT2	SIRT2	rs144373891	Esophagus_Muscularis	6643	0.01	0.02	0.37	0.56	0.04
Q8IXJ6	SIRT2	SIRT2	rs144373891	Heart_Atrial_Appendage	6643	0.01	0.01	0.55	0.35	0.08
Q8IXJ6	SIRT2	SIRT2	rs144373891	Heart_Left_Ventricle	6643	0.02	0.01	0.58	0.34	0.05
Q8IXJ6	SIRT2	SIRT2	rs144373891	Kidney_Cortex	6583	0.01	0.01	0.54	0.38	0.05
Q8IXJ6	SIRT2	SIRT2	rs144373891	Liver	6642	0	0.03	0.02	0.93	0.02
Q8IXJ6	SIRT2	SIRT2	rs144373891	Lung	6643	0.01	0.01	0.48	0.37	0.12
Q8IXJ6	SIRT2	SIRT2	rs144373891	Minor_Salivary_Gland	6638	0.02	0.01	0.56	0.36	0.05
Q8IXJ6	SIRT2	SIRT2	rs144373891	Muscle_Skeletal	6643	0.01	0.01	0.53	0.41	0.04
Q8IXJ6	SIRT2	SIRT2	rs144373891	Nerve_Tibial	6643	0.02	0.01	0.56	0.37	0.04
Q8IXJ6	SIRT2	SIRT2	rs144373891	Ovary	6637	0.02	0.01	0.56	0.36	0.05
Q8IXJ6	SIRT2	SIRT2	rs144373891	Pancreas	6643	0.02	0.01	0.57	0.35	0.05
Q8IXJ6	SIRT2	SIRT2	rs144373891	Pituitary	6643	0.02	0.01	0.58	0.35	0.05
Q8IXJ6	SIRT2	SIRT2	rs144373891	Prostate	6643	0.02	0.01	0.58	0.34	0.05
Q8IXJ6	SIRT2	SIRT2	rs144373891	Skin_Not_Sun_Exposed_Suprapubic	6643	0.01	0.01	0.51	0.42	0.05
Q8IXJ6	SIRT2	SIRT2	rs144373891	Skin_Sun_Exposed_Lower_leg	6643	0.01	0.01	0.48	0.42	0.08
Q8IXJ6	SIRT2	SIRT2	rs144373891	Small_Intestine_Terminal_Ileum	6640	0.02	0.01	0.57	0.36	0.05
Q8IXJ6	SIRT2	SIRT2	rs144373891	Spleen	6643	0.02	0.01	0.58	0.35	0.05
Q8IXJ6	SIRT2	SIRT2	rs144373891	Stomach	6643	0.01	0.01	0.54	0.37	0.07
Q8IXJ6	SIRT2	SIRT2	rs144373891	Testis	6643	0.02	0.01	0.59	0.33	0.05
Q8IXJ6	SIRT2	SIRT2	rs144373891	Thyroid	6643	0.02	0.01	0.56	0.37	0.04
Q8IXJ6	SIRT2	SIRT2	rs144373891	Uterus	6633	0.01	0.01	0.52	0.41	0.05
Q8IXJ6	SIRT2	SIRT2	rs144373891	Vagina	6626	0.02	0.01	0.57	0.35	0.06
Q8IXJ6	SIRT2	SIRT2	rs144373891	Whole_Blood	6643	0	0.02	0.12	0.83	0.02
Q13291	SLAMF1	SLAMF1	rs60094514	Adipose_Subcutaneous	6170	0	0	0.55	0.43	0.03
Q13291	SLAMF1	SLAMF1	rs60094514	Adipose_Visceral_Omentum	6170	0	0	0.63	0.33	0.04
Q13291	SLAMF1	SLAMF1	rs60094514	Adrenal_Gland	6170	0	0	0.58	0.32	0.1
Q13291	SLAMF1	SLAMF1	rs60094514	Artery_Aorta	6170	0	0	0.62	0.34	0.04
Q13291	SLAMF1	SLAMF1	rs60094514	Artery_Coronary	6164	0	0	0.59	0.34	0.07
Q13291	SLAMF1	SLAMF1	rs60094514	Artery_Tibial	6170	0	0	0.46	0.31	0.23
Q13291	SLAMF1	SLAMF1	rs60094514	Brain_Hypothalamus	6161	0	0	0.59	0.37	0.04
Q13291	SLAMF1	SLAMF1	rs60094514	Brain_Spinal_cord_cervical_c-1	6154	0	0	0.58	0.37	0.05
Q13291	SLAMF1	SLAMF1	rs60094514	Breast_Mammary_Tissue	6170	0	0	0.59	0.37	0.04
Q13291	SLAMF1	SLAMF1	rs60094514	Cells_EBV-transformed_lymphocytes	6162	0	0	0.58	0.35	0.07
Q13291	SLAMF1	SLAMF1	rs60094514	Colon_Sigmoid	6170	0	0	0.63	0.33	0.04
Q13291	SLAMF1	SLAMF1	rs60094514	Colon_Transverse	6170	0	0	0.54	0.37	0.09
Q13291	SLAMF1	SLAMF1	rs60094514	Esophagus_Gastroesophageal_Junction	6170	0	0	0.56	0.33	0.11
Q13291	SLAMF1	SLAMF1	rs60094514	Esophagus_Mucosa	6170	0	0	0.53	0.39	0.08
Q13291	SLAMF1	SLAMF1	rs60094514	Esophagus_Muscularis	6170	0	0	0.38	0.56	0.06
Q13291	SLAMF1	SLAMF1	rs60094514	Heart_Atrial_Appendage	6170	0	0	0.55	0.41	0.03
Q13291	SLAMF1	SLAMF1	rs60094514	Heart_Left_Ventricle	6170	0	0	0.53	0.37	0.1
Q13291	SLAMF1	SLAMF1	rs60094514	Kidney_Cortex	6034	0	0	0.59	0.36	0.05
Q13291	SLAMF1	SLAMF1	rs60094514	Liver	6170	0	0	0.58	0.38	0.04
Q13291	SLAMF1	SLAMF1	rs60094514	Lung	6170	0	0	0.25	0.33	0.42
Q13291	SLAMF1	SLAMF1	rs60094514	Minor_Salivary_Gland	6164	0	0	0.6	0.36	0.04
Q13291	SLAMF1	SLAMF1	rs60094514	Muscle_Skeletal	6170	0	0	0.54	0.42	0.04
Q13291	SLAMF1	SLAMF1	rs60094514	Nerve_Tibial	6170	0	0	0.61	0.35	0.04
Q13291	SLAMF1	SLAMF1	rs60094514	Ovary	6166	0	0	0.58	0.37	0.05
Q13291	SLAMF1	SLAMF1	rs60094514	Pancreas	6170	0	0	0.56	0.4	0.04
Q13291	SLAMF1	SLAMF1	rs60094514	Pituitary	6164	0	0	0.47	0.27	0.25
Q13291	SLAMF1	SLAMF1	rs60094514	Prostate	6169	0	0	0.61	0.35	0.04
Q13291	SLAMF1	SLAMF1	rs60094514	Skin_Not_Sun_Exposed_Suprapubic	6170	0	0	0.54	0.37	0.09
Q13291	SLAMF1	SLAMF1	rs60094514	Skin_Sun_Exposed_Lower_leg	6170	0	0	0.63	0.33	0.03
Q13291	SLAMF1	SLAMF1	rs60094514	Small_Intestine_Terminal_Ileum	6168	0	0	0.54	0.32	0.14
Q13291	SLAMF1	SLAMF1	rs60094514	Spleen	6170	0	0	0.18	0.13	0.69
Q13291	SLAMF1	SLAMF1	rs60094514	Stomach	6170	0	0	0.46	0.27	0.26
Q13291	SLAMF1	SLAMF1	rs60094514	Testis	6170	0	0	0.59	0.36	0.05
Q13291	SLAMF1	SLAMF1	rs60094514	Thyroid	6170	0	0	0.5	0.34	0.16
Q13291	SLAMF1	SLAMF1	rs60094514	Uterus	6165	0	0	0.58	0.37	0.05
Q13291	SLAMF1	SLAMF1	rs60094514	Vagina	6154	0	0	0.17	0.62	0.21
Q13291	SLAMF1	SLAMF1	rs60094514	Whole_Blood	6170	0	0	0.25	0.71	0.03
P50225	ST1A1	SULT1A1	rs149278	Adipose_Subcutaneous	3804	0	0	0	0.79	0.21
P50225	ST1A1	SULT1A1	rs149278	Adipose_Visceral_Omentum	3804	0	0	0	0.01	0.99
P50225	ST1A1	SULT1A1	rs149278	Adrenal_Gland	3804	0	0	0	0.99	0
P50225	ST1A1	SULT1A1	rs149278	Artery_Aorta	3804	0	0	0	0.93	0.07
P50225	ST1A1	SULT1A1	rs149278	Artery_Coronary	3804	0	0	0.3	0.17	0.53
P50225	ST1A1	SULT1A1	rs149278	Artery_Tibial	3804	0	0	0	0.06	0.94
P50225	ST1A1	SULT1A1	rs149278	Brain_Amygdala	3799	0	0	0	0.3	0.7
P50225	ST1A1	SULT1A1	rs149278	Brain_Anterior_cingulate_cortex_BA24	3799	0	0	0	0.65	0.35
P50225	ST1A1	SULT1A1	rs149278	Brain_Caudate_basal_ganglia	3804	0	0	0	0.71	0.29
P50225	ST1A1	SULT1A1	rs149278	Brain_Cerebellar_Hemisphere	3802	0	0	0	0.69	0.31
P50225	ST1A1	SULT1A1	rs149278	Brain_Cerebellum	3804	0	0	0	0.84	0.16
P50225	ST1A1	SULT1A1	rs149278	Brain_Cortex	3802	0	0	0	0.55	0.45
[truncated: 420 more rows]

## Sheet: ST8
Supplementary Table 8. Systematic pairwise coloc analyses of cis-pQTLs with cell- and tissue-specific cis-eQTL data from the eQTL Catalogue
UniProt	Protein	GeneSymbol	rsid	Study	nSNP	H0	H1	H2	H3	H4
O00300	OPG	TNFRSF11B	rs2247769	Alasoo_2018.macrophage_naive	6855	0	0	0.48	0.49	0.04
O00300	OPG	TNFRSF11B	rs2247769	Alasoo_2018.macrophage_IFNg	6855	0	0	0.31	0.66	0.03
O00300	OPG	TNFRSF11B	rs2247769	Alasoo_2018.macrophage_Salmonella	6855	0	0	0.28	0.66	0.05
O00300	OPG	TNFRSF11B	rs2247769	Alasoo_2018.macrophage_IFNg+Salmonella	6855	0	0	0.34	0.62	0.05
O00300	OPG	TNFRSF11B	rs2247769	BrainSeq.brain	7245	0	0	0.59	0.37	0.04
O00300	OPG	TNFRSF11B	rs2247769	GENCORD.LCL	7145	0	0	0.53	0.38	0.08
O00300	OPG	TNFRSF11B	rs2247769	GENCORD.fibroblast	7144	0	0	0	1	0
O00300	OPG	TNFRSF11B	rs2247769	GENCORD.T-cell	7143	0	0	0.54	0.41	0.05
O00300	OPG	TNFRSF11B	rs2247769	GEUVADIS.LCL	7417	0	0	0	1	0
O00300	OPG	TNFRSF11B	rs2247769	HipSci.iPSC	7021	0	0	0.55	0.42	0.03
O00300	OPG	TNFRSF11B	rs2247769	Nedelec_2016.macrophage_Listeria	7311	0	0	0.58	0.37	0.05
O00300	OPG	TNFRSF11B	rs2247769	Nedelec_2016.macrophage_Salmonella	7311	0	0	0.57	0.39	0.04
O00300	OPG	TNFRSF11B	rs2247769	Quach_2016.monocyte_R848	7124	0	0	0.03	0.96	0
O00300	OPG	TNFRSF11B	rs2247769	ROSMAP.brain_naive	7112	0	0	0.01	0.99	0
O00300	OPG	TNFRSF11B	rs2247769	Schwartzentruber_2018.sensory_neuron	6918	0	0	0.59	0.37	0.04
O00300	OPG	TNFRSF11B	rs2247769	TwinsUK.fat	6886	0	0	0	1	0
O00300	OPG	TNFRSF11B	rs2247769	TwinsUK.LCL	6886	0	0	0	1	0
O00300	OPG	TNFRSF11B	rs2247769	TwinsUK.skin	6886	0	0	0.61	0.37	0.03
O00300	OPG	TNFRSF11B	rs2247769	van_de_Bunt_2015.pancreatic_islet	6741	0	0	0.54	0.43	0.04
O00300	OPG	TNFRSF11B	rs2247769	FUSION.adipose_naive	6794	0	0	0	1	0
O00300	OPG	TNFRSF11B	rs2247769	FUSION.muscle_naive	6794	0	0	0.46	0.51	0.03
O14625	CXCL11	CXCL11	rs6827617	Alasoo_2018.macrophage_naive	7894	0	0	0.54	0.42	0.04
O14625	CXCL11	CXCL11	rs6827617	Alasoo_2018.macrophage_IFNg	7894	0	0	0.53	0.42	0.05
O14625	CXCL11	CXCL11	rs6827617	Alasoo_2018.macrophage_Salmonella	7894	0	0	0.51	0.43	0.06
O14625	CXCL11	CXCL11	rs6827617	Alasoo_2018.macrophage_IFNg+Salmonella	7894	0	0	0.54	0.41	0.05
O14625	CXCL11	CXCL11	rs6827617	BLUEPRINT.monocyte	7709	0	0	0.43	0.54	0.03
O14625	CXCL11	CXCL11	rs6827617	BrainSeq.brain	7811	0	0	0.41	0.57	0.02
O14625	CXCL11	CXCL11	rs6827617	GENCORD.T-cell	8121	0	0	0.54	0.43	0.03
O14625	CXCL11	CXCL11	rs6827617	HipSci.iPSC	7977	0	0	0	0.95	0.05
O14625	CXCL11	CXCL11	rs6827617	Nedelec_2016.macrophage_Listeria	7966	0	0	0.49	0.46	0.05
O14625	CXCL11	CXCL11	rs6827617	Nedelec_2016.macrophage_naive	7966	0	0	0.53	0.42	0.04
O14625	CXCL11	CXCL11	rs6827617	Nedelec_2016.macrophage_Salmonella	7966	0	0	0.53	0.44	0.03
O14625	CXCL11	CXCL11	rs6827617	Quach_2016.monocyte_naive	7820	0	0	0.38	0.59	0.03
O14625	CXCL11	CXCL11	rs6827617	Quach_2016.monocyte_LPS	7820	0	0	0.52	0.42	0.06
O14625	CXCL11	CXCL11	rs6827617	Quach_2016.monocyte_Pam3CSK4	7820	0	0	0.57	0.4	0.03
O14625	CXCL11	CXCL11	rs6827617	Quach_2016.monocyte_R848	7820	0	0	0.54	0.42	0.04
O14625	CXCL11	CXCL11	rs6827617	Quach_2016.monocyte_IAV	7820	0	0	0.54	0.43	0.03
O14625	CXCL11	CXCL11	rs6827617	ROSMAP.brain_naive	8010	0	0	0.56	0.41	0.03
O14625	CXCL11	CXCL11	rs6827617	Schmiedel_2018.CD4_T-cell_anti-CD3-CD28	7979	0	0	0.49	0.47	0.04
O14625	CXCL11	CXCL11	rs6827617	Schmiedel_2018.CD8_T-cell_anti-CD3-CD28	7979	0	0	0.51	0.45	0.04
O14625	CXCL11	CXCL11	rs6827617	Schmiedel_2018.monocyte_naive	7981	0	0	0.54	0.42	0.04
O14625	CXCL11	CXCL11	rs6827617	Schwartzentruber_2018.sensory_neuron	7928	0	0	0.04	0.8	0.16
O14625	CXCL11	CXCL11	rs6827617	TwinsUK.fat	7856	0	0	0.58	0.39	0.03
O14625	CXCL11	CXCL11	rs6827617	TwinsUK.skin	7856	0	0	0.58	0.4	0.03
O14625	CXCL11	CXCL11	rs6827617	van_de_Bunt_2015.pancreatic_islet	8055	0	0	0.43	0.45	0.12
O14625	CXCL11	CXCL11	rs6827617	FUSION.adipose_naive	7984	0	0	0.58	0.4	0.03
O14625	CXCL11	CXCL11	rs6827617	FUSION.muscle_naive	7984	0	0	0.56	0.39	0.05
O14788	TRANCE	TNFSF11	rs4512994	Alasoo_2018.macrophage_naive	6118	0	0	0.58	0.37	0.05
O14788	TRANCE	TNFSF11	rs4512994	BLUEPRINT.T-cell	6351	0	0	0.43	0.28	0.29
O14788	TRANCE	TNFSF11	rs4512994	GENCORD.LCL	6569	0	0	0	1	0
O14788	TRANCE	TNFSF11	rs4512994	GENCORD.T-cell	6568	0	0	0.52	0.39	0.09
O14788	TRANCE	TNFSF11	rs4512994	GEUVADIS.LCL	6857	0	0	0	0.06	0.94
O14788	TRANCE	TNFSF11	rs4512994	HipSci.iPSC	6323	0	0	0.57	0.32	0.11
O14788	TRANCE	TNFSF11	rs4512994	Lepik_2017.blood	5899	0	0	0.59	0.32	0.09
O14788	TRANCE	TNFSF11	rs4512994	Quach_2016.monocyte_IAV	6637	0	0	0.57	0.38	0.05
O14788	TRANCE	TNFSF11	rs4512994	Schmiedel_2018.Tfh_memory	6766	0	0	0.57	0.38	0.05
O14788	TRANCE	TNFSF11	rs4512994	Schmiedel_2018.Th17_memory	6766	0	0	0.5	0.35	0.15
O14788	TRANCE	TNFSF11	rs4512994	Schmiedel_2018.Th2_memory	6766	0	0	0.55	0.39	0.06
O14788	TRANCE	TNFSF11	rs4512994	Schmiedel_2018.Treg_memory	6766	0	0	0.47	0.39	0.14
O14788	TRANCE	TNFSF11	rs4512994	Schmiedel_2018.Treg_naive	6766	0	0	0.52	0.36	0.12
O14788	TRANCE	TNFSF11	rs4512994	Schmiedel_2018.CD4_T-cell_anti-CD3-CD28	6766	0	0	0.11	0.1	0.78
O14788	TRANCE	TNFSF11	rs4512994	Schmiedel_2018.CD8_T-cell_anti-CD3-CD28	6766	0	0	0.51	0.44	0.05
O14788	TRANCE	TNFSF11	rs4512994	Schmiedel_2018.NK-cell_naive	6767	0	0	0.58	0.38	0.04
O14788	TRANCE	TNFSF11	rs4512994	TwinsUK.LCL	6377	0	0	0	0.84	0.16
O14788	TRANCE	TNFSF11	rs4512994	TwinsUK.skin	6377	0	0	0.56	0.36	0.07
O14788	TRANCE	TNFSF11	rs4512994	van_de_Bunt_2015.pancreatic_islet	6473	0	0	0.58	0.38	0.04
O15444	CCL25	CCL25	rs2032887	Alasoo_2018.macrophage_IFNg	7540	0	0	0.55	0.4	0.05
O15444	CCL25	CCL25	rs2032887	BrainSeq.brain	8017	0	0	0.39	0.34	0.27
O15444	CCL25	CCL25	rs2032887	GENCORD.LCL	8363	0	0	0.52	0.44	0.03
O15444	CCL25	CCL25	rs2032887	GENCORD.T-cell	8360	0	0	0.48	0.49	0.03
O15444	CCL25	CCL25	rs2032887	GEUVADIS.LCL	8935	0	0	0.53	0.44	0.03
O15444	CCL25	CCL25	rs2032887	HipSci.iPSC	7663	0	0	0	1	0
O15444	CCL25	CCL25	rs2032887	ROSMAP.brain_naive	6122	0	0	0	1	0
O15444	CCL25	CCL25	rs2032887	Schmiedel_2018.Tfh_memory	8458	0	0	0.48	0.48	0.04
O15444	CCL25	CCL25	rs2032887	Schmiedel_2018.Th1_memory	8442	0	0	0.52	0.43	0.05
O15444	CCL25	CCL25	rs2032887	Schmiedel_2018.Treg_naive	8458	0	0	0.5	0.46	0.04
O15444	CCL25	CCL25	rs2032887	Schmiedel_2018.CD4_T-cell_naive	8458	0	0	0.52	0.44	0.04
O15444	CCL25	CCL25	rs2032887	Schmiedel_2018.CD8_T-cell_naive	8458	0	0	0.49	0.42	0.1
O15444	CCL25	CCL25	rs2032887	Schmiedel_2018.NK-cell_naive	8460	0	0	0.42	0.41	0.16
O15444	CCL25	CCL25	rs2032887	Schwartzentruber_2018.sensory_neuron	7569	0	0	0.5	0.45	0.05
O15444	CCL25	CCL25	rs2032887	TwinsUK.LCL	7122	0	0	0.29	0.48	0.23
O15444	CCL25	CCL25	rs2032887	TwinsUK.skin	7122	0	0	0.49	0.46	0.05
O43508	TWEAK	TNFSF12	rs34790908	Alasoo_2018.macrophage_naive	6326	0	0	0.1	0.1	0.8
O43508	TWEAK	TNFSF12	rs34790908	Alasoo_2018.macrophage_IFNg	6326	0	0	0.09	0.17	0.74
O43508	TWEAK	TNFSF12	rs34790908	Alasoo_2018.macrophage_Salmonella	6326	0	0	0.14	0.18	0.68
O43508	TWEAK	TNFSF12	rs34790908	Alasoo_2018.macrophage_IFNg+Salmonella	6326	0	0	0.03	0.05	0.93
O43508	TWEAK	TNFSF12	rs34790908	BLUEPRINT.monocyte	6393	0	0	0	0.08	0.92
O43508	TWEAK	TNFSF12	rs34790908	BLUEPRINT.neutrophil	6393	0	0	0	1	0
O43508	TWEAK	TNFSF12	rs34790908	BLUEPRINT.T-cell	6393	0	0	0.42	0.41	0.18
O43508	TWEAK	TNFSF12	rs34790908	BrainSeq.brain	6923	0	0	0.22	0.61	0.17
O43508	TWEAK	TNFSF12	rs34790908	GENCORD.LCL	7117	0	0	0	0.03	0.96
O43508	TWEAK	TNFSF12	rs34790908	GENCORD.fibroblast	7119	0	0	0	0.01	0.99
O43508	TWEAK	TNFSF12	rs34790908	GENCORD.T-cell	7116	0	0	0.03	0.04	0.93
O43508	TWEAK	TNFSF12	rs34790908	GEUVADIS.LCL	7232	0	0	0.07	0.93	0
O43508	TWEAK	TNFSF12	rs34790908	HipSci.iPSC	6508	0	0	0.24	0.72	0.04
O43508	TWEAK	TNFSF12	rs34790908	Lepik_2017.blood	6162	0	0	0	0.06	0.94
O43508	TWEAK	TNFSF12	rs34790908	Nedelec_2016.macrophage_Listeria	7191	0	0	0.35	0.28	0.38
O43508	TWEAK	TNFSF12	rs34790908	Nedelec_2016.macrophage_naive	7191	0	0	0.54	0.4	0.06
O43508	TWEAK	TNFSF12	rs34790908	Nedelec_2016.macrophage_Salmonella	7191	0	0	0.54	0.37	0.09
O43508	TWEAK	TNFSF12	rs34790908	Quach_2016.monocyte_naive	6942	0	0	0	0.05	0.95
O43508	TWEAK	TNFSF12	rs34790908	Quach_2016.monocyte_LPS	6942	0	0	0.02	0.03	0.96
O43508	TWEAK	TNFSF12	rs34790908	Quach_2016.monocyte_Pam3CSK4	6942	0	0	0.08	0.1	0.83
O43508	TWEAK	TNFSF12	rs34790908	Quach_2016.monocyte_R848	6942	0	0	0.03	0.05	0.92
O43508	TWEAK	TNFSF12	rs34790908	Quach_2016.monocyte_IAV	6942	0	0	0.05	0.13	0.83
O43508	TWEAK	TNFSF12	rs34790908	ROSMAP.brain_naive	6482	0	0	0.21	0.14	0.65
O43508	TWEAK	TNFSF12	rs34790908	Schmiedel_2018.Tfh_memory	7172	0	0	0.56	0.4	0.04
O43508	TWEAK	TNFSF12	rs34790908	Schmiedel_2018.Th17_memory	7172	0	0	0.51	0.45	0.04
O43508	TWEAK	TNFSF12	rs34790908	Schmiedel_2018.Th1_memory	7169	0	0	0.53	0.43	0.05
O43508	TWEAK	TNFSF12	rs34790908	Schmiedel_2018.Th2_memory	7172	0	0	0.55	0.4	0.05
O43508	TWEAK	TNFSF12	rs34790908	Schmiedel_2018.Th1-17_memory	7172	0	0	0.51	0.4	0.1
O43508	TWEAK	TNFSF12	rs34790908	Schmiedel_2018.Treg_memory	7172	0	0	0.54	0.39	0.08
O43508	TWEAK	TNFSF12	rs34790908	Schmiedel_2018.Treg_naive	7172	0	0	0.55	0.39	0.06
O43508	TWEAK	TNFSF12	rs34790908	Schmiedel_2018.B-cell_naive	7175	0	0	0.55	0.4	0.04
O43508	TWEAK	TNFSF12	rs34790908	Schmiedel_2018.CD4_T-cell_naive	7172	0	0	0.55	0.4	0.04
O43508	TWEAK	TNFSF12	rs34790908	Schmiedel_2018.CD4_T-cell_anti-CD3-CD28	7172	0	0	0.54	0.42	0.04
O43508	TWEAK	TNFSF12	rs34790908	Schmiedel_2018.CD8_T-cell_naive	7172	0	0	0.55	0.4	0.05
O43508	TWEAK	TNFSF12	rs34790908	Schmiedel_2018.CD8_T-cell_anti-CD3-CD28	7172	0	0	0.53	0.41	0.06
O43508	TWEAK	TNFSF12	rs34790908	Schmiedel_2018.monocyte_CD16_naive	7173	0	0	0	0.75	0.25
O43508	TWEAK	TNFSF12	rs34790908	Schmiedel_2018.monocyte_naive	7175	0	0	0.04	0.07	0.89
O43508	TWEAK	TNFSF12	rs34790908	Schmiedel_2018.NK-cell_naive	7174	0	0	0.56	0.4	0.04
O43508	TWEAK	TNFSF12	rs34790908	Schwartzentruber_2018.sensory_neuron	6325	0	0	0.58	0.36	0.06
O43508	TWEAK	TNFSF12	rs34790908	TwinsUK.fat	6516	0	0	0	1	0
O43508	TWEAK	TNFSF12	rs34790908	TwinsUK.LCL	6516	0	0	0.08	0.45	0.47
O43508	TWEAK	TNFSF12	rs34790908	TwinsUK.skin	6516	0	0	0.4	0.35	0.24
O43508	TWEAK	TNFSF12	rs34790908	TwinsUK.blood	6512	0	0	0	0.14	0.86
O43508	TWEAK	TNFSF12	rs34790908	van_de_Bunt_2015.pancreatic_islet	6994	0	0	0.56	0.38	0.07
O43508	TWEAK	TNFSF12	rs34790908	FUSION.adipose_naive	7117	0	0	0.48	0.49	0.04
O43508	TWEAK	TNFSF12	rs34790908	FUSION.muscle_naive	7117	0	0	0.56	0.41	0.03
O43557	TNFSF14	TNFSF14	rs344562	Alasoo_2018.macrophage_naive	7159	0	0	0.53	0.42	0.05
O43557	TNFSF14	TNFSF14	rs344562	Alasoo_2018.macrophage_IFNg	7159	0	0	0.52	0.43	0.05
O43557	TNFSF14	TNFSF14	rs344562	Alasoo_2018.macrophage_Salmonella	7159	0	0	0.55	0.39	0.05
O43557	TNFSF14	TNFSF14	rs344562	Alasoo_2018.macrophage_IFNg+Salmonella	7159	0	0	0.55	0.4	0.06
O43557	TNFSF14	TNFSF14	rs344562	BLUEPRINT.monocyte	8149	0	0	0	1	0
O43557	TNFSF14	TNFSF14	rs344562	BLUEPRINT.neutrophil	8149	0	0	0.53	0.4	0.07
O43557	TNFSF14	TNFSF14	rs344562	BLUEPRINT.T-cell	8149	0	0	0.51	0.44	0.04
O43557	TNFSF14	TNFSF14	rs344562	GENCORD.LCL	8740	0	0	0	1	0
O43557	TNFSF14	TNFSF14	rs344562	GENCORD.T-cell	8739	0	0	0.52	0.43	0.05
O43557	TNFSF14	TNFSF14	rs344562	GEUVADIS.LCL	9223	0	0	0.01	0.99	0
O43557	TNFSF14	TNFSF14	rs344562	Lepik_2017.blood	7331	0	0	0	1	0
O43557	TNFSF14	TNFSF14	rs344562	Nedelec_2016.macrophage_Listeria	9074	0	0	0.44	0.41	0.16
O43557	TNFSF14	TNFSF14	rs344562	Nedelec_2016.macrophage_naive	9074	0	0	0.49	0.43	0.08
O43557	TNFSF14	TNFSF14	rs344562	Nedelec_2016.macrophage_Salmonella	9074	0	0	0.44	0.38	0.18
O43557	TNFSF14	TNFSF14	rs344562	Quach_2016.monocyte_naive	8693	0	0	0.44	0.52	0.04
O43557	TNFSF14	TNFSF14	rs344562	Quach_2016.monocyte_LPS	8693	0	0	0.5	0.46	0.04
O43557	TNFSF14	TNFSF14	rs344562	Quach_2016.monocyte_Pam3CSK4	8693	0	0	0.51	0.43	0.06
O43557	TNFSF14	TNFSF14	rs344562	Quach_2016.monocyte_R848	8693	0	0	0.52	0.43	0.05
O43557	TNFSF14	TNFSF14	rs344562	Quach_2016.monocyte_IAV	8693	0	0	0.5	0.45	0.04
O43557	TNFSF14	TNFSF14	rs344562	ROSMAP.brain_naive	6892	0	0	0.55	0.39	0.06
O43557	TNFSF14	TNFSF14	rs344562	Schmiedel_2018.Tfh_memory	8790	0	0	0.51	0.44	0.05
O43557	TNFSF14	TNFSF14	rs344562	Schmiedel_2018.Th17_memory	8790	0	0	0.49	0.45	0.06
O43557	TNFSF14	TNFSF14	rs344562	Schmiedel_2018.Th1_memory	8777	0	0	0.5	0.44	0.07
O43557	TNFSF14	TNFSF14	rs344562	Schmiedel_2018.Th2_memory	8790	0	0	0.46	0.43	0.11
O43557	TNFSF14	TNFSF14	rs344562	Schmiedel_2018.Th1-17_memory	8790	0	0	0.48	0.46	0.06
O43557	TNFSF14	TNFSF14	rs344562	Schmiedel_2018.Treg_memory	8790	0	0	0.5	0.45	0.04
O43557	TNFSF14	TNFSF14	rs344562	Schmiedel_2018.Treg_naive	8790	0	0	0.44	0.52	0.04
O43557	TNFSF14	TNFSF14	rs344562	Schmiedel_2018.CD4_T-cell_naive	8790	0	0	0.51	0.45	0.05
O43557	TNFSF14	TNFSF14	rs344562	Schmiedel_2018.CD4_T-cell_anti-CD3-CD28	8790	0	0	0.51	0.44	0.04
O43557	TNFSF14	TNFSF14	rs344562	Schmiedel_2018.CD8_T-cell_naive	8790	0	0	0.51	0.45	0.05
O43557	TNFSF14	TNFSF14	rs344562	Schmiedel_2018.CD8_T-cell_anti-CD3-CD28	8790	0	0	0.45	0.51	0.04
O43557	TNFSF14	TNFSF14	rs344562	Schmiedel_2018.monocyte_naive	8790	0	0	0.5	0.45	0.06
O43557	TNFSF14	TNFSF14	rs344562	Schmiedel_2018.NK-cell_naive	8790	0	0	0.49	0.46	0.05
O43557	TNFSF14	TNFSF14	rs344562	TwinsUK.fat	7667	0	0	0.53	0.43	0.04
O43557	TNFSF14	TNFSF14	rs344562	TwinsUK.LCL	7667	0	0	0	1	0
O43557	TNFSF14	TNFSF14	rs344562	TwinsUK.skin	7667	0	0	0.55	0.38	0.07
O43557	TNFSF14	TNFSF14	rs344562	TwinsUK.blood	7663	0	0	0.49	0.45	0.06
O43557	TNFSF14	TNFSF14	rs344562	van_de_Bunt_2015.pancreatic_islet	8525	0	0	0.51	0.44	0.05
O43557	TNFSF14	TNFSF14	rs344562	FUSION.adipose_naive	8581	0	0	0.48	0.47	0.05
O43557	TNFSF14	TNFSF14	rs344562	FUSION.muscle_naive	8583	0	0	0.51	0.44	0.05
P00749	uPA	PLAU	rs55744193	Alasoo_2018.macrophage_naive	3368	0	0	0.72	0.23	0.06
P00749	uPA	PLAU	rs55744193	Alasoo_2018.macrophage_IFNg	3368	0	0	0.68	0.25	0.06
P00749	uPA	PLAU	rs55744193	Alasoo_2018.macrophage_Salmonella	3368	0	0	0.56	0.38	0.06
P00749	uPA	PLAU	rs55744193	Alasoo_2018.macrophage_IFNg+Salmonella	3368	0	0	0.68	0.24	0.08
P00749	uPA	PLAU	rs55744193	BLUEPRINT.monocyte	4053	0	0	0.69	0.24	0.07
P00749	uPA	PLAU	rs55744193	BLUEPRINT.neutrophil	4053	0	0	0	1	0
P00749	uPA	PLAU	rs55744193	BrainSeq.brain	4578	0	0	0.62	0.31	0.08
P00749	uPA	PLAU	rs55744193	GENCORD.LCL	4255	0	0	0.43	0.44	0.13
P00749	uPA	PLAU	rs55744193	GENCORD.fibroblast	4255	0	0	0.68	0.26	0.06
P00749	uPA	PLAU	rs55744193	GENCORD.T-cell	4255	0	0	0.65	0.29	0.05
P00749	uPA	PLAU	rs55744193	GEUVADIS.LCL	5227	0	0	0.43	0.48	0.1
P00749	uPA	PLAU	rs55744193	HipSci.iPSC	3440	0	0	0.68	0.21	0.12
P00749	uPA	PLAU	rs55744193	Lepik_2017.blood	3892	0	0	0	1	0
P00749	uPA	PLAU	rs55744193	Nedelec_2016.macrophage_Listeria	5023	0	0	0.6	0.37	0.04
P00749	uPA	PLAU	rs55744193	Nedelec_2016.macrophage_naive	5023	0	0	0.64	0.32	0.04
P00749	uPA	PLAU	rs55744193	Nedelec_2016.macrophage_Salmonella	5023	0	0	0.62	0.31	0.06
P00749	uPA	PLAU	rs55744193	Quach_2016.monocyte_naive	4920	0	0	0.64	0.32	0.04
P00749	uPA	PLAU	rs55744193	Quach_2016.monocyte_LPS	4920	0	0	0.6	0.36	0.04
P00749	uPA	PLAU	rs55744193	Quach_2016.monocyte_Pam3CSK4	4920	0	0	0.61	0.29	0.1
P00749	uPA	PLAU	rs55744193	Quach_2016.monocyte_R848	4920	0	0	0.52	0.29	0.19
P00749	uPA	PLAU	rs55744193	Quach_2016.monocyte_IAV	4920	0	0	0.61	0.34	0.05
P00749	uPA	PLAU	rs55744193	ROSMAP.brain_naive	3616	0	0	0.61	0.3	0.09
P00749	uPA	PLAU	rs55744193	Schmiedel_2018.CD4_T-cell_anti-CD3-CD28	4855	0	0	0.66	0.29	0.05
P00749	uPA	PLAU	rs55744193	Schmiedel_2018.CD8_T-cell_anti-CD3-CD28	4854	0	0	0.66	0.28	0.06
P00749	uPA	PLAU	rs55744193	Schmiedel_2018.monocyte_naive	4858	0	0	0.64	0.31	0.05
P00749	uPA	PLAU	rs55744193	Schwartzentruber_2018.sensory_neuron	3382	0	0	0.69	0.26	0.05
P00749	uPA	PLAU	rs55744193	TwinsUK.fat	3604	0	0	0.05	0.11	0.84
P00749	uPA	PLAU	rs55744193	TwinsUK.LCL	3604	0	0	0.69	0.27	0.04
P00749	uPA	PLAU	rs55744193	TwinsUK.skin	3604	0	0	0.53	0.19	0.28
P00749	uPA	PLAU	rs55744193	TwinsUK.blood	3604	0	0	0.42	0.21	0.36
P00749	uPA	PLAU	rs55744193	van_de_Bunt_2015.pancreatic_islet	3369	0	0	0.72	0.23	0.05
P00749	uPA	PLAU	rs55744193	FUSION.adipose_naive	4147	0	0	0.64	0.31	0.05
P00749	uPA	PLAU	rs55744193	FUSION.muscle_naive	4147	0	0	0	1	0
P00813	ADA	ADA	rs11555566	Alasoo_2018.macrophage_naive	6033	0	0	0.59	0.35	0.06
P00813	ADA	ADA	rs11555566	Alasoo_2018.macrophage_IFNg	6033	0	0	0.6	0.35	0.05
P00813	ADA	ADA	rs11555566	Alasoo_2018.macrophage_Salmonella	6033	0	0	0.59	0.35	0.05
P00813	ADA	ADA	rs11555566	Alasoo_2018.macrophage_IFNg+Salmonella	6033	0	0	0.6	0.35	0.05
P00813	ADA	ADA	rs11555566	BLUEPRINT.monocyte	6066	0	0	0.6	0.34	0.06
P00813	ADA	ADA	rs11555566	BLUEPRINT.T-cell	6066	0	0	0	1	0
P00813	ADA	ADA	rs11555566	BrainSeq.brain	6430	0	0	0.19	0.8	0.01
P00813	ADA	ADA	rs11555566	GENCORD.LCL	6573	0	0	0.59	0.36	0.05
P00813	ADA	ADA	rs11555566	GENCORD.fibroblast	6573	0	0	0.51	0.44	0.05
P00813	ADA	ADA	rs11555566	GENCORD.T-cell	6573	0	0	0.01	0.99	0
P00813	ADA	ADA	rs11555566	GEUVADIS.LCL	6667	0	0	0.3	0.67	0.03
P00813	ADA	ADA	rs11555566	HipSci.iPSC	6120	0	0	0	1	0
P00813	ADA	ADA	rs11555566	Lepik_2017.blood	5825	0	0	0	1	0
P00813	ADA	ADA	rs11555566	Nedelec_2016.macrophage_Listeria	6684	0	0	0	1	0
P00813	ADA	ADA	rs11555566	Nedelec_2016.macrophage_naive	6684	0	0	0.42	0.51	0.06
P00813	ADA	ADA	rs11555566	Nedelec_2016.macrophage_Salmonella	6684	0	0	0.02	0.98	0
P00813	ADA	ADA	rs11555566	Quach_2016.monocyte_naive	6485	0	0	0.02	0.97	0
P00813	ADA	ADA	rs11555566	Quach_2016.monocyte_LPS	6484	0	0	0	1	0
P00813	ADA	ADA	rs11555566	Quach_2016.monocyte_Pam3CSK4	6485	0	0	0	1	0
P00813	ADA	ADA	rs11555566	Quach_2016.monocyte_R848	6485	0	0	0	1	0
P00813	ADA	ADA	rs11555566	Quach_2016.monocyte_IAV	6485	0	0	0.03	0.96	0
P00813	ADA	ADA	rs11555566	ROSMAP.brain_naive	6288	0	0	0	1	0
P00813	ADA	ADA	rs11555566	Schmiedel_2018.Tfh_memory	6744	0	0	0	1	0
P00813	ADA	ADA	rs11555566	Schmiedel_2018.Th17_memory	6744	0	0	0	1	0
P00813	ADA	ADA	rs11555566	Schmiedel_2018.Th1_memory	6718	0	0	0.21	0.77	0.02
P00813	ADA	ADA	rs11555566	Schmiedel_2018.Th2_memory	6744	0	0	0.01	0.99	0
P00813	ADA	ADA	rs11555566	Schmiedel_2018.Th1-17_memory	6741	0	0	0.25	0.73	0.03
P00813	ADA	ADA	rs11555566	Schmiedel_2018.Treg_memory	6744	0	0	0	1	0
P00813	ADA	ADA	rs11555566	Schmiedel_2018.Treg_naive	6744	0	0	0.07	0.93	0.01
P00813	ADA	ADA	rs11555566	Schmiedel_2018.B-cell_naive	6748	0	0	0.11	0.87	0.02
P00813	ADA	ADA	rs11555566	Schmiedel_2018.CD4_T-cell_naive	6744	0	0	0	1	0
P00813	ADA	ADA	rs11555566	Schmiedel_2018.CD4_T-cell_anti-CD3-CD28	6744	0	0	0.01	0.99	0
P00813	ADA	ADA	rs11555566	Schmiedel_2018.CD8_T-cell_naive	6744	0	0	0	1	0
P00813	ADA	ADA	rs11555566	Schmiedel_2018.CD8_T-cell_anti-CD3-CD28	6744	0	0	0.02	0.98	0
P00813	ADA	ADA	rs11555566	Schmiedel_2018.monocyte_CD16_naive	6747	0	0	0.56	0.39	0.05
P00813	ADA	ADA	rs11555566	Schmiedel_2018.monocyte_naive	6748	0	0	0.56	0.39	0.06
P00813	ADA	ADA	rs11555566	Schmiedel_2018.NK-cell_naive	6746	0	0	0.5	0.45	0.05
P00813	ADA	ADA	rs11555566	Schwartzentruber_2018.sensory_neuron	5999	0	0	0.61	0.34	0.05
P00813	ADA	ADA	rs11555566	TwinsUK.fat	6223	0	0	0.51	0.33	0.15
P00813	ADA	ADA	rs11555566	TwinsUK.LCL	6223	0	0	0.57	0.38	0.06
P00813	ADA	ADA	rs11555566	TwinsUK.skin	6223	0	0	0.58	0.35	0.07
P00813	ADA	ADA	rs11555566	TwinsUK.blood	6221	0	0	0.33	0.64	0.03
P00813	ADA	ADA	rs11555566	van_de_Bunt_2015.pancreatic_islet	6549	0	0	0.59	0.36	0.05
P00813	ADA	ADA	rs11555566	FUSION.adipose_naive	6400	0	0	0.54	0.4	0.06
P00813	ADA	ADA	rs11555566	FUSION.muscle_naive	6400	0	0	0.6	0.35	0.05
P01135	TGF-alpha	TGFA	rs72912115	Alasoo_2018.macrophage_naive	7024	0	0	0.56	0.39	0.05
P01135	TGF-alpha	TGFA	rs72912115	Alasoo_2018.macrophage_IFNg	7024	0	0	0.54	0.41	0.05
P01135	TGF-alpha	TGFA	rs72912115	Alasoo_2018.macrophage_Salmonella	7024	0	0	0.55	0.39	0.06
P01135	TGF-alpha	TGFA	rs72912115	Alasoo_2018.macrophage_IFNg+Salmonella	7024	0	0	0.53	0.37	0.1
P01135	TGF-alpha	TGFA	rs72912115	BLUEPRINT.monocyte	6941	0	0	0.16	0.14	0.7
P01135	TGF-alpha	TGFA	rs72912115	BLUEPRINT.neutrophil	6941	0	0	0.56	0.38	0.06
P01135	TGF-alpha	TGFA	rs72912115	BLUEPRINT.T-cell	6941	0	0	0	0.45	0.54
P01135	TGF-alpha	TGFA	rs72912115	BrainSeq.brain	7377	0	0	0.38	0.6	0.02
P01135	TGF-alpha	TGFA	rs72912115	GENCORD.fibroblast	7387	0	0	0.5	0.33	0.17
P01135	TGF-alpha	TGFA	rs72912115	GENCORD.T-cell	7387	0	0	0.57	0.39	0.04
P01135	TGF-alpha	TGFA	rs72912115	HipSci.iPSC	7106	0	0	0	1	0
P01135	TGF-alpha	TGFA	rs72912115	Lepik_2017.blood	6547	0	0	0.34	0.23	0.43
P01135	TGF-alpha	TGFA	rs72912115	Nedelec_2016.macrophage_Listeria	7469	0	0	0.47	0.48	0.05
P01135	TGF-alpha	TGFA	rs72912115	Nedelec_2016.macrophage_naive	7469	0	0	0.51	0.43	0.06
P01135	TGF-alpha	TGFA	rs72912115	Nedelec_2016.macrophage_Salmonella	7469	0	0	0.5	0.38	0.12
P01135	TGF-alpha	TGFA	rs72912115	Quach_2016.monocyte_naive	7370	0	0	0.05	0.94	0.01
P01135	TGF-alpha	TGFA	rs72912115	Quach_2016.monocyte_LPS	7370	0	0	0.51	0.45	0.04
P01135	TGF-alpha	TGFA	rs72912115	Quach_2016.monocyte_Pam3CSK4	7370	0	0	0.09	0.89	0.02
P01135	TGF-alpha	TGFA	rs72912115	Quach_2016.monocyte_R848	7370	0	0	0	1	0
P01135	TGF-alpha	TGFA	rs72912115	Quach_2016.monocyte_IAV	7370	0	0	0.35	0.28	0.37
P01135	TGF-alpha	TGFA	rs72912115	ROSMAP.brain_naive	7193	0	0	0	1	0
P01135	TGF-alpha	TGFA	rs72912115	Schmiedel_2018.Tfh_memory	7324	0	0	0	1	0
P01135	TGF-alpha	TGFA	rs72912115	Schmiedel_2018.Th17_memory	7324	0	0	0	1	0
P01135	TGF-alpha	TGFA	rs72912115	Schmiedel_2018.Th1_memory	7318	0	0	0.32	0.58	0.1
P01135	TGF-alpha	TGFA	rs72912115	Schmiedel_2018.Th2_memory	7324	0	0	0.54	0.4	0.06
P01135	TGF-alpha	TGFA	rs72912115	Schmiedel_2018.Th1-17_memory	7323	0	0	0	1	0
P01135	TGF-alpha	TGFA	rs72912115	Schmiedel_2018.Treg_naive	7324	0	0	0.54	0.38	0.08
P01135	TGF-alpha	TGFA	rs72912115	Schmiedel_2018.CD4_T-cell_naive	7324	0	0	0.15	0.14	0.71
P01135	TGF-alpha	TGFA	rs72912115	Schmiedel_2018.CD4_T-cell_anti-CD3-CD28	7324	0	0	0.43	0.34	0.23
P01135	TGF-alpha	TGFA	rs72912115	Schmiedel_2018.CD8_T-cell_naive	7324	0	0	0.5	0.37	0.13
P01135	TGF-alpha	TGFA	rs72912115	Schmiedel_2018.CD8_T-cell_anti-CD3-CD28	7324	0	0	0.47	0.37	0.16
P01135	TGF-alpha	TGFA	rs72912115	Schmiedel_2018.monocyte_naive	7326	0	0	0.5	0.37	0.13
P01135	TGF-alpha	TGFA	rs72912115	Schmiedel_2018.NK-cell_naive	7325	0	0	0.53	0.4	0.07
P01135	TGF-alpha	TGFA	rs72912115	Schwartzentruber_2018.sensory_neuron	7055	0	0	0.57	0.38	0.05
P01135	TGF-alpha	TGFA	rs72912115	TwinsUK.fat	7098	0	0	0.55	0.35	0.1
P01135	TGF-alpha	TGFA	rs72912115	TwinsUK.skin	7098	0	0	0	1	0
P01135	TGF-alpha	TGFA	rs72912115	TwinsUK.blood	7096	0	0	0.42	0.5	0.08
P01135	TGF-alpha	TGFA	rs72912115	van_de_Bunt_2015.pancreatic_islet	7287	0	0	0.55	0.4	0.05
P01135	TGF-alpha	TGFA	rs72912115	FUSION.adipose_naive	7277	0	0	0.56	0.37	0.07
P01137	LAP TGF-beta-1	TGFB1	rs1800472	Alasoo_2018.macrophage_naive	4626	0	0	0.62	0.31	0.06
P01137	LAP TGF-beta-1	TGFB1	rs1800472	Alasoo_2018.macrophage_IFNg	4626	0	0	0.64	0.29	0.06
P01137	LAP TGF-beta-1	TGFB1	rs1800472	Alasoo_2018.macrophage_Salmonella	4626	0	0	0.63	0.3	0.07
P01137	LAP TGF-beta-1	TGFB1	rs1800472	Alasoo_2018.macrophage_IFNg+Salmonella	4626	0	0	0.64	0.29	0.06
P01137	LAP TGF-beta-1	TGFB1	rs1800472	BLUEPRINT.monocyte	4995	0	0	0.64	0.3	0.06
P01137	LAP TGF-beta-1	TGFB1	rs1800472	BLUEPRINT.neutrophil	4995	0	0	0.64	0.3	0.06
P01137	LAP TGF-beta-1	TGFB1	rs1800472	BLUEPRINT.T-cell	4995	0	0	0.13	0.85	0.02
P01137	LAP TGF-beta-1	TGFB1	rs1800472	BrainSeq.brain	5030	0	0	0.42	0.18	0.4
P01137	LAP TGF-beta-1	TGFB1	rs1800472	GENCORD.LCL	5452	0	0	0.6	0.34	0.06
P01137	LAP TGF-beta-1	TGFB1	rs1800472	GENCORD.fibroblast	5452	0	0	0.6	0.33	0.07
P01137	LAP TGF-beta-1	TGFB1	rs1800472	GENCORD.T-cell	5452	0	0	0.63	0.32	0.06
P01137	LAP TGF-beta-1	TGFB1	rs1800472	GEUVADIS.LCL	5872	0	0	0.59	0.36	0.05
P01137	LAP TGF-beta-1	TGFB1	rs1800472	HipSci.iPSC	4746	0	0	0.66	0.29	0.06
P01137	LAP TGF-beta-1	TGFB1	rs1800472	Lepik_2017.blood	4799	0	0	0.67	0.28	0.05
P01137	LAP TGF-beta-1	TGFB1	rs1800472	Nedelec_2016.macrophage_Listeria	5402	0	0	0.62	0.31	0.07
P01137	LAP TGF-beta-1	TGFB1	rs1800472	Nedelec_2016.macrophage_naive	5402	0	0	0.62	0.31	0.06
P01137	LAP TGF-beta-1	TGFB1	rs1800472	Nedelec_2016.macrophage_Salmonella	5402	0	0	0.62	0.32	0.06
P01137	LAP TGF-beta-1	TGFB1	rs1800472	Quach_2016.monocyte_naive	5239	0	0	0.59	0.35	0.06
P01137	LAP TGF-beta-1	TGFB1	rs1800472	Quach_2016.monocyte_LPS	5239	0	0	0.63	0.32	0.06
P01137	LAP TGF-beta-1	TGFB1	rs1800472	Quach_2016.monocyte_Pam3CSK4	5239	0	0	0.59	0.36	0.05
P01137	LAP TGF-beta-1	TGFB1	rs1800472	Quach_2016.monocyte_R848	5239	0	0	0.63	0.32	0.06
P01137	LAP TGF-beta-1	TGFB1	rs1800472	Quach_2016.monocyte_IAV	5239	0	0	0.61	0.34	0.05
P01137	LAP TGF-beta-1	TGFB1	rs1800472	ROSMAP.brain_naive	4372	0	0	0.4	0.57	0.03
P01137	LAP TGF-beta-1	TGFB1	rs1800472	Schmiedel_2018.Tfh_memory	5303	0	0	0.08	0.91	0.01
P01137	LAP TGF-beta-1	TGFB1	rs1800472	Schmiedel_2018.Th17_memory	5303	0	0	0.57	0.38	0.05
P01137	LAP TGF-beta-1	TGFB1	rs1800472	Schmiedel_2018.Th1_memory	5297	0	0	0.6	0.34	0.06
P01137	LAP TGF-beta-1	TGFB1	rs1800472	Schmiedel_2018.Th2_memory	5303	0	0	0.54	0.41	0.05
P01137	LAP TGF-beta-1	TGFB1	rs1800472	Schmiedel_2018.Th1-17_memory	5300	0	0	0.58	0.36	0.06
P01137	LAP TGF-beta-1	TGFB1	rs1800472	Schmiedel_2018.Treg_memory	5303	0	0	0.59	0.36	0.06
P01137	LAP TGF-beta-1	TGFB1	rs1800472	Schmiedel_2018.Treg_naive	5303	0	0	0.53	0.42	0.05
P01137	LAP TGF-beta-1	TGFB1	rs1800472	Schmiedel_2018.B-cell_naive	5305	0	0	0.06	0.93	0.01
P01137	LAP TGF-beta-1	TGFB1	rs1800472	Schmiedel_2018.CD4_T-cell_naive	5302	0	0	0.27	0.7	0.03
P01137	LAP TGF-beta-1	TGFB1	rs1800472	Schmiedel_2018.CD4_T-cell_anti-CD3-CD28	5303	0	0	0.55	0.4	0.05
P01137	LAP TGF-beta-1	TGFB1	rs1800472	Schmiedel_2018.CD8_T-cell_naive	5303	0	0	0.06	0.93	0.01
P01137	LAP TGF-beta-1	TGFB1	rs1800472	Schmiedel_2018.CD8_T-cell_anti-CD3-CD28	5303	0	0	0.53	0.42	0.05
P01137	LAP TGF-beta-1	TGFB1	rs1800472	Schmiedel_2018.monocyte_CD16_naive	5305	0	0	0.14	0.84	0.01
P01137	LAP TGF-beta-1	TGFB1	rs1800472	Schmiedel_2018.monocyte_naive	5305	0	0	0.59	0.35	0.06
P01137	LAP TGF-beta-1	TGFB1	rs1800472	Schmiedel_2018.NK-cell_naive	5303	0	0	0.14	0.85	0.01
P01137	LAP TGF-beta-1	TGFB1	rs1800472	Schwartzentruber_2018.sensory_neuron	4704	0	0	0.63	0.31	0.06
P01137	LAP TGF-beta-1	TGFB1	rs1800472	TwinsUK.fat	4803	0	0	0.51	0.45	0.05
P01137	LAP TGF-beta-1	TGFB1	rs1800472	TwinsUK.LCL	4803	0	0	0.63	0.3	0.07
P01137	LAP TGF-beta-1	TGFB1	rs1800472	TwinsUK.skin	4803	0	0	0.65	0.28	0.06
P01137	LAP TGF-beta-1	TGFB1	rs1800472	TwinsUK.blood	4799	0	0	0.63	0.3	0.07
P01137	LAP TGF-beta-1	TGFB1	rs1800472	van_de_Bunt_2015.pancreatic_islet	5304	0	0	0.61	0.33	0.06
P01137	LAP TGF-beta-1	TGFB1	rs1800472	FUSION.adipose_naive	5299	0	0	0.54	0.41	0.05
P01137	LAP TGF-beta-1	TGFB1	rs1800472	FUSION.muscle_naive	5298	0	0	0.01	0.99	0
P01138	Beta-NGF	NGF	rs6328	Alasoo_2018.macrophage_naive	6484	0	0	0.42	0.55	0.03
P01138	Beta-NGF	NGF	rs6328	Alasoo_2018.macrophage_IFNg	6484	0	0	0.37	0.6	0.03
P01138	Beta-NGF	NGF	rs6328	Alasoo_2018.macrophage_Salmonella	6484	0	0	0.59	0.37	0.04
P01138	Beta-NGF	NGF	rs6328	Alasoo_2018.macrophage_IFNg+Salmonella	6484	0	0	0.55	0.39	0.05
P01138	Beta-NGF	NGF	rs6328	BrainSeq.brain	6730	0	0	0.52	0.37	0.11
P01138	Beta-NGF	NGF	rs6328	GENCORD.fibroblast	6945	0	0	0	1	0
P01138	Beta-NGF	NGF	rs6328	HipSci.iPSC	6578	0	0	0.61	0.35	0.04
P01138	Beta-NGF	NGF	rs6328	Quach_2016.monocyte_LPS	6869	0	0	0.13	0.79	0.07
P01138	Beta-NGF	NGF	rs6328	Quach_2016.monocyte_Pam3CSK4	6869	0	0	0.03	0.07	0.9
P01138	Beta-NGF	NGF	rs6328	Quach_2016.monocyte_R848	6869	0	0	0.16	0.42	0.42
P01138	Beta-NGF	NGF	rs6328	ROSMAP.brain_naive	6727	0	0	0.45	0.53	0.02
P01138	Beta-NGF	NGF	rs6328	Schwartzentruber_2018.sensory_neuron	6527	0	0	0.59	0.36	0.05
P01138	Beta-NGF	NGF	rs6328	TwinsUK.fat	6411	0	0	0.61	0.36	0.03
P01138	Beta-NGF	NGF	rs6328	TwinsUK.skin	6411	0	0	0.46	0.39	0.14
P01138	Beta-NGF	NGF	rs6328	van_de_Bunt_2015.pancreatic_islet	6799	0	0	0.55	0.39	0.06
P01138	Beta-NGF	NGF	rs6328	FUSION.adipose_naive	6750	0	0	0.6	0.35	0.05
P01138	Beta-NGF	NGF	rs6328	FUSION.muscle_naive	6750	0	0	0.62	0.35	0.03
P01374	TNFB	LTA	rs2229092	Alasoo_2018.macrophage_IFNg	19435	0	0	0	1	0
P01374	TNFB	LTA	rs2229092	Alasoo_2018.macrophage_Salmonella	19435	0	0	0	1	0
P01374	TNFB	LTA	rs2229092	Alasoo_2018.macrophage_IFNg+Salmonella	19435	0	0	0	1	0
P01374	TNFB	LTA	rs2229092	BLUEPRINT.neutrophil	18984	0	0	0.26	0.7	0.04
P01374	TNFB	LTA	rs2229092	BLUEPRINT.T-cell	18984	0	0	0.37	0.6	0.03
P01374	TNFB	LTA	rs2229092	BrainSeq.brain	21077	0	0	0.32	0.65	0.03
P01374	TNFB	LTA	rs2229092	GENCORD.LCL	21893	0	0	0.3	0.67	0.02
P01374	TNFB	LTA	rs2229092	GENCORD.fibroblast	21893	0	0	0.33	0.64	0.03
P01374	TNFB	LTA	rs2229092	GENCORD.T-cell	21893	0	0	0.3	0.67	0.03
P01374	TNFB	LTA	rs2229092	GEUVADIS.LCL	24351	0	0	0.32	0.64	0.04
P01374	TNFB	LTA	rs2229092	Lepik_2017.blood	17050	0	0	0.01	0.99	0
P01374	TNFB	LTA	rs2229092	Nedelec_2016.macrophage_Listeria	22313	0	0	0.15	0.84	0.01
P01374	TNFB	LTA	rs2229092	Nedelec_2016.macrophage_Salmonella	22313	0	0	0	1	0
P01374	TNFB	LTA	rs2229092	Quach_2016.monocyte_naive	22349	0	0	0.29	0.67	0.04
P01374	TNFB	LTA	rs2229092	Quach_2016.monocyte_LPS	22349	0	0	0.17	0.81	0.02
P01374	TNFB	LTA	rs2229092	Quach_2016.monocyte_Pam3CSK4	22349	0	0	0.25	0.71	0.04
P01374	TNFB	LTA	rs2229092	Quach_2016.monocyte_R848	22349	0	0	0	1	0
P01374	TNFB	LTA	rs2229092	Quach_2016.monocyte_IAV	22349	0	0	0	1	0
P01374	TNFB	LTA	rs2229092	ROSMAP.brain_naive	20256	0	0	0.31	0.65	0.04
P01374	TNFB	LTA	rs2229092	Schmiedel_2018.Tfh_memory	22663	0	0	0.29	0.67	0.04
P01374	TNFB	LTA	rs2229092	Schmiedel_2018.Th17_memory	22663	0	0	0.29	0.62	0.1
P01374	TNFB	LTA	rs2229092	Schmiedel_2018.Th1_memory	22663	0	0	0.3	0.67	0.03
P01374	TNFB	LTA	rs2229092	Schmiedel_2018.Th2_memory	22663	0	0	0.29	0.68	0.03
P01374	TNFB	LTA	rs2229092	Schmiedel_2018.Th1-17_memory	22663	0	0	0.29	0.68	0.03
P01374	TNFB	LTA	rs2229092	Schmiedel_2018.Treg_memory	22663	0	0	0.26	0.7	0.05
P01374	TNFB	LTA	rs2229092	Schmiedel_2018.Treg_naive	22663	0	0	0.29	0.68	0.03
P01374	TNFB	LTA	rs2229092	Schmiedel_2018.B-cell_naive	22665	0	0	0.3	0.67	0.03
P01374	TNFB	LTA	rs2229092	Schmiedel_2018.CD4_T-cell_naive	22663	0	0	0.3	0.67	0.03
P01374	TNFB	LTA	rs2229092	Schmiedel_2018.CD4_T-cell_anti-CD3-CD28	22663	0	0	0.3	0.67	0.03
P01374	TNFB	LTA	rs2229092	Schmiedel_2018.CD8_T-cell_naive	22663	0	0	0.31	0.66	0.04
P01374	TNFB	LTA	rs2229092	Schmiedel_2018.CD8_T-cell_anti-CD3-CD28	22663	0	0	0.1	0.89	0.01
P01374	TNFB	LTA	rs2229092	Schmiedel_2018.monocyte_CD16_naive	22665	0	0	0.3	0.67	0.03
P01374	TNFB	LTA	rs2229092	Schmiedel_2018.NK-cell_naive	22663	0	0	0.28	0.69	0.03
P01374	TNFB	LTA	rs2229092	TwinsUK.fat	20068	0	0	0.36	0.58	0.06
P01374	TNFB	LTA	rs2229092	TwinsUK.LCL	20068	0	0	0.18	0.74	0.09
P01374	TNFB	LTA	rs2229092	TwinsUK.skin	20068	0	0	0.35	0.63	0.02
P01374	TNFB	LTA	rs2229092	TwinsUK.blood	20026	0	0	0.31	0.61	0.08
P01374	TNFB	LTA	rs2229092	van_de_Bunt_2015.pancreatic_islet	20632	0	0	0.33	0.64	0.03
P01374	TNFB	LTA	rs2229092	FUSION.adipose_naive	19468	0	0	0.21	0.77	0.02
P02778	CXCL10	CXCL10	rs11548618	Alasoo_2018.macrophage_naive	7881	0	0	0.51	0.44	0.05
P02778	CXCL10	CXCL10	rs11548618	Alasoo_2018.macrophage_IFNg	7881	0	0	0.53	0.42	0.05
P02778	CXCL10	CXCL10	rs11548618	Alasoo_2018.macrophage_Salmonella	7881	0	0	0.49	0.45	0.05
P02778	CXCL10	CXCL10	rs11548618	Alasoo_2018.macrophage_IFNg+Salmonella	7881	0	0	0.54	0.41	0.05
P02778	CXCL10	CXCL10	rs11548618	BLUEPRINT.monocyte	7695	0	0	0.26	0.71	0.03
P02778	CXCL10	CXCL10	rs11548618	BrainSeq.brain	7799	0	0	0.59	0.36	0.04
P02778	CXCL10	CXCL10	rs11548618	GENCORD.LCL	8109	0	0	0	1	0
P02778	CXCL10	CXCL10	rs11548618	GENCORD.fibroblast	8109	0	0	0.55	0.4	0.05
P02778	CXCL10	CXCL10	rs11548618	GENCORD.T-cell	8109	0	0	0.54	0.4	0.05
P02778	CXCL10	CXCL10	rs11548618	GEUVADIS.LCL	8037	0	0	0	1	0
P02778	CXCL10	CXCL10	rs11548618	Lepik_2017.blood	7319	0	0	0.4	0.56	0.04
P02778	CXCL10	CXCL10	rs11548618	Nedelec_2016.macrophage_Listeria	7950	0	0	0.5	0.46	0.05
P02778	CXCL10	CXCL10	rs11548618	Nedelec_2016.macrophage_naive	7950	0	0	0.53	0.42	0.05
P02778	CXCL10	CXCL10	rs11548618	Nedelec_2016.macrophage_Salmonella	7950	0	0	0.53	0.42	0.05
P02778	CXCL10	CXCL10	rs11548618	Quach_2016.monocyte_naive	7807	0	0	0.4	0.53	0.08
P02778	CXCL10	CXCL10	rs11548618	Quach_2016.monocyte_LPS	7807	0	0	0.47	0.44	0.09
P02778	CXCL10	CXCL10	rs11548618	Quach_2016.monocyte_Pam3CSK4	7807	0	0	0.56	0.39	0.05
P02778	CXCL10	CXCL10	rs11548618	Quach_2016.monocyte_R848	7807	0	0	0.54	0.41	0.05
P02778	CXCL10	CXCL10	rs11548618	Quach_2016.monocyte_IAV	7807	0	0	0.55	0.4	0.05
P02778	CXCL10	CXCL10	rs11548618	ROSMAP.brain_naive	7994	0	0	0.57	0.37	0.05
P02778	CXCL10	CXCL10	rs11548618	Schmiedel_2018.CD4_T-cell_anti-CD3-CD28	7966	0	0	0.48	0.47	0.05
P02778	CXCL10	CXCL10	rs11548618	Schmiedel_2018.CD8_T-cell_anti-CD3-CD28	7966	0	0	0.48	0.47	0.05
P02778	CXCL10	CXCL10	rs11548618	Schmiedel_2018.monocyte_CD16_naive	7968	0	0	0.53	0.42	0.05
P02778	CXCL10	CXCL10	rs11548618	Schmiedel_2018.monocyte_naive	7968	0	0	0.55	0.4	0.05
P02778	CXCL10	CXCL10	rs11548618	Schwartzentruber_2018.sensory_neuron	7915	0	0	0.52	0.42	0.05
P02778	CXCL10	CXCL10	rs11548618	TwinsUK.fat	7844	0	0	0.59	0.36	0.05
P02778	CXCL10	CXCL10	rs11548618	TwinsUK.LCL	7844	0	0	0	1	0
P02778	CXCL10	CXCL10	rs11548618	TwinsUK.skin	7844	0	0	0.51	0.44	0.05
P02778	CXCL10	CXCL10	rs11548618	TwinsUK.blood	7843	0	0	0.51	0.44	0.05
P02778	CXCL10	CXCL10	rs11548618	van_de_Bunt_2015.pancreatic_islet	8041	0	0	0.53	0.41	0.05
P02778	CXCL10	CXCL10	rs11548618	FUSION.adipose_naive	7969	0	0	0.55	0.4	0.06
P02778	CXCL10	CXCL10	rs11548618	FUSION.muscle_naive	7969	0	0	0.56	0.39	0.05
P03956	MMP-1	MMP1	rs471994	Alasoo_2018.macrophage_naive	8042	0	0	0.53	0.42	0.05
P03956	MMP-1	MMP1	rs471994	Alasoo_2018.macrophage_IFNg	8042	0	0	0.53	0.41	0.05
P03956	MMP-1	MMP1	rs471994	Alasoo_2018.macrophage_Salmonella	8042	0	0	0.51	0.42	0.07
P03956	MMP-1	MMP1	rs471994	Alasoo_2018.macrophage_IFNg+Salmonella	8042	0	0	0.54	0.42	0.04
P03956	MMP-1	MMP1	rs471994	GENCORD.LCL	8277	0	0	0.49	0.45	0.06
P03956	MMP-1	MMP1	rs471994	GENCORD.fibroblast	8279	0	0	0.01	0.98	0.01
P03956	MMP-1	MMP1	rs471994	GENCORD.T-cell	8277	0	0	0.46	0.37	0.17
P03956	MMP-1	MMP1	rs471994	HipSci.iPSC	8155	0	0	0.56	0.41	0.03
P03956	MMP-1	MMP1	rs471994	Lepik_2017.blood	7441	0	0	0.01	0.19	0.8
P03956	MMP-1	MMP1	rs471994	Nedelec_2016.macrophage_Listeria	8205	0	0	0	0	1
P03956	MMP-1	MMP1	rs471994	Nedelec_2016.macrophage_naive	8205	0	0	0	0	1
P03956	MMP-1	MMP1	rs471994	Nedelec_2016.macrophage_Salmonella	8205	0	0	0	0	1
P03956	MMP-1	MMP1	rs471994	Quach_2016.monocyte_naive	7860	0	0	0	0	1
P03956	MMP-1	MMP1	rs471994	Quach_2016.monocyte_LPS	7860	0	0	0	0	1
P03956	MMP-1	MMP1	rs471994	Quach_2016.monocyte_Pam3CSK4	7860	0	0	0	0	1
P03956	MMP-1	MMP1	rs471994	Quach_2016.monocyte_R848	7860	0	0	0	0	1
P03956	MMP-1	MMP1	rs471994	Quach_2016.monocyte_IAV	7860	0	0	0	0	1
P03956	MMP-1	MMP1	rs471994	Schmiedel_2018.CD4_T-cell_anti-CD3-CD28	8168	0	0	0	0	1
P03956	MMP-1	MMP1	rs471994	Schmiedel_2018.CD8_T-cell_anti-CD3-CD28	8168	0	0	0.3	0.23	0.47
P03956	MMP-1	MMP1	rs471994	Schwartzentruber_2018.sensory_neuron	8051	0	0	0.53	0.42	0.05
P03956	MMP-1	MMP1	rs471994	TwinsUK.skin	7996	0	0	0.39	0.59	0.02
P03956	MMP-1	MMP1	rs471994	van_de_Bunt_2015.pancreatic_islet	8193	0	0	0.52	0.4	0.08
P06127	CD5	CD5	rs674379	Alasoo_2018.macrophage_IFNg+Salmonella	5138	0	0	0.58	0.32	0.1
P06127	CD5	CD5	rs674379	BLUEPRINT.monocyte	5343	0	0	0.65	0.3	0.05
P06127	CD5	CD5	rs674379	BLUEPRINT.T-cell	5342	0	0	0.48	0.27	0.25
P06127	CD5	CD5	rs674379	BrainSeq.brain	5868	0	0	0	0.65	0.35
P06127	CD5	CD5	rs674379	GENCORD.LCL	5999	0	0	0.6	0.35	0.04
P06127	CD5	CD5	rs674379	GENCORD.fibroblast	5998	0	0	0.6	0.34	0.06
P06127	CD5	CD5	rs674379	GENCORD.T-cell	5997	0	0	0.59	0.37	0.04
P06127	CD5	CD5	rs674379	GEUVADIS.LCL	6136	0	0	0.41	0.26	0.33
P06127	CD5	CD5	rs674379	Lepik_2017.blood	5028	0	0	0.1	0.84	0.05
P06127	CD5	CD5	rs674379	Nedelec_2016.macrophage_Listeria	6065	0	0	0	0.51	0.49
P06127	CD5	CD5	rs674379	Nedelec_2016.macrophage_naive	6064	0	0	0	0.84	0.16
P06127	CD5	CD5	rs674379	Quach_2016.monocyte_naive	5882	0	0	0.25	0.21	0.54
P06127	CD5	CD5	rs674379	Quach_2016.monocyte_LPS	5882	0	0	0.21	0.44	0.35
P06127	CD5	CD5	rs674379	Quach_2016.monocyte_Pam3CSK4	5882	0	0	0.01	0.22	0.76
P06127	CD5	CD5	rs674379	Quach_2016.monocyte_R848	5882	0	0	0.04	0.06	0.89
P06127	CD5	CD5	rs674379	Quach_2016.monocyte_IAV	5882	0	0	0.42	0.5	0.08
P06127	CD5	CD5	rs674379	ROSMAP.brain_naive	5678	0	0	0.68	0.3	0.03
P06127	CD5	CD5	rs674379	Schmiedel_2018.Tfh_memory	5922	0	0	0.59	0.36	0.05
P06127	CD5	CD5	rs674379	Schmiedel_2018.Th17_memory	5922	0	0	0.59	0.35	0.06
P06127	CD5	CD5	rs674379	Schmiedel_2018.Th1_memory	5921	0	0	0.59	0.34	0.07
P06127	CD5	CD5	rs674379	Schmiedel_2018.Th2_memory	5922	0	0	0.59	0.35	0.06
P06127	CD5	CD5	rs674379	Schmiedel_2018.Th1-17_memory	5922	0	0	0.58	0.36	0.06
P06127	CD5	CD5	rs674379	Schmiedel_2018.Treg_memory	5922	0	0	0.59	0.36	0.05
P06127	CD5	CD5	rs674379	Schmiedel_2018.Treg_naive	5922	0	0	0.58	0.36	0.05
P06127	CD5	CD5	rs674379	Schmiedel_2018.B-cell_naive	5922	0	0	0.6	0.35	0.05
P06127	CD5	CD5	rs674379	Schmiedel_2018.CD4_T-cell_naive	5922	0	0	0.56	0.38	0.05
P06127	CD5	CD5	rs674379	Schmiedel_2018.CD4_T-cell_anti-CD3-CD28	5922	0	0	0.55	0.4	0.05
P06127	CD5	CD5	rs674379	Schmiedel_2018.CD8_T-cell_naive	5922	0	0	0.15	0.24	0.61
P06127	CD5	CD5	rs674379	Schmiedel_2018.CD8_T-cell_anti-CD3-CD28	5922	0	0	0.38	0.58	0.03
P06127	CD5	CD5	rs674379	Schmiedel_2018.monocyte_CD16_naive	5922	0	0	0	0.06	0.94
P06127	CD5	CD5	rs674379	Schmiedel_2018.monocyte_naive	5922	0	0	0.32	0.36	0.31
P06127	CD5	CD5	rs674379	Schmiedel_2018.NK-cell_naive	5922	0	0	0.6	0.35	0.05
P06127	CD5	CD5	rs674379	TwinsUK.fat	5325	0	0	0.48	0.3	0.23
P06127	CD5	CD5	rs674379	TwinsUK.LCL	5325	0	0	0.63	0.34	0.03
P06127	CD5	CD5	rs674379	TwinsUK.skin	5325	0	0	0	0.54	0.45
P06127	CD5	CD5	rs674379	TwinsUK.blood	5324	0	0	0.59	0.37	0.04
P06127	CD5	CD5	rs674379	van_de_Bunt_2015.pancreatic_islet	5939	0	0	0.62	0.34	0.04
P06127	CD5	CD5	rs674379	FUSION.adipose_naive	5645	0	0	0.63	0.32	0.05
P06127	CD5	CD5	rs674379	FUSION.muscle_naive	5645	0	0	0.54	0.43	0.03
P09238	MMP-10	MMP10	rs17860955	Alasoo_2018.macrophage_naive	8070	0	0	0.5	0.45	0.05
P09238	MMP-10	MMP10	rs17860955	Alasoo_2018.macrophage_IFNg	8070	0	0	0.52	0.43	0.05
P09238	MMP-10	MMP10	rs17860955	Alasoo_2018.macrophage_Salmonella	8070	0	0	0.51	0.43	0.05
P09238	MMP-10	MMP10	rs17860955	Alasoo_2018.macrophage_IFNg+Salmonella	8070	0	0	0.53	0.42	0.05
P09238	MMP-10	MMP10	rs17860955	GENCORD.fibroblast	8303	0	0	0.52	0.43	0.05
P09238	MMP-10	MMP10	rs17860955	GENCORD.T-cell	8301	0	0	0.52	0.43	0.05
P09238	MMP-10	MMP10	rs17860955	HipSci.iPSC	8183	0	0	0.49	0.45	0.07
P09238	MMP-10	MMP10	rs17860955	Nedelec_2016.macrophage_Listeria	8223	0	0	0.54	0.41	0.06
P09238	MMP-10	MMP10	rs17860955	Nedelec_2016.macrophage_Salmonella	8223	0	0	0.53	0.41	0.06
P09238	MMP-10	MMP10	rs17860955	Quach_2016.monocyte_naive	7877	0	0	0.03	0.97	0
P09238	MMP-10	MMP10	rs17860955	Quach_2016.monocyte_LPS	7877	0	0	0.54	0.41	0.05
P09238	MMP-10	MMP10	rs17860955	Quach_2016.monocyte_Pam3CSK4	7877	0	0	0.5	0.46	0.04
P09238	MMP-10	MMP10	rs17860955	Quach_2016.monocyte_R848	7877	0	0	0.51	0.42	0.06
P09238	MMP-10	MMP10	rs17860955	Quach_2016.monocyte_IAV	7877	0	0	0.4	0.57	0.03
P09238	MMP-10	MMP10	rs17860955	Schmiedel_2018.CD4_T-cell_anti-CD3-CD28	8188	0	0	0.54	0.41	0.05
P09238	MMP-10	MMP10	rs17860955	Schwartzentruber_2018.sensory_neuron	8077	0	0	0.53	0.42	0.05
P09238	MMP-10	MMP10	rs17860955	TwinsUK.skin	8018	0	0	0.49	0.46	0.04
P09238	MMP-10	MMP10	rs17860955	van_de_Bunt_2015.pancreatic_islet	8217	0	0	0.51	0.44	0.05
P09341	CXCL1	CXCL1	rs1366949	Alasoo_2018.macrophage_naive	4759	0	0	0.59	0.28	0.12
P09341	CXCL1	CXCL1	rs1366949	Alasoo_2018.macrophage_IFNg	4759	0	0	0.6	0.29	0.11
P09341	CXCL1	CXCL1	rs1366949	Alasoo_2018.macrophage_Salmonella	4759	0	0	0.61	0.3	0.09
P09341	CXCL1	CXCL1	rs1366949	Alasoo_2018.macrophage_IFNg+Salmonella	4759	0	0	0.42	0.25	0.33
P09341	CXCL1	CXCL1	rs1366949	BLUEPRINT.monocyte	4757	0	0	0	0.08	0.92
P09341	CXCL1	CXCL1	rs1366949	BLUEPRINT.neutrophil	4757	0	0	0.53	0.43	0.04
P09341	CXCL1	CXCL1	rs1366949	BrainSeq.brain	5022	0	0	0.66	0.28	0.06
P09341	CXCL1	CXCL1	rs1366949	GENCORD.LCL	5165	0	0	0.64	0.32	0.04
P09341	CXCL1	CXCL1	rs1366949	GENCORD.fibroblast	5165	0	0	0.56	0.29	0.15
P09341	CXCL1	CXCL1	rs1366949	GENCORD.T-cell	5161	0	0	0.63	0.33	0.04
P09341	CXCL1	CXCL1	rs1366949	HipSci.iPSC	4834	0	0	0.67	0.29	0.04
P09341	CXCL1	CXCL1	rs1366949	Lepik_2017.blood	4737	0	0	0.16	0.83	0.01
P09341	CXCL1	CXCL1	rs1366949	Nedelec_2016.macrophage_Listeria	5308	0	0	0.62	0.31	0.06
P09341	CXCL1	CXCL1	rs1366949	Nedelec_2016.macrophage_naive	5308	0	0	0.64	0.32	0.04
P09341	CXCL1	CXCL1	rs1366949	Nedelec_2016.macrophage_Salmonella	5308	0	0	0.65	0.31	0.05
P09341	CXCL1	CXCL1	rs1366949	Quach_2016.monocyte_naive	5156	0	0	0.41	0.31	0.29
P09341	CXCL1	CXCL1	rs1366949	Quach_2016.monocyte_LPS	5156	0	0	0.21	0.17	0.62
P09341	CXCL1	CXCL1	rs1366949	Quach_2016.monocyte_Pam3CSK4	5156	0	0	0.02	0.06	0.91
P09341	CXCL1	CXCL1	rs1366949	Quach_2016.monocyte_R848	5156	0	0	0.04	0.05	0.91
P09341	CXCL1	CXCL1	rs1366949	Quach_2016.monocyte_IAV	5156	0	0	0.64	0.3	0.05
P09341	CXCL1	CXCL1	rs1366949	ROSMAP.brain_naive	4980	0	0	0.69	0.26	0.04
P09341	CXCL1	CXCL1	rs1366949	Schmiedel_2018.CD4_T-cell_anti-CD3-CD28	5316	0	0	0.43	0.54	0.04
P09341	CXCL1	CXCL1	rs1366949	Schmiedel_2018.monocyte_CD16_naive	5316	0	0	0.6	0.34	0.06
P09341	CXCL1	CXCL1	rs1366949	Schmiedel_2018.monocyte_naive	5316	0	0	0.42	0.27	0.3
P09341	CXCL1	CXCL1	rs1366949	Schwartzentruber_2018.sensory_neuron	4770	0	0	0.62	0.32	0.06
P09341	CXCL1	CXCL1	rs1366949	TwinsUK.fat	4505	0	0	0.7	0.25	0.04
P09341	CXCL1	CXCL1	rs1366949	TwinsUK.skin	4505	0	0	0.64	0.31	0.05
P09341	CXCL1	CXCL1	rs1366949	TwinsUK.blood	4504	0	0	0.44	0.25	0.32
P09341	CXCL1	CXCL1	rs1366949	van_de_Bunt_2015.pancreatic_islet	5187	0	0	0.61	0.32	0.07
P09341	CXCL1	CXCL1	rs1366949	FUSION.adipose_naive	5034	0	0	0.51	0.28	0.21
P09603	CSF-1	CSF1	rs17610659	Alasoo_2018.macrophage_naive	6006	0	0	0.56	0.36	0.08
P09603	CSF-1	CSF1	rs17610659	Alasoo_2018.macrophage_IFNg	6006	0	0	0.57	0.38	0.05
P09603	CSF-1	CSF1	rs17610659	Alasoo_2018.macrophage_Salmonella	6006	0	0	0.58	0.37	0.04
P09603	CSF-1	CSF1	rs17610659	Alasoo_2018.macrophage_IFNg+Salmonella	6006	0	0	0.53	0.43	0.04
P09603	CSF-1	CSF1	rs17610659	BLUEPRINT.monocyte	5926	0	0	0.57	0.36	0.07
P09603	CSF-1	CSF1	rs17610659	BLUEPRINT.neutrophil	5926	0	0	0.6	0.35	0.04
P09603	CSF-1	CSF1	rs17610659	BLUEPRINT.T-cell	5926	0	0	0.61	0.34	0.05
P09603	CSF-1	CSF1	rs17610659	BrainSeq.brain	6174	0	0	0.61	0.36	0.02
P09603	CSF-1	CSF1	rs17610659	GENCORD.LCL	6367	0	0	0.58	0.38	0.03
P09603	CSF-1	CSF1	rs17610659	GENCORD.fibroblast	6367	0	0	0.6	0.36	0.04
P09603	CSF-1	CSF1	rs17610659	GENCORD.T-cell	6366	0	0	0.59	0.38	0.04
P09603	CSF-1	CSF1	rs17610659	GEUVADIS.LCL	6566	0	0	0.54	0.32	0.15
P09603	CSF-1	CSF1	rs17610659	HipSci.iPSC	6074	0	0	0	0.01	0.99
P09603	CSF-1	CSF1	rs17610659	Lepik_2017.blood	5569	0	0	0.55	0.43	0.02
P09603	CSF-1	CSF1	rs17610659	Nedelec_2016.macrophage_Listeria	6528	0	0	0.59	0.37	0.04
P09603	CSF-1	CSF1	rs17610659	Nedelec_2016.macrophage_naive	6528	0	0	0.58	0.39	0.04
P09603	CSF-1	CSF1	rs17610659	Nedelec_2016.macrophage_Salmonella	6528	0	0	0.59	0.37	0.03
P09603	CSF-1	CSF1	rs17610659	Quach_2016.monocyte_naive	6290	0	0	0.54	0.43	0.03
P09603	CSF-1	CSF1	rs17610659	Quach_2016.monocyte_LPS	6290	0	0	0.56	0.38	0.06
P09603	CSF-1	CSF1	rs17610659	Quach_2016.monocyte_Pam3CSK4	6290	0	0	0.57	0.38	0.04
P09603	CSF-1	CSF1	rs17610659	Quach_2016.monocyte_R848	6290	0	0	0.59	0.37	0.04
P09603	CSF-1	CSF1	rs17610659	Quach_2016.monocyte_IAV	6290	0	0	0.61	0.35	0.04
P09603	CSF-1	CSF1	rs17610659	ROSMAP.brain_naive	6118	0	0	0.55	0.43	0.02
P09603	CSF-1	CSF1	rs17610659	Schmiedel_2018.Tfh_memory	6404	0	0	0.59	0.37	0.04
P09603	CSF-1	CSF1	rs17610659	Schmiedel_2018.Th17_memory	6404	0	0	0.59	0.37	0.04
P09603	CSF-1	CSF1	rs17610659	Schmiedel_2018.Th1_memory	6389	0	0	0.58	0.36	0.06
P09603	CSF-1	CSF1	rs17610659	Schmiedel_2018.Th2_memory	6404	0	0	0.59	0.36	0.06
P09603	CSF-1	CSF1	rs17610659	Schmiedel_2018.Th1-17_memory	6398	0	0	0.55	0.37	0.08
P09603	CSF-1	CSF1	rs17610659	Schmiedel_2018.Treg_memory	6404	0	0	0.55	0.4	0.05
P09603	CSF-1	CSF1	rs17610659	Schmiedel_2018.Treg_naive	6404	0	0	0.55	0.36	0.09
P09603	CSF-1	CSF1	rs17610659	Schmiedel_2018.CD4_T-cell_naive	6403	0	0	0.57	0.37	0.06
P09603	CSF-1	CSF1	rs17610659	Schmiedel_2018.CD4_T-cell_anti-CD3-CD28	6404	0	0	0.59	0.37	0.05
P09603	CSF-1	CSF1	rs17610659	Schmiedel_2018.CD8_T-cell_naive	6404	0	0	0.59	0.36	0.05
P09603	CSF-1	CSF1	rs17610659	Schmiedel_2018.CD8_T-cell_anti-CD3-CD28	6404	0	0	0.58	0.38	0.04
P09603	CSF-1	CSF1	rs17610659	Schmiedel_2018.monocyte_naive	6408	0	0	0.55	0.39	0.05
P09603	CSF-1	CSF1	rs17610659	Schmiedel_2018.NK-cell_naive	6406	0	0	0.58	0.38	0.04
P09603	CSF-1	CSF1	rs17610659	Schwartzentruber_2018.sensory_neuron	6008	0	0	0.53	0.33	0.14
P09603	CSF-1	CSF1	rs17610659	TwinsUK.fat	5899	0	0	0.05	0.05	0.89
P09603	CSF-1	CSF1	rs17610659	TwinsUK.LCL	5899	0	0	0.6	0.37	0.03
P09603	CSF-1	CSF1	rs17610659	TwinsUK.skin	5899	0	0	0.55	0.39	0.06
P09603	CSF-1	CSF1	rs17610659	TwinsUK.blood	5890	0	0	0.61	0.35	0.03
P09603	CSF-1	CSF1	rs17610659	van_de_Bunt_2015.pancreatic_islet	6229	0	0	0.59	0.37	0.04
P09603	CSF-1	CSF1	rs17610659	FUSION.adipose_naive	6138	0	0	0.55	0.43	0.03
P09603	CSF-1	CSF1	rs17610659	FUSION.muscle_naive	6138	0	0	0.35	0.2	0.45
P10145	IL-8	IL8	rs6446951	Alasoo_2018.macrophage_naive	5054	0	0	0.63	0.31	0.06
P10145	IL-8	IL8	rs6446951	Alasoo_2018.macrophage_IFNg	5054	0	0	0.63	0.31	0.06
P10145	IL-8	IL8	rs6446951	Alasoo_2018.macrophage_Salmonella	5054	0	0	0.6	0.34	0.06
P10145	IL-8	IL8	rs6446951	Alasoo_2018.macrophage_IFNg+Salmonella	5054	0	0	0.61	0.33	0.06
P10145	IL-8	IL8	rs6446951	BLUEPRINT.monocyte	5005	0	0	0.62	0.33	0.05
P10145	IL-8	IL8	rs6446951	BLUEPRINT.neutrophil	5005	0	0	0.53	0.34	0.12
P10145	IL-8	IL8	rs6446951	BLUEPRINT.T-cell	5005	0	0	0.58	0.37	0.05
P10145	IL-8	IL8	rs6446951	BrainSeq.brain	5320	0	0	0.65	0.3	0.04
P10145	IL-8	IL8	rs6446951	GENCORD.LCL	5462	0	0	0.61	0.3	0.09
P10145	IL-8	IL8	rs6446951	GENCORD.fibroblast	5462	0	0	0.63	0.32	0.05
P10145	IL-8	IL8	rs6446951	GENCORD.T-cell	5458	0	0	0.59	0.3	0.11
P10145	IL-8	IL8	rs6446951	GEUVADIS.LCL	5817	0	0	0.63	0.33	0.05
P10145	IL-8	IL8	rs6446951	Lepik_2017.blood	5018	0	0	0	0.23	0.77
P10145	IL-8	IL8	rs6446951	Nedelec_2016.macrophage_Listeria	5625	0	0	0.59	0.36	0.05
P10145	IL-8	IL8	rs6446951	Nedelec_2016.macrophage_naive	5625	0	0	0.56	0.33	0.11
P10145	IL-8	IL8	rs6446951	Nedelec_2016.macrophage_Salmonella	5625	0	0	0.62	0.32	0.05
P10145	IL-8	IL8	rs6446951	Quach_2016.monocyte_naive	5465	0	0	0.62	0.31	0.07
P10145	IL-8	IL8	rs6446951	Quach_2016.monocyte_LPS	5465	0	0	0.62	0.32	0.05
P10145	IL-8	IL8	rs6446951	Quach_2016.monocyte_Pam3CSK4	5465	0	0	0.62	0.33	0.05
P10145	IL-8	IL8	rs6446951	Quach_2016.monocyte_R848	5465	0	0	0.54	0.33	0.14
P10145	IL-8	IL8	rs6446951	Quach_2016.monocyte_IAV	5465	0	0	0.63	0.31	0.06
P10145	IL-8	IL8	rs6446951	ROSMAP.brain_naive	5292	0	0	0.69	0.26	0.05
P10145	IL-8	IL8	rs6446951	Schmiedel_2018.Tfh_memory	5614	0	0	0.59	0.33	0.08
P10145	IL-8	IL8	rs6446951	Schmiedel_2018.Treg_memory	5614	0	0	0.6	0.34	0.06
P10145	IL-8	IL8	rs6446951	Schmiedel_2018.Treg_naive	5614	0	0	0.59	0.34	0.07
P10145	IL-8	IL8	rs6446951	Schmiedel_2018.B-cell_naive	5614	0	0	0.59	0.35	0.06
P10145	IL-8	IL8	rs6446951	Schmiedel_2018.CD4_T-cell_naive	5614	0	0	0.56	0.33	0.11
P10145	IL-8	IL8	rs6446951	Schmiedel_2018.CD4_T-cell_anti-CD3-CD28	5614	0	0	0.6	0.33	0.07
P10145	IL-8	IL8	rs6446951	Schmiedel_2018.CD8_T-cell_naive	5614	0	0	0.58	0.36	0.06
P10145	IL-8	IL8	rs6446951	Schmiedel_2018.CD8_T-cell_anti-CD3-CD28	5613	0	0	0.61	0.33	0.06
P10145	IL-8	IL8	rs6446951	Schmiedel_2018.monocyte_CD16_naive	5614	0	0	0.6	0.33	0.07
P10145	IL-8	IL8	rs6446951	Schmiedel_2018.monocyte_naive	5614	0	0	0.48	0.31	0.21
P10145	IL-8	IL8	rs6446951	Schmiedel_2018.NK-cell_naive	5614	0	0	0.61	0.34	0.06
P10145	IL-8	IL8	rs6446951	Schwartzentruber_2018.sensory_neuron	5062	0	0	0.63	0.31	0.06
P10145	IL-8	IL8	rs6446951	TwinsUK.fat	4743	0	0	0.68	0.25	0.07
P10145	IL-8	IL8	rs6446951	TwinsUK.LCL	4743	0	0	0.61	0.3	0.09
P10145	IL-8	IL8	rs6446951	TwinsUK.skin	4743	0	0	0.67	0.28	0.05
P10145	IL-8	IL8	rs6446951	TwinsUK.blood	4742	0	0	0.62	0.31	0.06
P10145	IL-8	IL8	rs6446951	van_de_Bunt_2015.pancreatic_islet	5442	0	0	0.57	0.37	0.06
P10145	IL-8	IL8	rs6446951	FUSION.adipose_naive	5292	0	0	0.61	0.29	0.09
P10147	MIP-1 alpha	CCL3	rs8951	Alasoo_2018.macrophage_naive	1993	0.65	0.12	0.18	0.03	0.02
P10147	MIP-1 alpha	CCL3	rs8951	Alasoo_2018.macrophage_IFNg	1993	0.65	0.12	0.18	0.03	0.02
P10147	MIP-1 alpha	CCL3	rs8951	Alasoo_2018.macrophage_Salmonella	1993	0.63	0.13	0.18	0.04	0.02
P10147	MIP-1 alpha	CCL3	rs8951	Alasoo_2018.macrophage_IFNg+Salmonella	1993	0.63	0.13	0.18	0.04	0.02
P10147	MIP-1 alpha	CCL3	rs8951	BLUEPRINT.monocyte	1896	0.45	0.08	0.36	0.07	0.04
P10147	MIP-1 alpha	CCL3	rs8951	BLUEPRINT.neutrophil	1896	0.44	0.09	0.36	0.08	0.03
P10147	MIP-1 alpha	CCL3	rs8951	BLUEPRINT.T-cell	1896	0.45	0.09	0.36	0.07	0.03
P10147	MIP-1 alpha	CCL3	rs8951	BrainSeq.brain	2055	0.66	0.11	0.19	0.03	0.01
P10147	MIP-1 alpha	CCL3	rs8951	GENCORD.LCL	2120	0.65	0.12	0.18	0.03	0.01
P10147	MIP-1 alpha	CCL3	rs8951	GENCORD.fibroblast	2120	0.65	0.12	0.18	0.03	0.02
P10147	MIP-1 alpha	CCL3	rs8951	GENCORD.T-cell	2120	0.64	0.13	0.18	0.04	0.02
P10147	MIP-1 alpha	CCL3	rs8951	GEUVADIS.LCL	5833	0	0	0	0.35	0.65
P10147	MIP-1 alpha	CCL3	rs8951	Lepik_2017.blood	1823	0.64	0.09	0.22	0.03	0.02
P10147	MIP-1 alpha	CCL3	rs8951	Nedelec_2016.macrophage_Listeria	2136	0.62	0.13	0.19	0.04	0.02
P10147	MIP-1 alpha	CCL3	rs8951	Nedelec_2016.macrophage_naive	2136	0.63	0.13	0.19	0.04	0.02
P10147	MIP-1 alpha	CCL3	rs8951	Nedelec_2016.macrophage_Salmonella	2136	0.63	0.12	0.19	0.04	0.02
P10147	MIP-1 alpha	CCL3	rs8951	Quach_2016.monocyte_naive	2002	0.65	0.12	0.18	0.03	0.02
P10147	MIP-1 alpha	CCL3	rs8951	Quach_2016.monocyte_LPS	2002	0.63	0.14	0.17	0.04	0.02
P10147	MIP-1 alpha	CCL3	rs8951	Quach_2016.monocyte_Pam3CSK4	2002	0.64	0.14	0.17	0.04	0.02
P10147	MIP-1 alpha	CCL3	rs8951	Quach_2016.monocyte_R848	2002	0.65	0.12	0.18	0.03	0.02
P10147	MIP-1 alpha	CCL3	rs8951	Quach_2016.monocyte_IAV	2002	0.64	0.13	0.17	0.04	0.02
P10147	MIP-1 alpha	CCL3	rs8951	ROSMAP.brain_naive	2007	0.67	0.1	0.19	0.03	0.01
P10147	MIP-1 alpha	CCL3	rs8951	Schmiedel_2018.Tfh_memory	2141	0.43	0.09	0.37	0.08	0.04
P10147	MIP-1 alpha	CCL3	rs8951	Schmiedel_2018.Th1_memory	2139	0.43	0.09	0.37	0.08	0.04
P10147	MIP-1 alpha	CCL3	rs8951	Schmiedel_2018.Treg_memory	2141	0.43	0.09	0.37	0.08	0.04
P10147	MIP-1 alpha	CCL3	rs8951	Schmiedel_2018.Treg_naive	2141	0.42	0.09	0.37	0.08	0.04
P10147	MIP-1 alpha	CCL3	rs8951	Schmiedel_2018.B-cell_naive	2141	0.43	0.09	0.37	0.08	0.04
P10147	MIP-1 alpha	CCL3	rs8951	Schmiedel_2018.CD4_T-cell_naive	2141	0.42	0.1	0.36	0.08	0.04
P10147	MIP-1 alpha	CCL3	rs8951	Schmiedel_2018.CD4_T-cell_anti-CD3-CD28	2141	0.42	0.1	0.36	0.08	0.03
P10147	MIP-1 alpha	CCL3	rs8951	Schmiedel_2018.CD8_T-cell_naive	2141	0.43	0.09	0.37	0.08	0.04
P10147	MIP-1 alpha	CCL3	rs8951	Schmiedel_2018.CD8_T-cell_anti-CD3-CD28	2141	0.43	0.09	0.37	0.08	0.04
P10147	MIP-1 alpha	CCL3	rs8951	Schmiedel_2018.monocyte_CD16_naive	2141	0.43	0.09	0.37	0.08	0.04
P10147	MIP-1 alpha	CCL3	rs8951	Schmiedel_2018.monocyte_naive	2141	0.43	0.09	0.37	0.08	0.04
P10147	MIP-1 alpha	CCL3	rs8951	Schmiedel_2018.NK-cell_naive	2141	0.43	0.09	0.37	0.08	0.04
P10147	MIP-1 alpha	CCL3	rs8951	Schwartzentruber_2018.sensory_neuron	1990	0.64	0.12	0.18	0.03	0.02
P10147	MIP-1 alpha	CCL3	rs8951	TwinsUK.fat	1921	0.63	0.14	0.17	0.04	0.01
P10147	MIP-1 alpha	CCL3	rs8951	TwinsUK.LCL	1921	0.67	0.1	0.18	0.03	0.01
P10147	MIP-1 alpha	CCL3	rs8951	TwinsUK.skin	1921	0.66	0.11	0.18	0.03	0.01
P10147	MIP-1 alpha	CCL3	rs8951	TwinsUK.blood	1919	0.67	0.11	0.18	0.03	0.02
P10147	MIP-1 alpha	CCL3	rs8951	van_de_Bunt_2015.pancreatic_islet	2016	0.64	0.12	0.18	0.04	0.02
P10147	MIP-1 alpha	CCL3	rs8951	FUSION.adipose_naive	1977	0.62	0.12	0.2	0.04	0.02
P13232	IL-7	IL7	rs112359206	Alasoo_2018.macrophage_IFNg	6237	0	0	0.58	0.37	0.06
P13232	IL-7	IL7	rs112359206	Alasoo_2018.macrophage_Salmonella	6237	0	0	0.58	0.36	0.06
P13232	IL-7	IL7	rs112359206	Alasoo_2018.macrophage_IFNg+Salmonella	6237	0	0	0.52	0.42	0.05
P13232	IL-7	IL7	rs112359206	BLUEPRINT.monocyte	6496	0	0	0.29	0.65	0.06
P13232	IL-7	IL7	rs112359206	BrainSeq.brain	6463	0	0	0.6	0.37	0.04
P13232	IL-7	IL7	rs112359206	GENCORD.LCL	6859	0	0	0.51	0.42	0.07
P13232	IL-7	IL7	rs112359206	GENCORD.fibroblast	6859	0	0	0.54	0.41	0.05
P13232	IL-7	IL7	rs112359206	GENCORD.T-cell	6859	0	0	0.51	0.41	0.07
P13232	IL-7	IL7	rs112359206	GEUVADIS.LCL	7009	0	0	0	1	0
P13232	IL-7	IL7	rs112359206	Lepik_2017.blood	6186	0	0	0.53	0.4	0.07
P13232	IL-7	IL7	rs112359206	Nedelec_2016.macrophage_Listeria	6814	0	0	0.01	0.11	0.88
P13232	IL-7	IL7	rs112359206	Nedelec_2016.macrophage_naive	6814	0	0	0.55	0.35	0.1
P13232	IL-7	IL7	rs112359206	Nedelec_2016.macrophage_Salmonella	6814	0	0	0	0.06	0.94
P13232	IL-7	IL7	rs112359206	Quach_2016.monocyte_naive	6495	0	0	0.49	0.47	0.04
P13232	IL-7	IL7	rs112359206	Quach_2016.monocyte_LPS	6495	0	0	0.22	0.28	0.49
P13232	IL-7	IL7	rs112359206	Quach_2016.monocyte_Pam3CSK4	6495	0	0	0	0.08	0.92
P13232	IL-7	IL7	rs112359206	Quach_2016.monocyte_R848	6495	0	0	0	0.99	0.01
P13232	IL-7	IL7	rs112359206	Quach_2016.monocyte_IAV	6495	0	0	0.56	0.38	0.07
P13232	IL-7	IL7	rs112359206	Schmiedel_2018.Tfh_memory	6629	0	0	0.4	0.56	0.04
P13232	IL-7	IL7	rs112359206	Schmiedel_2018.Th17_memory	6629	0	0	0.25	0.73	0.02
P13232	IL-7	IL7	rs112359206	Schmiedel_2018.Th1_memory	6629	0	0	0.53	0.42	0.05
P13232	IL-7	IL7	rs112359206	Schmiedel_2018.Th2_memory	6629	0	0	0.01	0.98	0
P13232	IL-7	IL7	rs112359206	Schmiedel_2018.Th1-17_memory	6629	0	0	0.32	0.64	0.04
P13232	IL-7	IL7	rs112359206	Schmiedel_2018.Treg_memory	6629	0	0	0.41	0.55	0.04
P13232	IL-7	IL7	rs112359206	Schmiedel_2018.Treg_naive	6629	0	0	0.53	0.42	0.05
P13232	IL-7	IL7	rs112359206	Schmiedel_2018.B-cell_naive	6630	0	0	0.57	0.37	0.07
P13232	IL-7	IL7	rs112359206	Schmiedel_2018.monocyte_CD16_naive	6630	0	0	0.51	0.44	0.05
P13232	IL-7	IL7	rs112359206	Schmiedel_2018.monocyte_naive	6630	0	0	0.58	0.36	0.05
P13232	IL-7	IL7	rs112359206	Schmiedel_2018.NK-cell_naive	6630	0	0	0.58	0.37	0.05
P13232	IL-7	IL7	rs112359206	Schwartzentruber_2018.sensory_neuron	6344	0	0	0.57	0.38	0.05
P13232	IL-7	IL7	rs112359206	TwinsUK.fat	6607	0	0	0.6	0.35	0.05
P13232	IL-7	IL7	rs112359206	TwinsUK.LCL	6607	0	0	0	1	0
P13232	IL-7	IL7	rs112359206	TwinsUK.skin	6607	0	0	0.6	0.34	0.06
P13232	IL-7	IL7	rs112359206	van_de_Bunt_2015.pancreatic_islet	6565	0	0	0.58	0.37	0.05
P13232	IL-7	IL7	rs112359206	FUSION.adipose_naive	6397	0	0	0.27	0.65	0.08
P13236	CCL4	CCL4	rs8064426	Alasoo_2018.macrophage_naive	1976	0.6	0.11	0.22	0.04	0.02
P13236	CCL4	CCL4	rs8064426	Alasoo_2018.macrophage_IFNg	1976	0.6	0.11	0.22	0.04	0.02
P13236	CCL4	CCL4	rs8064426	Alasoo_2018.macrophage_Salmonella	1976	0.59	0.13	0.22	0.05	0.02
P13236	CCL4	CCL4	rs8064426	Alasoo_2018.macrophage_IFNg+Salmonella	1976	0.6	0.12	0.22	0.04	0.02
P13236	CCL4	CCL4	rs8064426	BLUEPRINT.monocyte	1880	0.62	0.11	0.21	0.04	0.02
P13236	CCL4	CCL4	rs8064426	BLUEPRINT.neutrophil	1880	0.61	0.12	0.2	0.04	0.03
P13236	CCL4	CCL4	rs8064426	BLUEPRINT.T-cell	1880	0.62	0.12	0.2	0.04	0.02
P13236	CCL4	CCL4	rs8064426	BrainSeq.brain	2031	0.61	0.11	0.22	0.04	0.02
P13236	CCL4	CCL4	rs8064426	GENCORD.LCL	2095	0.61	0.12	0.22	0.04	0.02
P13236	CCL4	CCL4	rs8064426	GENCORD.T-cell	2095	0.6	0.12	0.21	0.04	0.02
P13236	CCL4	CCL4	rs8064426	GEUVADIS.LCL	5831	0	0	0.17	0.26	0.57
P13236	CCL4	CCL4	rs8064426	Lepik_2017.blood	1804	0.63	0.09	0.23	0.03	0.02
P13236	CCL4	CCL4	rs8064426	Nedelec_2016.macrophage_Listeria	2107	0.58	0.12	0.23	0.05	0.02
P13236	CCL4	CCL4	rs8064426	Nedelec_2016.macrophage_naive	2107	0.59	0.12	0.23	0.05	0.02
P13236	CCL4	CCL4	rs8064426	Nedelec_2016.macrophage_Salmonella	2107	0.59	0.11	0.23	0.04	0.02
P13236	CCL4	CCL4	rs8064426	Quach_2016.monocyte_naive	1977	0.61	0.12	0.21	0.04	0.02
P13236	CCL4	CCL4	rs8064426	Quach_2016.monocyte_LPS	1977	0.61	0.12	0.21	0.04	0.02
P13236	CCL4	CCL4	rs8064426	Quach_2016.monocyte_Pam3CSK4	1977	0.6	0.12	0.21	0.04	0.02
P13236	CCL4	CCL4	rs8064426	Quach_2016.monocyte_R848	1977	0.58	0.15	0.2	0.05	0.02
P13236	CCL4	CCL4	rs8064426	Quach_2016.monocyte_IAV	1977	0.6	0.12	0.21	0.04	0.02
P13236	CCL4	CCL4	rs8064426	ROSMAP.brain_naive	1985	0.61	0.11	0.22	0.04	0.02
P13236	CCL4	CCL4	rs8064426	Schmiedel_2018.Tfh_memory	2111	0.57	0.13	0.22	0.05	0.02
P13236	CCL4	CCL4	rs8064426	Schmiedel_2018.Th1_memory	2110	0.57	0.13	0.22	0.05	0.02
P13236	CCL4	CCL4	rs8064426	Schmiedel_2018.Th2_memory	2111	0.57	0.13	0.22	0.05	0.02
P13236	CCL4	CCL4	rs8064426	Schmiedel_2018.Th1-17_memory	2110	0.58	0.12	0.23	0.05	0.02
P13236	CCL4	CCL4	rs8064426	Schmiedel_2018.Treg_memory	2111	0.58	0.12	0.23	0.05	0.02
P13236	CCL4	CCL4	rs8064426	Schmiedel_2018.Treg_naive	2111	0.58	0.13	0.22	0.05	0.02
P13236	CCL4	CCL4	rs8064426	Schmiedel_2018.B-cell_naive	2111	0.57	0.14	0.22	0.05	0.02
P13236	CCL4	CCL4	rs8064426	Schmiedel_2018.CD4_T-cell_naive	2111	0.58	0.12	0.23	0.05	0.03
P13236	CCL4	CCL4	rs8064426	Schmiedel_2018.CD4_T-cell_anti-CD3-CD28	2111	0.58	0.12	0.23	0.05	0.02
P13236	CCL4	CCL4	rs8064426	Schmiedel_2018.CD8_T-cell_naive	2111	0.58	0.12	0.23	0.05	0.02
P13236	CCL4	CCL4	rs8064426	Schmiedel_2018.CD8_T-cell_anti-CD3-CD28	2111	0.58	0.12	0.23	0.05	0.02
P13236	CCL4	CCL4	rs8064426	Schmiedel_2018.monocyte_CD16_naive	2111	0.58	0.12	0.23	0.05	0.02
P13236	CCL4	CCL4	rs8064426	Schmiedel_2018.monocyte_naive	2111	0.59	0.12	0.23	0.05	0.02
P13236	CCL4	CCL4	rs8064426	Schmiedel_2018.NK-cell_naive	2111	0.59	0.11	0.23	0.04	0.03
P13236	CCL4	CCL4	rs8064426	Schwartzentruber_2018.sensory_neuron	1973	0.57	0.15	0.21	0.05	0.02
P13236	CCL4	CCL4	rs8064426	TwinsUK.fat	1898	0.7	0.1	0.16	0.02	0.01
P13236	CCL4	CCL4	rs8064426	TwinsUK.LCL	1898	0.69	0.11	0.16	0.03	0.02
P13236	CCL4	CCL4	rs8064426	TwinsUK.skin	1898	0.69	0.11	0.16	0.03	0.01
P13236	CCL4	CCL4	rs8064426	TwinsUK.blood	1896	0.65	0.14	0.15	0.03	0.02
P13236	CCL4	CCL4	rs8064426	van_de_Bunt_2015.pancreatic_islet	1994	0.6	0.11	0.22	0.04	0.02
P13236	CCL4	CCL4	rs8064426	FUSION.adipose_naive	1964	0.67	0.12	0.17	0.03	0.01
P13236	CCL4	CCL4	rs8064426	FUSION.muscle_naive	1964	0.67	0.12	0.17	0.03	0.02
P14210	HGF	HGF	rs5745687	Alasoo_2018.macrophage_naive	6387	0	0	0.57	0.37	0.06
P14210	HGF	HGF	rs5745687	Alasoo_2018.macrophage_IFNg	6387	0	0	0.57	0.38	0.06
P14210	HGF	HGF	rs5745687	Alasoo_2018.macrophage_IFNg+Salmonella	6387	0	0	0.54	0.4	0.05
P14210	HGF	HGF	rs5745687	BLUEPRINT.monocyte	6486	0	0	0.56	0.34	0.1
P14210	HGF	HGF	rs5745687	BLUEPRINT.neutrophil	6486	0	0	0.58	0.35	0.06
P14210	HGF	HGF	rs5745687	BrainSeq.brain	6911	0	0	0.5	0.45	0.05
P14210	HGF	HGF	rs5745687	GENCORD.LCL	6927	0	0	0.56	0.38	0.06
P14210	HGF	HGF	rs5745687	GENCORD.fibroblast	6927	0	0	0.57	0.38	0.05
P14210	HGF	HGF	rs5745687	GENCORD.T-cell	6927	0	0	0.59	0.37	0.05
P14210	HGF	HGF	rs5745687	GEUVADIS.LCL	7092	0	0	0.43	0.53	0.03
P14210	HGF	HGF	rs5745687	Lepik_2017.blood	6429	0	0	0.61	0.35	0.04
P14210	HGF	HGF	rs5745687	Nedelec_2016.macrophage_Listeria	7090	0	0	0.55	0.36	0.08
P14210	HGF	HGF	rs5745687	Nedelec_2016.macrophage_naive	7090	0	0	0.51	0.42	0.06
P14210	HGF	HGF	rs5745687	Nedelec_2016.macrophage_Salmonella	7090	0	0	0.55	0.39	0.06
P14210	HGF	HGF	rs5745687	Quach_2016.monocyte_naive	6791	0	0	0.58	0.37	0.05
P14210	HGF	HGF	rs5745687	ROSMAP.brain_naive	6807	0	0	0.52	0.44	0.04
P14210	HGF	HGF	rs5745687	Schmiedel_2018.monocyte_CD16_naive	7208	0	0	0.56	0.39	0.05
P14210	HGF	HGF	rs5745687	Schmiedel_2018.monocyte_naive	7208	0	0	0.54	0.4	0.06
P14210	HGF	HGF	rs5745687	Schwartzentruber_2018.sensory_neuron	6423	0	0	0.58	0.36	0.06
P14210	HGF	HGF	rs5745687	TwinsUK.fat	6414	0	0	0.61	0.35	0.04
P14210	HGF	HGF	rs5745687	TwinsUK.skin	6414	0	0	0.53	0.4	0.07
P14210	HGF	HGF	rs5745687	TwinsUK.blood	6409	0	0	0.58	0.34	0.08
P14210	HGF	HGF	rs5745687	van_de_Bunt_2015.pancreatic_islet	6957	0	0	0.57	0.37	0.06
P14210	HGF	HGF	rs5745687	FUSION.adipose_naive	6713	0	0	0.57	0.38	0.05
P14210	HGF	HGF	rs5745687	FUSION.muscle_naive	6713	0	0	0.54	0.42	0.05
P15692	VEGF_A	VEGFA	rs6921438	Alasoo_2018.macrophage_naive	6234	0	0	0.57	0.36	0.07
P15692	VEGF_A	VEGFA	rs6921438	Alasoo_2018.macrophage_IFNg	6234	0	0	0.58	0.36	0.06
P15692	VEGF_A	VEGFA	rs6921438	Alasoo_2018.macrophage_Salmonella	6234	0	0	0.58	0.37	0.05
P15692	VEGF_A	VEGFA	rs6921438	Alasoo_2018.macrophage_IFNg+Salmonella	6234	0	0	0.59	0.37	0.04
P15692	VEGF_A	VEGFA	rs6921438	BLUEPRINT.monocyte	6197	0	0	0.56	0.41	0.03
P15692	VEGF_A	VEGFA	rs6921438	BLUEPRINT.neutrophil	6197	0	0	0	1	0
P15692	VEGF_A	VEGFA	rs6921438	BrainSeq.brain	6341	0	0	0.57	0.4	0.03
P15692	VEGF_A	VEGFA	rs6921438	GENCORD.LCL	6670	0	0	0.57	0.37	0.06
P15692	VEGF_A	VEGFA	rs6921438	GENCORD.fibroblast	6670	0	0	0.56	0.4	0.04
P15692	VEGF_A	VEGFA	rs6921438	GENCORD.T-cell	6670	0	0	0.58	0.38	0.04
P15692	VEGF_A	VEGFA	rs6921438	GEUVADIS.LCL	6646	0	0	0.43	0.55	0.02
P15692	VEGF_A	VEGFA	rs6921438	HipSci.iPSC	6427	0	0	0.47	0.31	0.21
P15692	VEGF_A	VEGFA	rs6921438	Lepik_2017.blood	5764	0	0	0	1	0
P15692	VEGF_A	VEGFA	rs6921438	Nedelec_2016.macrophage_Listeria	6618	0	0	0.55	0.4	0.04
P15692	VEGF_A	VEGFA	rs6921438	Nedelec_2016.macrophage_naive	6618	0	0	0.56	0.4	0.03
P15692	VEGF_A	VEGFA	rs6921438	Nedelec_2016.macrophage_Salmonella	6618	0	0	0.56	0.38	0.06
P15692	VEGF_A	VEGFA	rs6921438	Quach_2016.monocyte_naive	6234	0	0	0.61	0.35	0.04
P15692	VEGF_A	VEGFA	rs6921438	Quach_2016.monocyte_LPS	6234	0	0	0.61	0.36	0.03
P15692	VEGF_A	VEGFA	rs6921438	Quach_2016.monocyte_Pam3CSK4	6234	0	0	0.59	0.38	0.03
P15692	VEGF_A	VEGFA	rs6921438	Quach_2016.monocyte_R848	6234	0	0	0.58	0.39	0.03
P15692	VEGF_A	VEGFA	rs6921438	Quach_2016.monocyte_IAV	6234	0	0	0.6	0.37	0.03
P15692	VEGF_A	VEGFA	rs6921438	ROSMAP.brain_naive	6499	0	0	0.63	0.35	0.02
P15692	VEGF_A	VEGFA	rs6921438	Schmiedel_2018.Tfh_memory	6463	0	0	0.55	0.38	0.07
P15692	VEGF_A	VEGFA	rs6921438	Schmiedel_2018.Treg_memory	6463	0	0	0.58	0.38	0.04
P15692	VEGF_A	VEGFA	rs6921438	Schmiedel_2018.Treg_naive	6463	0	0	0.58	0.37	0.05
P15692	VEGF_A	VEGFA	rs6921438	Schmiedel_2018.CD4_T-cell_anti-CD3-CD28	6463	0	0	0.57	0.39	0.04
P15692	VEGF_A	VEGFA	rs6921438	Schmiedel_2018.CD8_T-cell_naive	6463	0	0	0.58	0.37	0.05
P15692	VEGF_A	VEGFA	rs6921438	Schmiedel_2018.CD8_T-cell_anti-CD3-CD28	6463	0	0	0.57	0.38	0.05
P15692	VEGF_A	VEGFA	rs6921438	Schmiedel_2018.monocyte_naive	6463	0	0	0.53	0.43	0.04
P15692	VEGF_A	VEGFA	rs6921438	Schmiedel_2018.NK-cell_naive	6463	0	0	0.58	0.38	0.04
P15692	VEGF_A	VEGFA	rs6921438	Schwartzentruber_2018.sensory_neuron	6280	0	0	0.59	0.37	0.04
P15692	VEGF_A	VEGFA	rs6921438	TwinsUK.fat	6446	0	0	0.61	0.37	0.03
P15692	VEGF_A	VEGFA	rs6921438	TwinsUK.LCL	6446	0	0	0	1	0
P15692	VEGF_A	VEGFA	rs6921438	TwinsUK.skin	6446	0	0	0.58	0.38	0.04
P15692	VEGF_A	VEGFA	rs6921438	TwinsUK.blood	6438	0	0	0.57	0.39	0.04
P15692	VEGF_A	VEGFA	rs6921438	van_de_Bunt_2015.pancreatic_islet	6555	0	0	0.58	0.38	0.04
P15692	VEGF_A	VEGFA	rs6921438	FUSION.adipose_naive	6132	0	0	0.58	0.39	0.03
P15692	VEGF_A	VEGFA	rs6921438	FUSION.muscle_naive	6132	0	0	0.61	0.35	0.04
P22301	IL-10	IL10	rs12123181	Alasoo_2018.macrophage_naive	3551	0	0	0.71	0.24	0.05
P22301	IL-10	IL10	rs12123181	Alasoo_2018.macrophage_IFNg	3551	0	0	0.69	0.25	0.06
P22301	IL-10	IL10	rs12123181	Alasoo_2018.macrophage_Salmonella	3551	0	0	0.72	0.23	0.05
P22301	IL-10	IL10	rs12123181	Alasoo_2018.macrophage_IFNg+Salmonella	3551	0	0	0.27	0.1	0.62
P22301	IL-10	IL10	rs12123181	BLUEPRINT.monocyte	3472	0	0	0.56	0.21	0.23
P22301	IL-10	IL10	rs12123181	BLUEPRINT.T-cell	3472	0	0	0.69	0.24	0.07
P22301	IL-10	IL10	rs12123181	GENCORD.LCL	3835	0	0	0.69	0.26	0.05
P22301	IL-10	IL10	rs12123181	GENCORD.T-cell	3835	0	0	0.7	0.24	0.05
P22301	IL-10	IL10	rs12123181	GEUVADIS.LCL	4037	0	0	0.72	0.24	0.04
P22301	IL-10	IL10	rs12123181	Lepik_2017.blood	3317	0	0	0	1	0
P22301	IL-10	IL10	rs12123181	Nedelec_2016.macrophage_Listeria	3759	0	0	0.66	0.26	0.08
P22301	IL-10	IL10	rs12123181	Nedelec_2016.macrophage_naive	3759	0	0	0.69	0.26	0.05
P22301	IL-10	IL10	rs12123181	Nedelec_2016.macrophage_Salmonella	3759	0	0	0.69	0.24	0.06
P22301	IL-10	IL10	rs12123181	Quach_2016.monocyte_naive	3654	0	0	0.67	0.24	0.09
P22301	IL-10	IL10	rs12123181	Quach_2016.monocyte_LPS	3653	0	0	0.64	0.31	0.05
P22301	IL-10	IL10	rs12123181	Quach_2016.monocyte_Pam3CSK4	3654	0	0	0.48	0.48	0.04
P22301	IL-10	IL10	rs12123181	Quach_2016.monocyte_R848	3654	0	0	0.63	0.32	0.05
P22301	IL-10	IL10	rs12123181	Quach_2016.monocyte_IAV	3654	0	0	0.55	0.39	0.07
P22301	IL-10	IL10	rs12123181	ROSMAP.brain_naive	3733	0	0	0.74	0.22	0.04
P22301	IL-10	IL10	rs12123181	Schmiedel_2018.Tfh_memory	3807	0	0	0.69	0.24	0.07
P22301	IL-10	IL10	rs12123181	Schmiedel_2018.Th17_memory	3807	0	0	0.67	0.25	0.08
P22301	IL-10	IL10	rs12123181	Schmiedel_2018.Th1_memory	3806	0	0	0.66	0.25	0.08
P22301	IL-10	IL10	rs12123181	Schmiedel_2018.Th1-17_memory	3807	0	0	0.68	0.25	0.07
P22301	IL-10	IL10	rs12123181	Schmiedel_2018.Treg_memory	3807	0	0	0.68	0.26	0.06
P22301	IL-10	IL10	rs12123181	Schmiedel_2018.Treg_naive	3807	0	0	0.67	0.26	0.07
P22301	IL-10	IL10	rs12123181	Schmiedel_2018.CD4_T-cell_anti-CD3-CD28	3807	0	0	0.68	0.25	0.07
P22301	IL-10	IL10	rs12123181	Schmiedel_2018.CD8_T-cell_anti-CD3-CD28	3807	0	0	0.65	0.24	0.11
P22301	IL-10	IL10	rs12123181	Schmiedel_2018.monocyte_CD16_naive	3806	0	0	0.67	0.27	0.06
P22301	IL-10	IL10	rs12123181	Schmiedel_2018.monocyte_naive	3807	0	0	0.39	0.53	0.08
P22301	IL-10	IL10	rs12123181	TwinsUK.fat	3448	0	0	0.67	0.25	0.08
P22301	IL-10	IL10	rs12123181	TwinsUK.LCL	3448	0	0	0.57	0.18	0.26
P22301	IL-10	IL10	rs12123181	van_de_Bunt_2015.pancreatic_islet	3717	0	0	0.69	0.25	0.06
P22301	IL-10	IL10	rs12123181	FUSION.adipose_naive	3694	0	0	0.48	0.16	0.36
P25942	CD40	CD40	rs1883832	Alasoo_2018.macrophage_naive	6377	0	0	0.59	0.36	0.05
P25942	CD40	CD40	rs1883832	Alasoo_2018.macrophage_IFNg	6377	0	0	0.56	0.38	0.06
P25942	CD40	CD40	rs1883832	Alasoo_2018.macrophage_Salmonella	6377	0	0	0.59	0.36	0.05
P25942	CD40	CD40	rs1883832	Alasoo_2018.macrophage_IFNg+Salmonella	6377	0	0	0.59	0.37	0.04
P25942	CD40	CD40	rs1883832	BLUEPRINT.monocyte	6482	0	0	0	1	0
P25942	CD40	CD40	rs1883832	BLUEPRINT.neutrophil	6482	0	0	0	1	0
P25942	CD40	CD40	rs1883832	BLUEPRINT.T-cell	6482	0	0	0.02	0.96	0.01
P25942	CD40	CD40	rs1883832	BrainSeq.brain	6890	0	0	0.27	0.71	0.02
P25942	CD40	CD40	rs1883832	GENCORD.LCL	6899	0	0	0.59	0.37	0.04
P25942	CD40	CD40	rs1883832	GENCORD.fibroblast	6899	0	0	0.05	0.18	0.77
P25942	CD40	CD40	rs1883832	GENCORD.T-cell	6899	0	0	0.56	0.34	0.1
P25942	CD40	CD40	rs1883832	GEUVADIS.LCL	7206	0	0	0.6	0.36	0.03
P25942	CD40	CD40	rs1883832	HipSci.iPSC	6501	0	0	0	0.03	0.96
P25942	CD40	CD40	rs1883832	Lepik_2017.blood	6263	0	0	0	1	0
P25942	CD40	CD40	rs1883832	Nedelec_2016.macrophage_Listeria	7075	0	0	0.52	0.37	0.11
P25942	CD40	CD40	rs1883832	Nedelec_2016.macrophage_naive	7075	0	0	0.2	0.15	0.65
P25942	CD40	CD40	rs1883832	Nedelec_2016.macrophage_Salmonella	7075	0	0	0.53	0.43	0.04
P25942	CD40	CD40	rs1883832	Quach_2016.monocyte_naive	6886	0	0	0	1	0
P25942	CD40	CD40	rs1883832	Quach_2016.monocyte_LPS	6886	0	0	0	0.54	0.46
P25942	CD40	CD40	rs1883832	Quach_2016.monocyte_Pam3CSK4	6886	0	0	0.01	0.52	0.47
P25942	CD40	CD40	rs1883832	Quach_2016.monocyte_R848	6886	0	0	0.54	0.36	0.1
P25942	CD40	CD40	rs1883832	Quach_2016.monocyte_IAV	6886	0	0	0	0.99	0.01
P25942	CD40	CD40	rs1883832	ROSMAP.brain_naive	6674	0	0	0	0.01	0.99
P25942	CD40	CD40	rs1883832	Schmiedel_2018.Tfh_memory	7171	0	0	0.57	0.39	0.04
P25942	CD40	CD40	rs1883832	Schmiedel_2018.Th17_memory	7171	0	0	0.55	0.4	0.05
P25942	CD40	CD40	rs1883832	Schmiedel_2018.Th1_memory	7152	0	0	0.54	0.39	0.06
P25942	CD40	CD40	rs1883832	Schmiedel_2018.Th2_memory	7171	0	0	0.56	0.39	0.05
P25942	CD40	CD40	rs1883832	Schmiedel_2018.Th1-17_memory	7170	0	0	0.55	0.41	0.05
P25942	CD40	CD40	rs1883832	Schmiedel_2018.Treg_memory	7171	0	0	0.56	0.4	0.04
P25942	CD40	CD40	rs1883832	Schmiedel_2018.Treg_naive	7171	0	0	0.55	0.4	0.05
P25942	CD40	CD40	rs1883832	Schmiedel_2018.B-cell_naive	7174	0	0	0.04	0.06	0.9
P25942	CD40	CD40	rs1883832	Schmiedel_2018.CD4_T-cell_naive	7171	0	0	0.54	0.4	0.06
P25942	CD40	CD40	rs1883832	Schmiedel_2018.CD4_T-cell_anti-CD3-CD28	7171	0	0	0.5	0.46	0.04
P25942	CD40	CD40	rs1883832	Schmiedel_2018.CD8_T-cell_naive	7171	0	0	0.56	0.4	0.04
P25942	CD40	CD40	rs1883832	Schmiedel_2018.CD8_T-cell_anti-CD3-CD28	7171	0	0	0.55	0.41	0.04
P25942	CD40	CD40	rs1883832	Schmiedel_2018.monocyte_CD16_naive	7174	0	0	0.01	0.99	0
P25942	CD40	CD40	rs1883832	Schmiedel_2018.monocyte_naive	7174	0	0	0	0.99	0.01
P25942	CD40	CD40	rs1883832	Schmiedel_2018.NK-cell_naive	7172	0	0	0.5	0.37	0.12
P25942	CD40	CD40	rs1883832	Schwartzentruber_2018.sensory_neuron	6339	0	0	0.35	0.27	0.38
P25942	CD40	CD40	rs1883832	TwinsUK.fat	6519	0	0	0.01	0.12	0.86
P25942	CD40	CD40	rs1883832	TwinsUK.LCL	6519	0	0	0.56	0.38	0.06
P25942	CD40	CD40	rs1883832	TwinsUK.skin	6519	0	0	0.02	0.04	0.94
P25942	CD40	CD40	rs1883832	TwinsUK.blood	6519	0	0	0.21	0.73	0.06
P25942	CD40	CD40	rs1883832	van_de_Bunt_2015.pancreatic_islet	6723	0	0	0.38	0.27	0.35
P25942	CD40	CD40	rs1883832	FUSION.adipose_naive	6918	0	0	0	0.03	0.97
P25942	CD40	CD40	rs1883832	FUSION.muscle_naive	6918	0	0	0.37	0.46	0.17
P28325	CST5	CST5	rs4815244	van_de_Bunt_2015.pancreatic_islet	7729	0	0	0.49	0.4	0.12
P29460	IL-12B	IL12B	rs10076557	Alasoo_2018.macrophage_IFNg	6014	0	0	0.55	0.39	0.06
P29460	IL-12B	IL12B	rs10076557	Alasoo_2018.macrophage_Salmonella	6014	0	0	0.6	0.35	0.05
P29460	IL-12B	IL12B	rs10076557	Alasoo_2018.macrophage_IFNg+Salmonella	6014	0	0	0.59	0.35	0.06
P29460	IL-12B	IL12B	rs10076557	GENCORD.LCL	6592	0	0	0.55	0.41	0.04
P29460	IL-12B	IL12B	rs10076557	GENCORD.T-cell	6592	0	0	0.56	0.38	0.06
P29460	IL-12B	IL12B	rs10076557	GEUVADIS.LCL	6643	0	0	0.57	0.39	0.03
P29460	IL-12B	IL12B	rs10076557	Nedelec_2016.macrophage_Listeria	6511	0	0	0.59	0.36	0.04
P29460	IL-12B	IL12B	rs10076557	Nedelec_2016.macrophage_Salmonella	6511	0	0	0.58	0.36	0.06
P29460	IL-12B	IL12B	rs10076557	Quach_2016.monocyte_naive	6378	0	0	0.6	0.36	0.04
P29460	IL-12B	IL12B	rs10076557	Quach_2016.monocyte_LPS	6378	0	0	0.59	0.36	0.05
P29460	IL-12B	IL12B	rs10076557	Quach_2016.monocyte_Pam3CSK4	6378	0	0	0.58	0.37	0.05
P29460	IL-12B	IL12B	rs10076557	Quach_2016.monocyte_R848	6378	0	0	0.59	0.36	0.04
P29460	IL-12B	IL12B	rs10076557	Quach_2016.monocyte_IAV	6378	0	0	0.54	0.36	0.1
P29460	IL-12B	IL12B	rs10076557	TwinsUK.LCL	6206	0	0	0.51	0.43	0.06
P39905	hGDNF	GDNF	rs62360376	Alasoo_2018.macrophage_naive	5189	0	0	0.53	0.42	0.05
P39905	hGDNF	GDNF	rs62360376	Alasoo_2018.macrophage_IFNg	5189	0	0	0.52	0.43	0.05
P39905	hGDNF	GDNF	rs62360376	Alasoo_2018.macrophage_Salmonella	5189	0	0	0.59	0.36	0.05
P39905	hGDNF	GDNF	rs62360376	Alasoo_2018.macrophage_IFNg+Salmonella	5189	0	0	0.62	0.32	0.06
P39905	hGDNF	GDNF	rs62360376	BrainSeq.brain	5967	0	0	0.59	0.36	0.05
P39905	hGDNF	GDNF	rs62360376	GENCORD.fibroblast	5847	0	0	0	1	0
P39905	hGDNF	GDNF	rs62360376	HipSci.iPSC	5262	0	0	0.33	0.55	0.12
P39905	hGDNF	GDNF	rs62360376	ROSMAP.brain_naive	5568	0	0	0.58	0.32	0.09
P39905	hGDNF	GDNF	rs62360376	Schwartzentruber_2018.sensory_neuron	5181	0	0	0.58	0.36	0.05
P39905	hGDNF	GDNF	rs62360376	TwinsUK.skin	5369	0	0	0.16	0.83	0.01
P39905	hGDNF	GDNF	rs62360376	van_de_Bunt_2015.pancreatic_islet	5691	0	0	0.59	0.36	0.06
P39905	hGDNF	GDNF	rs62360376	FUSION.muscle_naive	5718	0	0	0.52	0.43	0.05
P42830	CXCL5	CXCL5	rs450373	Alasoo_2018.macrophage_naive	4534	0	0	0.65	0.28	0.06
P42830	CXCL5	CXCL5	rs450373	Alasoo_2018.macrophage_IFNg	4534	0	0	0.65	0.29	0.06
P42830	CXCL5	CXCL5	rs450373	Alasoo_2018.macrophage_Salmonella	4534	0	0	0.66	0.28	0.06
P42830	CXCL5	CXCL5	rs450373	Alasoo_2018.macrophage_IFNg+Salmonella	4534	0	0	0.65	0.29	0.06
P42830	CXCL5	CXCL5	rs450373	BLUEPRINT.monocyte	4614	0	0	0	0.01	0.99
P42830	CXCL5	CXCL5	rs450373	BLUEPRINT.T-cell	4614	0	0	0.6	0.26	0.13
P42830	CXCL5	CXCL5	rs450373	BrainSeq.brain	4778	0	0	0.17	0.13	0.7
P42830	CXCL5	CXCL5	rs450373	GENCORD.LCL	4928	0	0	0.6	0.36	0.04
P42830	CXCL5	CXCL5	rs450373	GENCORD.fibroblast	4928	0	0	0.62	0.28	0.1
P42830	CXCL5	CXCL5	rs450373	GENCORD.T-cell	4924	0	0	0.65	0.3	0.05
P42830	CXCL5	CXCL5	rs450373	HipSci.iPSC	4605	0	0	0	0.05	0.95
P42830	CXCL5	CXCL5	rs450373	Lepik_2017.blood	4573	0	0	0	0	1
P42830	CXCL5	CXCL5	rs450373	Nedelec_2016.macrophage_Listeria	5072	0	0	0.65	0.31	0.05
P42830	CXCL5	CXCL5	rs450373	Nedelec_2016.macrophage_naive	5072	0	0	0.62	0.34	0.05
P42830	CXCL5	CXCL5	rs450373	Nedelec_2016.macrophage_Salmonella	5072	0	0	0.65	0.31	0.05
P42830	CXCL5	CXCL5	rs450373	Quach_2016.monocyte_naive	4918	0	0	0.6	0.28	0.12
P42830	CXCL5	CXCL5	rs450373	Quach_2016.monocyte_LPS	4918	0	0	0.61	0.32	0.06
P42830	CXCL5	CXCL5	rs450373	Quach_2016.monocyte_Pam3CSK4	4918	0	0	0.59	0.37	0.04
P42830	CXCL5	CXCL5	rs450373	Quach_2016.monocyte_R848	4918	0	0	0.62	0.34	0.04
P42830	CXCL5	CXCL5	rs450373	Quach_2016.monocyte_IAV	4918	0	0	0.62	0.33	0.05
P42830	CXCL5	CXCL5	rs450373	ROSMAP.brain_naive	4737	0	0	0.28	0.12	0.6
P42830	CXCL5	CXCL5	rs450373	Schmiedel_2018.monocyte_naive	5084	0	0	0.61	0.34	0.06
P42830	CXCL5	CXCL5	rs450373	Schwartzentruber_2018.sensory_neuron	4545	0	0	0.63	0.31	0.06
P42830	CXCL5	CXCL5	rs450373	TwinsUK.fat	4271	0	0	0	0.04	0.95
P42830	CXCL5	CXCL5	rs450373	TwinsUK.blood	4270	0	0	0	0.01	0.99
P42830	CXCL5	CXCL5	rs450373	van_de_Bunt_2015.pancreatic_islet	5054	0	0	0.57	0.3	0.12
P42830	CXCL5	CXCL5	rs450373	FUSION.adipose_naive	4849	0	0	0	0.06	0.94
P50225	ST1A1	SULT1A1	rs149278	Alasoo_2018.macrophage_naive	3714	0	0	0.21	0.59	0.2
P50225	ST1A1	SULT1A1	rs149278	Alasoo_2018.macrophage_IFNg	3714	0	0	0.49	0.28	0.23
P50225	ST1A1	SULT1A1	rs149278	Alasoo_2018.macrophage_Salmonella	3714	0	0	0.27	0.51	0.22
P50225	ST1A1	SULT1A1	rs149278	Alasoo_2018.macrophage_IFNg+Salmonella	3714	0	0	0.51	0.29	0.2
P50225	ST1A1	SULT1A1	rs149278	BLUEPRINT.monocyte	4200	0	0	0.02	0.02	0.96
P50225	ST1A1	SULT1A1	rs149278	BLUEPRINT.neutrophil	4200	0	0	0.36	0.17	0.47
P50225	ST1A1	SULT1A1	rs149278	BLUEPRINT.T-cell	4200	0	0	0.11	0.54	0.35
P50225	ST1A1	SULT1A1	rs149278	BrainSeq.brain	3439	0	0	0	0.59	0.41
P50225	ST1A1	SULT1A1	rs149278	GENCORD.LCL	4587	0	0	0	0.02	0.98
P50225	ST1A1	SULT1A1	rs149278	GENCORD.T-cell	4587	0	0	0.07	0.11	0.82
P50225	ST1A1	SULT1A1	rs149278	HipSci.iPSC	3751	0	0	0.01	0.77	0.22
P50225	ST1A1	SULT1A1	rs149278	Lepik_2017.blood	3599	0	0	0	1	0
P50225	ST1A1	SULT1A1	rs149278	Nedelec_2016.macrophage_Listeria	4668	0	0	0	0.05	0.94
P50225	ST1A1	SULT1A1	rs149278	Nedelec_2016.macrophage_naive	4668	0	0	0	0.12	0.88
P50225	ST1A1	SULT1A1	rs149278	Nedelec_2016.macrophage_Salmonella	4668	0	0	0	0.01	0.99
P50225	ST1A1	SULT1A1	rs149278	Quach_2016.monocyte_naive	4496	0	0	0.4	0.3	0.31
P50225	ST1A1	SULT1A1	rs149278	Quach_2016.monocyte_LPS	4496	0	0	0.61	0.28	0.11
P50225	ST1A1	SULT1A1	rs149278	Quach_2016.monocyte_Pam3CSK4	4496	0	0	0.64	0.29	0.07
P50225	ST1A1	SULT1A1	rs149278	Quach_2016.monocyte_R848	4496	0	0	0.59	0.27	0.14
P50225	ST1A1	SULT1A1	rs149278	Quach_2016.monocyte_IAV	4496	0	0	0.43	0.22	0.34
P50225	ST1A1	SULT1A1	rs149278	ROSMAP.brain_naive	3921	0	0	0	0.56	0.44
P50225	ST1A1	SULT1A1	rs149278	Schmiedel_2018.Tfh_memory	4525	0	0	0.56	0.35	0.09
P50225	ST1A1	SULT1A1	rs149278	Schmiedel_2018.Th17_memory	4525	0	0	0.54	0.36	0.1
P50225	ST1A1	SULT1A1	rs149278	Schmiedel_2018.Th1_memory	4522	0	0	0.54	0.35	0.12
P50225	ST1A1	SULT1A1	rs149278	Schmiedel_2018.Th2_memory	4525	0	0	0.55	0.34	0.1
P50225	ST1A1	SULT1A1	rs149278	Schmiedel_2018.Th1-17_memory	4521	0	0	0.55	0.32	0.13
P50225	ST1A1	SULT1A1	rs149278	Schmiedel_2018.Treg_memory	4525	0	0	0.59	0.32	0.09
P50225	ST1A1	SULT1A1	rs149278	Schmiedel_2018.Treg_naive	4525	0	0	0.36	0.52	0.12
P50225	ST1A1	SULT1A1	rs149278	Schmiedel_2018.B-cell_naive	4526	0	0	0.01	0.93	0.06
P50225	ST1A1	SULT1A1	rs149278	Schmiedel_2018.CD4_T-cell_naive	4525	0	0	0.51	0.4	0.1
P50225	ST1A1	SULT1A1	rs149278	Schmiedel_2018.CD4_T-cell_anti-CD3-CD28	4525	0	0	0.66	0.29	0.05
P50225	ST1A1	SULT1A1	rs149278	Schmiedel_2018.CD8_T-cell_naive	4525	0	0	0.45	0.43	0.12
P50225	ST1A1	SULT1A1	rs149278	Schmiedel_2018.CD8_T-cell_anti-CD3-CD28	4525	0	0	0.66	0.29	0.05
P50225	ST1A1	SULT1A1	rs149278	Schmiedel_2018.monocyte_CD16_naive	4526	0	0	0.02	0.06	0.92
P50225	ST1A1	SULT1A1	rs149278	Schmiedel_2018.monocyte_naive	4526	0	0	0.61	0.29	0.11
P50225	ST1A1	SULT1A1	rs149278	Schmiedel_2018.NK-cell_naive	4525	0	0	0.6	0.32	0.08
P50225	ST1A1	SULT1A1	rs149278	Schwartzentruber_2018.sensory_neuron	3718	0	0	0.26	0.15	0.59
P50225	ST1A1	SULT1A1	rs149278	TwinsUK.fat	3445	0	0	0.41	0.26	0.33
P50225	ST1A1	SULT1A1	rs149278	TwinsUK.LCL	3445	0	0	0	0.01	0.99
P50225	ST1A1	SULT1A1	rs149278	TwinsUK.skin	3445	0	0	0	0.85	0.15
P50225	ST1A1	SULT1A1	rs149278	TwinsUK.blood	3441	0	0	0.01	0.26	0.73
P50225	ST1A1	SULT1A1	rs149278	van_de_Bunt_2015.pancreatic_islet	4187	0	0	0.68	0.25	0.07
P50225	ST1A1	SULT1A1	rs149278	FUSION.adipose_naive	4670	0	0	0.08	0.13	0.79
P50225	ST1A1	SULT1A1	rs149278	FUSION.muscle_naive	4670	0	0	0	0.08	0.92
P50591	TRAIL	TNFSF10	rs574044675	Alasoo_2018.macrophage_naive	6073	0	0	0.59	0.36	0.06
P50591	TRAIL	TNFSF10	rs574044675	Alasoo_2018.macrophage_IFNg	6073	0	0	0.6	0.35	0.06
P50591	TRAIL	TNFSF10	rs574044675	Alasoo_2018.macrophage_Salmonella	6073	0	0	0.58	0.36	0.06
P50591	TRAIL	TNFSF10	rs574044675	Alasoo_2018.macrophage_IFNg+Salmonella	6073	0	0	0.58	0.36	0.06
P50591	TRAIL	TNFSF10	rs574044675	BLUEPRINT.monocyte	6415	0	0	0.56	0.39	0.05
P50591	TRAIL	TNFSF10	rs574044675	BLUEPRINT.neutrophil	6415	0	0	0.56	0.38	0.06
P50591	TRAIL	TNFSF10	rs574044675	BLUEPRINT.T-cell	6415	0	0	0.12	0.86	0.01
P50591	TRAIL	TNFSF10	rs574044675	BrainSeq.brain	6769	0	0	0.55	0.4	0.05
P50591	TRAIL	TNFSF10	rs574044675	GENCORD.LCL	6848	0	0	0.51	0.44	0.05
P50591	TRAIL	TNFSF10	rs574044675	GENCORD.T-cell	6848	0	0	0.56	0.39	0.05
P50591	TRAIL	TNFSF10	rs574044675	GEUVADIS.LCL	7133	0	0	0.55	0.4	0.05
P50591	TRAIL	TNFSF10	rs574044675	Lepik_2017.blood	5977	0	0	0.57	0.38	0.05
P50591	TRAIL	TNFSF10	rs574044675	Nedelec_2016.macrophage_Listeria	7026	0	0	0.55	0.38	0.07
P50591	TRAIL	TNFSF10	rs574044675	Nedelec_2016.macrophage_naive	7026	0	0	0.55	0.39	0.06
P50591	TRAIL	TNFSF10	rs574044675	Nedelec_2016.macrophage_Salmonella	7026	0	0	0.57	0.38	0.05
P50591	TRAIL	TNFSF10	rs574044675	Quach_2016.monocyte_naive	6889	0	0	0.57	0.37	0.05
P50591	TRAIL	TNFSF10	rs574044675	Quach_2016.monocyte_LPS	6889	0	0	0.54	0.38	0.08
P50591	TRAIL	TNFSF10	rs574044675	Quach_2016.monocyte_Pam3CSK4	6889	0	0	0.56	0.39	0.06
P50591	TRAIL	TNFSF10	rs574044675	Quach_2016.monocyte_R848	6889	0	0	0.53	0.42	0.05
P50591	TRAIL	TNFSF10	rs574044675	Quach_2016.monocyte_IAV	6889	0	0	0.51	0.44	0.05
P50591	TRAIL	TNFSF10	rs574044675	ROSMAP.brain_naive	6502	0	0	0.61	0.33	0.06
P50591	TRAIL	TNFSF10	rs574044675	Schmiedel_2018.Tfh_memory	6619	0	0	0.41	0.55	0.04
P50591	TRAIL	TNFSF10	rs574044675	Schmiedel_2018.Th17_memory	6619	0	0	0	1	0
P50591	TRAIL	TNFSF10	rs574044675	Schmiedel_2018.Th1_memory	6613	0	0	0.55	0.4	0.05
P50591	TRAIL	TNFSF10	rs574044675	Schmiedel_2018.Th2_memory	6619	0	0	0	1	0
P50591	TRAIL	TNFSF10	rs574044675	Schmiedel_2018.Th1-17_memory	6615	0	0	0.11	0.88	0.01
P50591	TRAIL	TNFSF10	rs574044675	Schmiedel_2018.Treg_memory	6619	0	0	0.25	0.72	0.02
P50591	TRAIL	TNFSF10	rs574044675	Schmiedel_2018.Treg_naive	6619	0	0	0.34	0.63	0.03
P50591	TRAIL	TNFSF10	rs574044675	Schmiedel_2018.B-cell_naive	6620	0	0	0.22	0.76	0.02
P50591	TRAIL	TNFSF10	rs574044675	Schmiedel_2018.CD4_T-cell_naive	6619	0	0	0	1	0
P50591	TRAIL	TNFSF10	rs574044675	Schmiedel_2018.CD4_T-cell_anti-CD3-CD28	6619	0	0	0	1	0
P50591	TRAIL	TNFSF10	rs574044675	Schmiedel_2018.CD8_T-cell_naive	6619	0	0	0.01	0.99	0
P50591	TRAIL	TNFSF10	rs574044675	Schmiedel_2018.CD8_T-cell_anti-CD3-CD28	6619	0	0	0.53	0.42	0.05
P50591	TRAIL	TNFSF10	rs574044675	Schmiedel_2018.monocyte_CD16_naive	6620	0	0	0.48	0.47	0.05
P50591	TRAIL	TNFSF10	rs574044675	Schmiedel_2018.monocyte_naive	6620	0	0	0.52	0.42	0.06
P50591	TRAIL	TNFSF10	rs574044675	Schmiedel_2018.NK-cell_naive	6619	0	0	0.09	0.91	0.01
P50591	TRAIL	TNFSF10	rs574044675	Schwartzentruber_2018.sensory_neuron	6073	0	0	0.59	0.35	0.06
P50591	TRAIL	TNFSF10	rs574044675	TwinsUK.fat	6490	0	0	0	1	0
P50591	TRAIL	TNFSF10	rs574044675	TwinsUK.LCL	6490	0	0	0.06	0.93	0.01
P50591	TRAIL	TNFSF10	rs574044675	TwinsUK.skin	6490	0	0	0.57	0.35	0.07
P50591	TRAIL	TNFSF10	rs574044675	TwinsUK.blood	6487	0	0	0.57	0.38	0.05
P50591	TRAIL	TNFSF10	rs574044675	van_de_Bunt_2015.pancreatic_islet	6676	0	0	0.58	0.36	0.06
P50591	TRAIL	TNFSF10	rs574044675	FUSION.adipose_naive	6273	0	0	0.4	0.47	0.13
P50591	TRAIL	TNFSF10	rs574044675	FUSION.muscle_naive	6273	0	0	0.62	0.32	0.06
P51671	CCL11	CCL11	rs79722574	GENCORD.fibroblast	7226	0	0	0.58	0.37	0.05
P51671	CCL11	CCL11	rs79722574	Quach_2016.monocyte_IAV	7086	0	0	0.54	0.42	0.04
P51671	CCL11	CCL11	rs79722574	van_de_Bunt_2015.pancreatic_islet	6971	0	0	0.57	0.38	0.05
P55773	CCL23	CCL23	rs712048	Alasoo_2018.macrophage_naive	2071	0	0	0.77	0.15	0.08
P55773	CCL23	CCL23	rs712048	Alasoo_2018.macrophage_IFNg	2071	0	0	0.77	0.16	0.08
P55773	CCL23	CCL23	rs712048	Alasoo_2018.macrophage_Salmonella	2071	0	0	0.76	0.16	0.08
P55773	CCL23	CCL23	rs712048	Alasoo_2018.macrophage_IFNg+Salmonella	2071	0	0	0.76	0.16	0.08
P55773	CCL23	CCL23	rs712048	BLUEPRINT.monocyte	1975	0	0	0.79	0.14	0.07
P55773	CCL23	CCL23	rs712048	GENCORD.T-cell	2213	0	0	0.77	0.16	0.08
P55773	CCL23	CCL23	rs712048	GEUVADIS.LCL	5802	0	0	0.53	0.4	0.07
P55773	CCL23	CCL23	rs712048	Lepik_2017.blood	1890	0	0	0.81	0.12	0.07
P55773	CCL23	CCL23	rs712048	Nedelec_2016.macrophage_Listeria	2237	0	0	0.76	0.16	0.07
P55773	CCL23	CCL23	rs712048	Nedelec_2016.macrophage_naive	2237	0	0	0.77	0.16	0.07
P55773	CCL23	CCL23	rs712048	Nedelec_2016.macrophage_Salmonella	2237	0	0	0.77	0.15	0.07
P55773	CCL23	CCL23	rs712048	Quach_2016.monocyte_naive	2097	0	0	0.77	0.16	0.07
P55773	CCL23	CCL23	rs712048	Quach_2016.monocyte_LPS	2097	0	0	0.75	0.17	0.08
P55773	CCL23	CCL23	rs712048	Quach_2016.monocyte_Pam3CSK4	2097	0	0	0.77	0.16	0.07
P55773	CCL23	CCL23	rs712048	Quach_2016.monocyte_R848	2097	0	0	0.77	0.15	0.08
P55773	CCL23	CCL23	rs712048	Quach_2016.monocyte_IAV	2097	0	0	0.76	0.17	0.07
P55773	CCL23	CCL23	rs712048	Schmiedel_2018.B-cell_naive	2254	0	0	0.76	0.17	0.07
P55773	CCL23	CCL23	rs712048	Schmiedel_2018.monocyte_CD16_naive	2254	0	0	0.76	0.16	0.07
P55773	CCL23	CCL23	rs712048	Schmiedel_2018.monocyte_naive	2254	0	0	0.76	0.16	0.08
P55773	CCL23	CCL23	rs712048	Schmiedel_2018.NK-cell_naive	2254	0	0	0.75	0.18	0.07
P55773	CCL23	CCL23	rs712048	TwinsUK.fat	2003	0	0	0.77	0.15	0.08
P55773	CCL23	CCL23	rs712048	TwinsUK.skin	2003	0	0	0.47	0.48	0.05
P55773	CCL23	CCL23	rs712048	TwinsUK.blood	2001	0	0	0.77	0.16	0.07
P55773	CCL23	CCL23	rs712048	van_de_Bunt_2015.pancreatic_islet	2106	0	0	0.73	0.17	0.09
P55773	CCL23	CCL23	rs712048	FUSION.adipose_naive	2059	0	0	0.71	0.21	0.09
P78423	CX3CL1	CX3CL1	rs671623	Alasoo_2018.macrophage_IFNg	7708	0	0	0.52	0.4	0.07
P78423	CX3CL1	CX3CL1	rs671623	Alasoo_2018.macrophage_Salmonella	7708	0	0	0.54	0.41	0.05
P78423	CX3CL1	CX3CL1	rs671623	Alasoo_2018.macrophage_IFNg+Salmonella	7708	0	0	0.54	0.41	0.05
P78423	CX3CL1	CX3CL1	rs671623	BrainSeq.brain	7804	0	0	0.53	0.44	0.03
P78423	CX3CL1	CX3CL1	rs671623	GENCORD.LCL	7875	0	0	0.56	0.39	0.05
P78423	CX3CL1	CX3CL1	rs671623	GEUVADIS.LCL	8070	0	0	0.56	0.4	0.04
P78423	CX3CL1	CX3CL1	rs671623	HipSci.iPSC	7846	0	0	0.5	0.38	0.12
P78423	CX3CL1	CX3CL1	rs671623	ROSMAP.brain_naive	7839	0	0	0.53	0.39	0.08
P78423	CX3CL1	CX3CL1	rs671623	Schwartzentruber_2018.sensory_neuron	7723	0	0	0.53	0.43	0.04
P78423	CX3CL1	CX3CL1	rs671623	TwinsUK.fat	7626	0	0	0.48	0.5	0.02
P78423	CX3CL1	CX3CL1	rs671623	TwinsUK.LCL	7626	0	0	0.54	0.43	0.03
P78423	CX3CL1	CX3CL1	rs671623	TwinsUK.skin	7626	0	0	0.55	0.42	0.03
P78423	CX3CL1	CX3CL1	rs671623	van_de_Bunt_2015.pancreatic_islet	7843	0	0	0.52	0.43	0.04
P78423	CX3CL1	CX3CL1	rs671623	FUSION.adipose_naive	7935	0	0	0.54	0.43	0.03
P78423	CX3CL1	CX3CL1	rs671623	FUSION.muscle_naive	7935	0	0	0.58	0.39	0.03
P78556	CCL20	CCL20	rs10207134	Alasoo_2018.macrophage_naive	7763	0	0	0.55	0.41	0.04
P78556	CCL20	CCL20	rs10207134	Alasoo_2018.macrophage_IFNg	7763	0	0	0.53	0.42	0.05
P78556	CCL20	CCL20	rs10207134	Alasoo_2018.macrophage_Salmonella	7763	0	0	0.48	0.41	0.11
P78556	CCL20	CCL20	rs10207134	Alasoo_2018.macrophage_IFNg+Salmonella	7763	0	0	0.51	0.43	0.05
P78556	CCL20	CCL20	rs10207134	BLUEPRINT.monocyte	7813	0	0	0.36	0.33	0.3
P78556	CCL20	CCL20	rs10207134	GENCORD.LCL	8482	0	0	0	0.02	0.98
P78556	CCL20	CCL20	rs10207134	GENCORD.fibroblast	8482	0	0	0	1	0
P78556	CCL20	CCL20	rs10207134	GENCORD.T-cell	8481	0	0	0	1	0
P78556	CCL20	CCL20	rs10207134	GEUVADIS.LCL	8608	0	0	0.44	0.5	0.06
P78556	CCL20	CCL20	rs10207134	Lepik_2017.blood	7295	0	0	0	1	0
P78556	CCL20	CCL20	rs10207134	Nedelec_2016.macrophage_Listeria	8488	0	0	0.51	0.43	0.06
P78556	CCL20	CCL20	rs10207134	Nedelec_2016.macrophage_naive	8488	0	0	0.45	0.39	0.16
P78556	CCL20	CCL20	rs10207134	Nedelec_2016.macrophage_Salmonella	8488	0	0	0.31	0.28	0.41
P78556	CCL20	CCL20	rs10207134	Quach_2016.monocyte_naive	8344	0	0	0.38	0.36	0.26
P78556	CCL20	CCL20	rs10207134	Quach_2016.monocyte_LPS	8344	0	0	0.01	0.98	0.02
P78556	CCL20	CCL20	rs10207134	Quach_2016.monocyte_Pam3CSK4	8343	0	0	0	1	0
P78556	CCL20	CCL20	rs10207134	Quach_2016.monocyte_R848	8344	0	0	0	1	0
P78556	CCL20	CCL20	rs10207134	Quach_2016.monocyte_IAV	8344	0	0	0.37	0.32	0.31
P78556	CCL20	CCL20	rs10207134	Schmiedel_2018.Tfh_memory	8441	0	0	0.48	0.48	0.04
P78556	CCL20	CCL20	rs10207134	Schmiedel_2018.Th17_memory	8441	0	0	0	1	0
P78556	CCL20	CCL20	rs10207134	Schmiedel_2018.Th1_memory	8429	0	0	0.53	0.43	0.04
P78556	CCL20	CCL20	rs10207134	Schmiedel_2018.Th1-17_memory	8441	0	0	0	1	0
P78556	CCL20	CCL20	rs10207134	Schmiedel_2018.Treg_memory	8441	0	0	0.51	0.45	0.04
P78556	CCL20	CCL20	rs10207134	Schmiedel_2018.CD4_T-cell_anti-CD3-CD28	8441	0	0	0	1	0
P78556	CCL20	CCL20	rs10207134	Schmiedel_2018.CD8_T-cell_anti-CD3-CD28	8441	0	0	0.5	0.41	0.09
P78556	CCL20	CCL20	rs10207134	Schmiedel_2018.monocyte_naive	8442	0	0	0.52	0.44	0.05
P78556	CCL20	CCL20	rs10207134	TwinsUK.LCL	7781	0	0	0	0.98	0.01
P78556	CCL20	CCL20	rs10207134	TwinsUK.skin	7781	0	0	0.53	0.43	0.04
P78556	CCL20	CCL20	rs10207134	van_de_Bunt_2015.pancreatic_islet	8259	0	0	0.54	0.42	0.04
P80075	CCL8	CCL8	rs1133763	Alasoo_2018.macrophage_naive	6467	0	0	0.57	0.38	0.05
P80075	CCL8	CCL8	rs1133763	Alasoo_2018.macrophage_IFNg	6467	0	0	0.57	0.38	0.05
P80075	CCL8	CCL8	rs1133763	Alasoo_2018.macrophage_Salmonella	6467	0	0	0.58	0.37	0.05
P80075	CCL8	CCL8	rs1133763	Alasoo_2018.macrophage_IFNg+Salmonella	6467	0	0	0.58	0.37	0.05
P80075	CCL8	CCL8	rs1133763	BLUEPRINT.monocyte	6751	0	0	0.57	0.38	0.05
P80075	CCL8	CCL8	rs1133763	BrainSeq.brain	7069	0	0	0.53	0.4	0.06
P80075	CCL8	CCL8	rs1133763	GENCORD.LCL	7266	0	0	0.54	0.38	0.07
P80075	CCL8	CCL8	rs1133763	GENCORD.fibroblast	7266	0	0	0.56	0.4	0.04
P80075	CCL8	CCL8	rs1133763	GENCORD.T-cell	7266	0	0	0.57	0.39	0.04
P80075	CCL8	CCL8	rs1133763	Lepik_2017.blood	6581	0	0	0.31	0.65	0.04
P80075	CCL8	CCL8	rs1133763	Nedelec_2016.macrophage_Listeria	7232	0	0	0.53	0.43	0.04
P80075	CCL8	CCL8	rs1133763	Nedelec_2016.macrophage_naive	7231	0	0	0.55	0.4	0.04
P80075	CCL8	CCL8	rs1133763	Nedelec_2016.macrophage_Salmonella	7232	0	0	0.53	0.42	0.05
P80075	CCL8	CCL8	rs1133763	Quach_2016.monocyte_naive	7115	0	0	0.54	0.42	0.05
P80075	CCL8	CCL8	rs1133763	Quach_2016.monocyte_LPS	7115	0	0	0.55	0.4	0.05
P80075	CCL8	CCL8	rs1133763	Quach_2016.monocyte_Pam3CSK4	7115	0	0	0.5	0.43	0.07
P80075	CCL8	CCL8	rs1133763	Quach_2016.monocyte_R848	7115	0	0	0.52	0.44	0.04
P80075	CCL8	CCL8	rs1133763	Quach_2016.monocyte_IAV	7115	0	0	0.33	0.64	0.03
P80075	CCL8	CCL8	rs1133763	ROSMAP.brain_naive	6942	0	0	0.59	0.38	0.03
P80075	CCL8	CCL8	rs1133763	Schmiedel_2018.CD4_T-cell_anti-CD3-CD28	7229	0	0	0.55	0.41	0.04
P80075	CCL8	CCL8	rs1133763	Schmiedel_2018.CD8_T-cell_anti-CD3-CD28	7228	0	0	0.55	0.41	0.04
P80075	CCL8	CCL8	rs1133763	Schmiedel_2018.monocyte_naive	7229	0	0	0.52	0.43	0.05
P80075	CCL8	CCL8	rs1133763	TwinsUK.fat	6684	0	0	0.43	0.52	0.05
P80075	CCL8	CCL8	rs1133763	TwinsUK.skin	6684	0	0	0.57	0.37	0.06
P80075	CCL8	CCL8	rs1133763	van_de_Bunt_2015.pancreatic_islet	6998	0	0	0.55	0.4	0.05
P80075	CCL8	CCL8	rs1133763	FUSION.adipose_naive	6953	0	0	0.56	0.41	0.04
P80075	CCL8	CCL8	rs1133763	FUSION.muscle_naive	6953	0	0	0.37	0.25	0.38
P80098	CCL7	CCL7	rs7213460	Alasoo_2018.macrophage_naive	6441	0	0	0.56	0.35	0.09
P80098	CCL7	CCL7	rs7213460	Alasoo_2018.macrophage_IFNg	6441	0	0	0.57	0.38	0.05
P80098	CCL7	CCL7	rs7213460	Alasoo_2018.macrophage_Salmonella	6441	0	0	0.58	0.36	0.06
P80098	CCL7	CCL7	rs7213460	Alasoo_2018.macrophage_IFNg+Salmonella	6441	0	0	0.58	0.38	0.05
P80098	CCL7	CCL7	rs7213460	GENCORD.LCL	7200	0	0	0.47	0.5	0.03
P80098	CCL7	CCL7	rs7213460	GENCORD.fibroblast	7200	0	0	0.58	0.38	0.04
P80098	CCL7	CCL7	rs7213460	GENCORD.T-cell	7200	0	0	0.56	0.37	0.07
P80098	CCL7	CCL7	rs7213460	Nedelec_2016.macrophage_Listeria	7125	0	0	0.53	0.43	0.04
P80098	CCL7	CCL7	rs7213460	Nedelec_2016.macrophage_naive	7124	0	0	0.54	0.42	0.04
P80098	CCL7	CCL7	rs7213460	Nedelec_2016.macrophage_Salmonella	7125	0	0	0.55	0.41	0.04
P80098	CCL7	CCL7	rs7213460	Quach_2016.monocyte_naive	6994	0	0	0.55	0.42	0.03
P80098	CCL7	CCL7	rs7213460	Quach_2016.monocyte_LPS	6994	0	0	0.56	0.37	0.06
P80098	CCL7	CCL7	rs7213460	Quach_2016.monocyte_Pam3CSK4	6994	0	0	0.56	0.4	0.04
P80098	CCL7	CCL7	rs7213460	Quach_2016.monocyte_R848	6994	0	0	0.54	0.42	0.04
P80098	CCL7	CCL7	rs7213460	Quach_2016.monocyte_IAV	6994	0	0	0.58	0.39	0.04
P80098	CCL7	CCL7	rs7213460	Schmiedel_2018.CD4_T-cell_anti-CD3-CD28	7086	0	0	0.57	0.38	0.05
P80098	CCL7	CCL7	rs7213460	Schmiedel_2018.CD8_T-cell_anti-CD3-CD28	7086	0	0	0.55	0.39	0.05
P80098	CCL7	CCL7	rs7213460	Schmiedel_2018.monocyte_naive	7086	0	0	0.48	0.35	0.17
P80098	CCL7	CCL7	rs7213460	Schwartzentruber_2018.sensory_neuron	6535	0	0	0.5	0.39	0.11
P80098	CCL7	CCL7	rs7213460	TwinsUK.fat	6671	0	0	0.6	0.36	0.04
P80098	CCL7	CCL7	rs7213460	van_de_Bunt_2015.pancreatic_islet	6963	0	0	0.5	0.46	0.04
P80098	CCL7	CCL7	rs7213460	FUSION.adipose_naive	6912	0	0	0.58	0.37	0.04
P80162	CXCL6	CXCL6	rs16850073	Alasoo_2018.macrophage_naive	4859	0	0	0.3	0.24	0.46
P80162	CXCL6	CXCL6	rs16850073	Alasoo_2018.macrophage_IFNg	4859	0	0	0.09	0.15	0.75
P80162	CXCL6	CXCL6	rs16850073	Alasoo_2018.macrophage_Salmonella	4859	0	0	0.6	0.3	0.1
P80162	CXCL6	CXCL6	rs16850073	Alasoo_2018.macrophage_IFNg+Salmonella	4859	0	0	0.6	0.29	0.11
P80162	CXCL6	CXCL6	rs16850073	BLUEPRINT.neutrophil	4832	0	0	0.55	0.27	0.18
P80162	CXCL6	CXCL6	rs16850073	GENCORD.LCL	5267	0	0	0.65	0.31	0.04
P80162	CXCL6	CXCL6	rs16850073	GENCORD.fibroblast	5267	0	0	0.57	0.29	0.14
P80162	CXCL6	CXCL6	rs16850073	GENCORD.T-cell	5263	0	0	0.6	0.36	0.04
P80162	CXCL6	CXCL6	rs16850073	HipSci.iPSC	4932	0	0	0.56	0.34	0.11
P80162	CXCL6	CXCL6	rs16850073	Lepik_2017.blood	4831	0	0	0.23	0.62	0.15
P80162	CXCL6	CXCL6	rs16850073	Nedelec_2016.macrophage_Listeria	5420	0	0	0.61	0.35	0.04
P80162	CXCL6	CXCL6	rs16850073	Nedelec_2016.macrophage_naive	5420	0	0	0.61	0.35	0.05
P80162	CXCL6	CXCL6	rs16850073	Nedelec_2016.macrophage_Salmonella	5420	0	0	0.61	0.35	0.04
P80162	CXCL6	CXCL6	rs16850073	Quach_2016.monocyte_naive	5260	0	0	0.61	0.32	0.06
P80162	CXCL6	CXCL6	rs16850073	Quach_2016.monocyte_LPS	5260	0	0	0.6	0.37	0.04
P80162	CXCL6	CXCL6	rs16850073	Quach_2016.monocyte_Pam3CSK4	5260	0	0	0.52	0.44	0.04
P80162	CXCL6	CXCL6	rs16850073	Quach_2016.monocyte_R848	5260	0	0	0.43	0.53	0.04
P80162	CXCL6	CXCL6	rs16850073	Quach_2016.monocyte_IAV	5260	0	0	0.61	0.33	0.06
P80162	CXCL6	CXCL6	rs16850073	Schmiedel_2018.monocyte_naive	5427	0	0	0.62	0.33	0.05
P80162	CXCL6	CXCL6	rs16850073	Schwartzentruber_2018.sensory_neuron	4868	0	0	0.66	0.3	0.05
P80162	CXCL6	CXCL6	rs16850073	TwinsUK.blood	4595	0	0	0.6	0.3	0.1
P80162	CXCL6	CXCL6	rs16850073	van_de_Bunt_2015.pancreatic_islet	5267	0	0	0.58	0.3	0.12
P80511	EN-RAGE	S100A12	rs3014874	Alasoo_2018.macrophage_naive	5157	0	0	0.64	0.31	0.05
P80511	EN-RAGE	S100A12	rs3014874	Alasoo_2018.macrophage_IFNg	5157	0	0	0.6	0.29	0.1
P80511	EN-RAGE	S100A12	rs3014874	Alasoo_2018.macrophage_Salmonella	5157	0	0	0.62	0.33	0.05
P80511	EN-RAGE	S100A12	rs3014874	Alasoo_2018.macrophage_IFNg+Salmonella	5157	0	0	0.64	0.3	0.06
P80511	EN-RAGE	S100A12	rs3014874	BLUEPRINT.monocyte	5248	0	0	0	0.09	0.91
P80511	EN-RAGE	S100A12	rs3014874	BLUEPRINT.neutrophil	5248	0	0	0	0.99	0.01
P80511	EN-RAGE	S100A12	rs3014874	BrainSeq.brain	5670	0	0	0.59	0.36	0.04
P80511	EN-RAGE	S100A12	rs3014874	GENCORD.T-cell	5668	0	0	0.64	0.32	0.04
P80511	EN-RAGE	S100A12	rs3014874	Lepik_2017.blood	4783	0	0	0	1	0
P80511	EN-RAGE	S100A12	rs3014874	Nedelec_2016.macrophage_Listeria	5981	0	0	0.61	0.35	0.04
P80511	EN-RAGE	S100A12	rs3014874	Nedelec_2016.macrophage_naive	5981	0	0	0.59	0.35	0.06
P80511	EN-RAGE	S100A12	rs3014874	Nedelec_2016.macrophage_Salmonella	5981	0	0	0.53	0.36	0.11
P80511	EN-RAGE	S100A12	rs3014874	Quach_2016.monocyte_naive	5781	0	0	0.5	0.29	0.21
P80511	EN-RAGE	S100A12	rs3014874	Quach_2016.monocyte_LPS	5781	0	0	0.59	0.35	0.05
P80511	EN-RAGE	S100A12	rs3014874	Quach_2016.monocyte_Pam3CSK4	5781	0	0	0.62	0.32	0.05
P80511	EN-RAGE	S100A12	rs3014874	Quach_2016.monocyte_R848	5781	0	0	0.57	0.39	0.04
P80511	EN-RAGE	S100A12	rs3014874	Quach_2016.monocyte_IAV	5781	0	0	0.28	0.2	0.52
P80511	EN-RAGE	S100A12	rs3014874	ROSMAP.brain_naive	5252	0	0	0.56	0.26	0.18
P80511	EN-RAGE	S100A12	rs3014874	Schmiedel_2018.Tfh_memory	5991	0	0	0.48	0.3	0.22
P80511	EN-RAGE	S100A12	rs3014874	Schmiedel_2018.Th1_memory	5991	0	0	0.59	0.34	0.06
P80511	EN-RAGE	S100A12	rs3014874	Schmiedel_2018.Th2_memory	5991	0	0	0.6	0.35	0.05
P80511	EN-RAGE	S100A12	rs3014874	Schmiedel_2018.Treg_memory	5991	0	0	0.59	0.35	0.06
P80511	EN-RAGE	S100A12	rs3014874	Schmiedel_2018.Treg_naive	5991	0	0	0.55	0.37	0.08
P80511	EN-RAGE	S100A12	rs3014874	Schmiedel_2018.B-cell_naive	5995	0	0	0.61	0.34	0.05
P80511	EN-RAGE	S100A12	rs3014874	Schmiedel_2018.CD4_T-cell_naive	5991	0	0	0.59	0.34	0.07
P80511	EN-RAGE	S100A12	rs3014874	Schmiedel_2018.CD4_T-cell_anti-CD3-CD28	5991	0	0	0.6	0.33	0.06
P80511	EN-RAGE	S100A12	rs3014874	Schmiedel_2018.CD8_T-cell_naive	5991	0	0	0.55	0.32	0.13
P80511	EN-RAGE	S100A12	rs3014874	Schmiedel_2018.CD8_T-cell_anti-CD3-CD28	5991	0	0	0.6	0.35	0.05
P80511	EN-RAGE	S100A12	rs3014874	Schmiedel_2018.monocyte_CD16_naive	5995	0	0	0.61	0.34	0.05
P80511	EN-RAGE	S100A12	rs3014874	Schmiedel_2018.monocyte_naive	5995	0	0	0.03	0.02	0.95
P80511	EN-RAGE	S100A12	rs3014874	Schmiedel_2018.NK-cell_naive	5995	0	0	0.6	0.34	0.06
P80511	EN-RAGE	S100A12	rs3014874	TwinsUK.fat	4905	0	0	0.62	0.27	0.11
P80511	EN-RAGE	S100A12	rs3014874	TwinsUK.skin	4905	0	0	0.59	0.36	0.04
P80511	EN-RAGE	S100A12	rs3014874	TwinsUK.blood	4900	0	0	0.05	0.22	0.73
P80511	EN-RAGE	S100A12	rs3014874	van_de_Bunt_2015.pancreatic_islet	5556	0	0	0.55	0.35	0.1
P80511	EN-RAGE	S100A12	rs3014874	FUSION.adipose_naive	5606	0	0	0.54	0.39	0.08
P80511	EN-RAGE	S100A12	rs3014874	FUSION.muscle_naive	5606	0	0	0.15	0.84	0.01
Q07011	TNFRSF9	TNFRSF9	rs1776354	Alasoo_2018.macrophage_naive	5895	0	0	0.61	0.34	0.04
Q07011	TNFRSF9	TNFRSF9	rs1776354	Alasoo_2018.macrophage_IFNg	5895	0	0	0.61	0.35	0.05
Q07011	TNFRSF9	TNFRSF9	rs1776354	Alasoo_2018.macrophage_Salmonella	5895	0	0	0.59	0.35	0.06
Q07011	TNFRSF9	TNFRSF9	rs1776354	Alasoo_2018.macrophage_IFNg+Salmonella	5895	0	0	0.6	0.35	0.05
Q07011	TNFRSF9	TNFRSF9	rs1776354	BLUEPRINT.monocyte	5929	0	0	0.52	0.43	0.05
Q07011	TNFRSF9	TNFRSF9	rs1776354	BLUEPRINT.neutrophil	5929	0	0	0.57	0.34	0.08
Q07011	TNFRSF9	TNFRSF9	rs1776354	GENCORD.LCL	6440	0	0	0.55	0.41	0.04
Q07011	TNFRSF9	TNFRSF9	rs1776354	GENCORD.fibroblast	6440	0	0	0.6	0.37	0.04
Q07011	TNFRSF9	TNFRSF9	rs1776354	GENCORD.T-cell	6439	0	0	0.58	0.39	0.03
Q07011	TNFRSF9	TNFRSF9	rs1776354	GEUVADIS.LCL	6504	0	0	0.58	0.39	0.03
Q07011	TNFRSF9	TNFRSF9	rs1776354	Lepik_2017.blood	5563	0	0	0.39	0.41	0.2
Q07011	TNFRSF9	TNFRSF9	rs1776354	Nedelec_2016.macrophage_Listeria	6269	0	0	0.58	0.38	0.04
Q07011	TNFRSF9	TNFRSF9	rs1776354	Nedelec_2016.macrophage_naive	6269	0	0	0.59	0.35	0.06
Q07011	TNFRSF9	TNFRSF9	rs1776354	Nedelec_2016.macrophage_Salmonella	6269	0	0	0.57	0.37	0.06
Q07011	TNFRSF9	TNFRSF9	rs1776354	Quach_2016.monocyte_naive	6143	0	0	0.47	0.32	0.22
Q07011	TNFRSF9	TNFRSF9	rs1776354	Quach_2016.monocyte_LPS	6143	0	0	0.44	0.31	0.24
Q07011	TNFRSF9	TNFRSF9	rs1776354	Quach_2016.monocyte_Pam3CSK4	6143	0	0	0.57	0.37	0.06
Q07011	TNFRSF9	TNFRSF9	rs1776354	Quach_2016.monocyte_R848	6143	0	0	0.5	0.36	0.14
Q07011	TNFRSF9	TNFRSF9	rs1776354	Quach_2016.monocyte_IAV	6143	0	0	0.1	0.13	0.77
Q07011	TNFRSF9	TNFRSF9	rs1776354	Schmiedel_2018.Treg_memory	6241	0	0	0.52	0.36	0.12
Q07011	TNFRSF9	TNFRSF9	rs1776354	Schmiedel_2018.Treg_naive	6241	0	0	0.52	0.38	0.1
Q07011	TNFRSF9	TNFRSF9	rs1776354	Schmiedel_2018.CD4_T-cell_anti-CD3-CD28	6241	0	0	0.34	0.31	0.35
Q07011	TNFRSF9	TNFRSF9	rs1776354	Schmiedel_2018.CD8_T-cell_anti-CD3-CD28	6241	0	0	0.53	0.4	0.07
Q07011	TNFRSF9	TNFRSF9	rs1776354	Schmiedel_2018.monocyte_naive	6241	0	0	0.57	0.38	0.04
Q07011	TNFRSF9	TNFRSF9	rs1776354	Schmiedel_2018.NK-cell_naive	6241	0	0	0	0.01	0.99
Q07011	TNFRSF9	TNFRSF9	rs1776354	Schwartzentruber_2018.sensory_neuron	5912	0	0	0.56	0.39	0.05
Q07011	TNFRSF9	TNFRSF9	rs1776354	TwinsUK.LCL	5957	0	0	0.65	0.32	0.03
Q07011	TNFRSF9	TNFRSF9	rs1776354	TwinsUK.skin	5957	0	0	0.47	0.5	0.03
Q07011	TNFRSF9	TNFRSF9	rs1776354	TwinsUK.blood	5957	0	0	0.57	0.37	0.05
Q07011	TNFRSF9	TNFRSF9	rs1776354	van_de_Bunt_2015.pancreatic_islet	6336	0	0	0.61	0.36	0.04
Q07325	CXCL9	CXCL9	rs4241577	Alasoo_2018.macrophage_naive	7867	0	0	0.53	0.42	0.04
Q07325	CXCL9	CXCL9	rs4241577	Alasoo_2018.macrophage_IFNg	7867	0	0	0.42	0.55	0.03
Q07325	CXCL9	CXCL9	rs4241577	Alasoo_2018.macrophage_Salmonella	7867	0	0	0.52	0.44	0.04
Q07325	CXCL9	CXCL9	rs4241577	Alasoo_2018.macrophage_IFNg+Salmonella	7867	0	0	0.48	0.48	0.04
Q07325	CXCL9	CXCL9	rs4241577	BLUEPRINT.monocyte	7680	0	0	0.01	0.99	0
Q07325	CXCL9	CXCL9	rs4241577	GENCORD.LCL	8093	0	0	0	0.06	0.94
Q07325	CXCL9	CXCL9	rs4241577	GENCORD.T-cell	8093	0	0	0.56	0.41	0.04
Q07325	CXCL9	CXCL9	rs4241577	GEUVADIS.LCL	8024	0	0	0	0.3	0.7
Q07325	CXCL9	CXCL9	rs4241577	Lepik_2017.blood	7305	0	0	0.24	0.74	0.02
Q07325	CXCL9	CXCL9	rs4241577	Nedelec_2016.macrophage_Listeria	7934	0	0	0.56	0.39	0.05
Q07325	CXCL9	CXCL9	rs4241577	Nedelec_2016.macrophage_naive	7934	0	0	0.52	0.39	0.09
Q07325	CXCL9	CXCL9	rs4241577	Nedelec_2016.macrophage_Salmonella	7934	0	0	0.54	0.42	0.04
Q07325	CXCL9	CXCL9	rs4241577	Quach_2016.monocyte_naive	7792	0	0	0.55	0.41	0.04
Q07325	CXCL9	CXCL9	rs4241577	Quach_2016.monocyte_LPS	7792	0	0	0.56	0.4	0.04
Q07325	CXCL9	CXCL9	rs4241577	Quach_2016.monocyte_Pam3CSK4	7792	0	0	0.57	0.39	0.04
Q07325	CXCL9	CXCL9	rs4241577	Quach_2016.monocyte_R848	7792	0	0	0.54	0.41	0.05
Q07325	CXCL9	CXCL9	rs4241577	Quach_2016.monocyte_IAV	7792	0	0	0.38	0.6	0.03
Q07325	CXCL9	CXCL9	rs4241577	Schmiedel_2018.CD4_T-cell_anti-CD3-CD28	7948	0	0	0.34	0.35	0.3
Q07325	CXCL9	CXCL9	rs4241577	Schmiedel_2018.CD8_T-cell_anti-CD3-CD28	7948	0	0	0.49	0.43	0.08
Q07325	CXCL9	CXCL9	rs4241577	Schmiedel_2018.monocyte_CD16_naive	7950	0	0	0.46	0.49	0.05
Q07325	CXCL9	CXCL9	rs4241577	Schmiedel_2018.monocyte_naive	7950	0	0	0.54	0.42	0.04
Q07325	CXCL9	CXCL9	rs4241577	TwinsUK.fat	7832	0	0	0.6	0.36	0.03
Q07325	CXCL9	CXCL9	rs4241577	TwinsUK.LCL	7832	0	0	0	0.04	0.96
Q07325	CXCL9	CXCL9	rs4241577	TwinsUK.skin	7832	0	0	0.55	0.42	0.03
Q07325	CXCL9	CXCL9	rs4241577	TwinsUK.blood	7831	0	0	0.53	0.43	0.04
Q07325	CXCL9	CXCL9	rs4241577	van_de_Bunt_2015.pancreatic_islet	8027	0	0	0.54	0.42	0.04
Q07325	CXCL9	CXCL9	rs4241577	FUSION.adipose_naive	7959	0	0	0.14	0.19	0.68
Q07325	CXCL9	CXCL9	rs4241577	FUSION.muscle_naive	7959	0	0	0.53	0.41	0.06
Q08334	IL10RB	IL10RB	rs2266590	Alasoo_2018.macrophage_naive	5666	0	0	0.6	0.35	0.05
Q08334	IL10RB	IL10RB	rs2266590	Alasoo_2018.macrophage_IFNg	5666	0	0	0.58	0.33	0.08
Q08334	IL10RB	IL10RB	rs2266590	Alasoo_2018.macrophage_Salmonella	5666	0	0	0.6	0.34	0.06
Q08334	IL10RB	IL10RB	rs2266590	Alasoo_2018.macrophage_IFNg+Salmonella	5666	0	0	0.58	0.36	0.06
Q08334	IL10RB	IL10RB	rs2266590	BLUEPRINT.monocyte	5739	0	0	0	1	0
Q08334	IL10RB	IL10RB	rs2266590	BLUEPRINT.neutrophil	5739	0	0	0.15	0.84	0.01
Q08334	IL10RB	IL10RB	rs2266590	BLUEPRINT.T-cell	5739	0	0	0.06	0.94	0
Q08334	IL10RB	IL10RB	rs2266590	BrainSeq.brain	5740	0	0	0	1	0
Q08334	IL10RB	IL10RB	rs2266590	GENCORD.LCL	5968	0	0	0.6	0.34	0.06
Q08334	IL10RB	IL10RB	rs2266590	GENCORD.fibroblast	5968	0	0	0.58	0.39	0.03
Q08334	IL10RB	IL10RB	rs2266590	GENCORD.T-cell	5968	0	0	0.62	0.35	0.03
Q08334	IL10RB	IL10RB	rs2266590	GEUVADIS.LCL	6052	0	0	0.53	0.45	0.02
Q08334	IL10RB	IL10RB	rs2266590	Lepik_2017.blood	5295	0	0	0.52	0.3	0.18
Q08334	IL10RB	IL10RB	rs2266590	Nedelec_2016.macrophage_Listeria	5971	0	0	0.33	0.64	0.03
Q08334	IL10RB	IL10RB	rs2266590	Nedelec_2016.macrophage_naive	5971	0	0	0.56	0.4	0.04
Q08334	IL10RB	IL10RB	rs2266590	Nedelec_2016.macrophage_Salmonella	5971	0	0	0.53	0.44	0.03
Q08334	IL10RB	IL10RB	rs2266590	Quach_2016.monocyte_naive	5877	0	0	0.52	0.45	0.03
Q08334	IL10RB	IL10RB	rs2266590	Quach_2016.monocyte_LPS	5877	0	0	0.51	0.45	0.04
Q08334	IL10RB	IL10RB	rs2266590	Quach_2016.monocyte_Pam3CSK4	5877	0	0	0.5	0.46	0.05
Q08334	IL10RB	IL10RB	rs2266590	Quach_2016.monocyte_R848	5877	0	0	0.57	0.39	0.04
Q08334	IL10RB	IL10RB	rs2266590	Quach_2016.monocyte_IAV	5877	0	0	0.53	0.44	0.04
Q08334	IL10RB	IL10RB	rs2266590	ROSMAP.brain_naive	5825	0	0	0	1	0
Q08334	IL10RB	IL10RB	rs2266590	Schmiedel_2018.Tfh_memory	5851	0	0	0.51	0.44	0.05
Q08334	IL10RB	IL10RB	rs2266590	Schmiedel_2018.Th17_memory	5851	0	0	0.01	0.99	0
Q08334	IL10RB	IL10RB	rs2266590	Schmiedel_2018.Th1_memory	5850	0	0	0.58	0.37	0.04
Q08334	IL10RB	IL10RB	rs2266590	Schmiedel_2018.Th2_memory	5851	0	0	0.39	0.57	0.04
Q08334	IL10RB	IL10RB	rs2266590	Schmiedel_2018.Th1-17_memory	5851	0	0	0.11	0.88	0.01
Q08334	IL10RB	IL10RB	rs2266590	Schmiedel_2018.Treg_memory	5851	0	0	0.04	0.96	0
Q08334	IL10RB	IL10RB	rs2266590	Schmiedel_2018.Treg_naive	5851	0	0	0.34	0.63	0.03
Q08334	IL10RB	IL10RB	rs2266590	Schmiedel_2018.B-cell_naive	5855	0	0	0.55	0.4	0.05
Q08334	IL10RB	IL10RB	rs2266590	Schmiedel_2018.CD4_T-cell_naive	5851	0	0	0.08	0.91	0.01
Q08334	IL10RB	IL10RB	rs2266590	Schmiedel_2018.CD4_T-cell_anti-CD3-CD28	5851	0	0	0.43	0.53	0.04
Q08334	IL10RB	IL10RB	rs2266590	Schmiedel_2018.CD8_T-cell_naive	5851	0	0	0.07	0.92	0.01
Q08334	IL10RB	IL10RB	rs2266590	Schmiedel_2018.CD8_T-cell_anti-CD3-CD28	5851	0	0	0.04	0.96	0
Q08334	IL10RB	IL10RB	rs2266590	Schmiedel_2018.monocyte_CD16_naive	5855	0	0	0	1	0
Q08334	IL10RB	IL10RB	rs2266590	Schmiedel_2018.monocyte_naive	5855	0	0	0.3	0.68	0.03
Q08334	IL10RB	IL10RB	rs2266590	Schmiedel_2018.NK-cell_naive	5852	0	0	0	1	0
Q08334	IL10RB	IL10RB	rs2266590	Schwartzentruber_2018.sensory_neuron	5665	0	0	0.6	0.34	0.05
Q08334	IL10RB	IL10RB	rs2266590	TwinsUK.fat	5828	0	0	0.21	0.28	0.51
Q08334	IL10RB	IL10RB	rs2266590	TwinsUK.LCL	5828	0	0	0.65	0.31	0.03
Q08334	IL10RB	IL10RB	rs2266590	TwinsUK.skin	5828	0	0	0.64	0.32	0.03
Q08334	IL10RB	IL10RB	rs2266590	TwinsUK.blood	5822	0	0	0.47	0.5	0.03
Q08334	IL10RB	IL10RB	rs2266590	van_de_Bunt_2015.pancreatic_islet	5887	0	0	0.61	0.33	0.06
Q08334	IL10RB	IL10RB	rs2266590	FUSION.adipose_naive	5841	0	0	0	1	0
Q08334	IL10RB	IL10RB	rs2266590	FUSION.muscle_naive	5841	0	0	0	1	0
Q13261	IL-15RA	IL15RA	rs2228059	Alasoo_2018.macrophage_naive	9873	0	0	0.47	0.48	0.04
Q13261	IL-15RA	IL15RA	rs2228059	Alasoo_2018.macrophage_IFNg	9873	0	0	0.47	0.49	0.04
Q13261	IL-15RA	IL15RA	rs2228059	Alasoo_2018.macrophage_Salmonella	9873	0	0	0.49	0.47	0.04
Q13261	IL-15RA	IL15RA	rs2228059	Alasoo_2018.macrophage_IFNg+Salmonella	9873	0	0	0.48	0.48	0.04
Q13261	IL-15RA	IL15RA	rs2228059	BLUEPRINT.monocyte	10014	0	0	0	1	0
Q13261	IL-15RA	IL15RA	rs2228059	BLUEPRINT.neutrophil	10014	0	0	0	1	0
Q13261	IL-15RA	IL15RA	rs2228059	BLUEPRINT.T-cell	10014	0	0	0	1	0
Q13261	IL-15RA	IL15RA	rs2228059	BrainSeq.brain	10332	0	0	0.4	0.49	0.11
Q13261	IL-15RA	IL15RA	rs2228059	GENCORD.LCL	10635	0	0	0.46	0.51	0.03
Q13261	IL-15RA	IL15RA	rs2228059	GENCORD.fibroblast	10635	0	0	0.07	0.93	0
Q13261	IL-15RA	IL15RA	rs2228059	GENCORD.T-cell	10635	0	0	0.47	0.5	0.04
Q13261	IL-15RA	IL15RA	rs2228059	GEUVADIS.LCL	10800	0	0	0.12	0.87	0.01
Q13261	IL-15RA	IL15RA	rs2228059	HipSci.iPSC	10024	0	0	0.07	0.93	0
Q13261	IL-15RA	IL15RA	rs2228059	Lepik_2017.blood	9177	0	0	0	1	0
Q13261	IL-15RA	IL15RA	rs2228059	Nedelec_2016.macrophage_Listeria	10622	0	0	0.44	0.49	0.06
Q13261	IL-15RA	IL15RA	rs2228059	Nedelec_2016.macrophage_naive	10622	0	0	0.37	0.6	0.03
Q13261	IL-15RA	IL15RA	rs2228059	Nedelec_2016.macrophage_Salmonella	10622	0	0	0.47	0.48	0.04
Q13261	IL-15RA	IL15RA	rs2228059	Quach_2016.monocyte_naive	10414	0	0	0.44	0.52	0.03
Q13261	IL-15RA	IL15RA	rs2228059	Quach_2016.monocyte_LPS	10414	0	0	0.38	0.58	0.04
Q13261	IL-15RA	IL15RA	rs2228059	Quach_2016.monocyte_Pam3CSK4	10414	0	0	0.46	0.49	0.05
Q13261	IL-15RA	IL15RA	rs2228059	Quach_2016.monocyte_R848	10414	0	0	0.45	0.52	0.03
Q13261	IL-15RA	IL15RA	rs2228059	Quach_2016.monocyte_IAV	10414	0	0	0.23	0.75	0.02
Q13261	IL-15RA	IL15RA	rs2228059	ROSMAP.brain_naive	10207	0	0	0.37	0.37	0.26
Q13261	IL-15RA	IL15RA	rs2228059	Schmiedel_2018.Tfh_memory	10644	0	0	0.42	0.55	0.03
Q13261	IL-15RA	IL15RA	rs2228059	Schmiedel_2018.Th17_memory	10644	0	0	0.04	0.96	0
Q13261	IL-15RA	IL15RA	rs2228059	Schmiedel_2018.Th1_memory	10640	0	0	0.34	0.39	0.27
Q13261	IL-15RA	IL15RA	rs2228059	Schmiedel_2018.Th2_memory	10644	0	0	0.41	0.55	0.04
Q13261	IL-15RA	IL15RA	rs2228059	Schmiedel_2018.Th1-17_memory	10642	0	0	0.45	0.49	0.06
Q13261	IL-15RA	IL15RA	rs2228059	Schmiedel_2018.Treg_memory	10644	0	0	0.41	0.54	0.04
Q13261	IL-15RA	IL15RA	rs2228059	Schmiedel_2018.Treg_naive	10644	0	0	0.41	0.56	0.03
Q13261	IL-15RA	IL15RA	rs2228059	Schmiedel_2018.B-cell_naive	10645	0	0	0.26	0.72	0.02
Q13261	IL-15RA	IL15RA	rs2228059	Schmiedel_2018.CD4_T-cell_naive	10644	0	0	0.23	0.75	0.02
Q13261	IL-15RA	IL15RA	rs2228059	Schmiedel_2018.CD4_T-cell_anti-CD3-CD28	10644	0	0	0	1	0
Q13261	IL-15RA	IL15RA	rs2228059	Schmiedel_2018.CD8_T-cell_naive	10644	0	0	0.2	0.78	0.02
Q13261	IL-15RA	IL15RA	rs2228059	Schmiedel_2018.CD8_T-cell_anti-CD3-CD28	10643	0	0	0.14	0.85	0.01
Q13261	IL-15RA	IL15RA	rs2228059	Schmiedel_2018.monocyte_CD16_naive	10645	0	0	0.43	0.53	0.04
Q13261	IL-15RA	IL15RA	rs2228059	Schmiedel_2018.monocyte_naive	10645	0	0	0.42	0.47	0.11
Q13261	IL-15RA	IL15RA	rs2228059	Schmiedel_2018.NK-cell_naive	10645	0	0	0.11	0.88	0.01
Q13261	IL-15RA	IL15RA	rs2228059	Schwartzentruber_2018.sensory_neuron	9911	0	0	0.48	0.49	0.03
Q13261	IL-15RA	IL15RA	rs2228059	TwinsUK.fat	10123	0	0	0	1	0
Q13261	IL-15RA	IL15RA	rs2228059	TwinsUK.LCL	10123	0	0	0	1	0
Q13261	IL-15RA	IL15RA	rs2228059	TwinsUK.skin	10123	0	0	0.44	0.54	0.02
Q13261	IL-15RA	IL15RA	rs2228059	TwinsUK.blood	10118	0	0	0	0.99	0
Q13261	IL-15RA	IL15RA	rs2228059	van_de_Bunt_2015.pancreatic_islet	10427	0	0	0.47	0.49	0.03
Q13261	IL-15RA	IL15RA	rs2228059	FUSION.adipose_naive	10241	0	0	0.01	0.99	0
Q13261	IL-15RA	IL15RA	rs2228059	FUSION.muscle_naive	10241	0	0	0.1	0.9	0.01
Q13291	SLAMF1	SLAMF1	rs60094514	Alasoo_2018.macrophage_IFNg	6122	0	0	0.54	0.39	0.07
Q13291	SLAMF1	SLAMF1	rs60094514	Alasoo_2018.macrophage_Salmonella	6122	0	0	0.58	0.37	0.05
Q13291	SLAMF1	SLAMF1	rs60094514	Alasoo_2018.macrophage_IFNg+Salmonella	6122	0	0	0.6	0.35	0.06
Q13291	SLAMF1	SLAMF1	rs60094514	BLUEPRINT.monocyte	6316	0	0	0	1	0
Q13291	SLAMF1	SLAMF1	rs60094514	BLUEPRINT.T-cell	6316	0	0	0.41	0.51	0.07
Q13291	SLAMF1	SLAMF1	rs60094514	GENCORD.LCL	6876	0	0	0.56	0.39	0.04
Q13291	SLAMF1	SLAMF1	rs60094514	GENCORD.T-cell	6875	0	0	0.57	0.39	0.04
Q13291	SLAMF1	SLAMF1	rs60094514	GEUVADIS.LCL	7067	0	0	0.48	0.5	0.02
Q13291	SLAMF1	SLAMF1	rs60094514	Lepik_2017.blood	5858	0	0	0.45	0.53	0.02
Q13291	SLAMF1	SLAMF1	rs60094514	Nedelec_2016.macrophage_Listeria	6903	0	0	0.57	0.39	0.04
Q13291	SLAMF1	SLAMF1	rs60094514	Nedelec_2016.macrophage_naive	6903	0	0	0.54	0.42	0.04
Q13291	SLAMF1	SLAMF1	rs60094514	Nedelec_2016.macrophage_Salmonella	6903	0	0	0.41	0.35	0.24
Q13291	SLAMF1	SLAMF1	rs60094514	Quach_2016.monocyte_naive	6595	0	0	0.54	0.38	0.08
Q13291	SLAMF1	SLAMF1	rs60094514	Quach_2016.monocyte_LPS	6595	0	0	0.54	0.38	0.08
Q13291	SLAMF1	SLAMF1	rs60094514	Quach_2016.monocyte_Pam3CSK4	6595	0	0	0.56	0.4	0.03
Q13291	SLAMF1	SLAMF1	rs60094514	Quach_2016.monocyte_R848	6595	0	0	0.57	0.4	0.04
Q13291	SLAMF1	SLAMF1	rs60094514	Quach_2016.monocyte_IAV	6595	0	0	0.54	0.43	0.04
Q13291	SLAMF1	SLAMF1	rs60094514	Schmiedel_2018.Tfh_memory	6841	0	0	0.56	0.39	0.06
Q13291	SLAMF1	SLAMF1	rs60094514	Schmiedel_2018.Th17_memory	6841	0	0	0.57	0.38	0.05
Q13291	SLAMF1	SLAMF1	rs60094514	Schmiedel_2018.Th1_memory	6839	0	0	0.51	0.44	0.05
Q13291	SLAMF1	SLAMF1	rs60094514	Schmiedel_2018.Th2_memory	6841	0	0	0.56	0.37	0.07
Q13291	SLAMF1	SLAMF1	rs60094514	Schmiedel_2018.Th1-17_memory	6837	0	0	0.51	0.4	0.08
Q13291	SLAMF1	SLAMF1	rs60094514	Schmiedel_2018.Treg_memory	6841	0	0	0.57	0.38	0.06
Q13291	SLAMF1	SLAMF1	rs60094514	Schmiedel_2018.Treg_naive	6841	0	0	0.55	0.39	0.06
Q13291	SLAMF1	SLAMF1	rs60094514	Schmiedel_2018.B-cell_naive	6841	0	0	0.54	0.41	0.05
Q13291	SLAMF1	SLAMF1	rs60094514	Schmiedel_2018.CD4_T-cell_naive	6841	0	0	0.57	0.38	0.05
Q13291	SLAMF1	SLAMF1	rs60094514	Schmiedel_2018.CD4_T-cell_anti-CD3-CD28	6841	0	0	0.56	0.39	0.05
Q13291	SLAMF1	SLAMF1	rs60094514	Schmiedel_2018.CD8_T-cell_naive	6841	0	0	0.55	0.37	0.08
Q13291	SLAMF1	SLAMF1	rs60094514	Schmiedel_2018.CD8_T-cell_anti-CD3-CD28	6841	0	0	0.56	0.39	0.05
Q13291	SLAMF1	SLAMF1	rs60094514	Schmiedel_2018.monocyte_naive	6841	0	0	0.02	0.98	0
Q13291	SLAMF1	SLAMF1	rs60094514	Schmiedel_2018.NK-cell_naive	6841	0	0	0.35	0.62	0.03
Q13291	SLAMF1	SLAMF1	rs60094514	TwinsUK.fat	6081	0	0	0.56	0.39	0.04
Q13291	SLAMF1	SLAMF1	rs60094514	TwinsUK.LCL	6081	0	0	0.56	0.37	0.08
Q13291	SLAMF1	SLAMF1	rs60094514	TwinsUK.skin	6081	0	0	0.56	0.36	0.08
Q13291	SLAMF1	SLAMF1	rs60094514	TwinsUK.blood	6077	0	0	0.62	0.34	0.05
Q13291	SLAMF1	SLAMF1	rs60094514	van_de_Bunt_2015.pancreatic_islet	6647	0	0	0.56	0.37	0.07
Q13291	SLAMF1	SLAMF1	rs60094514	FUSION.adipose_naive	6737	0	0	0.57	0.39	0.04
Q13478	IL-18R1	IL18R1	rs2270297	Alasoo_2018.macrophage_naive	5712	0	0	0.34	0.63	0.03
Q13478	IL-18R1	IL18R1	rs2270297	Alasoo_2018.macrophage_IFNg	5712	0	0	0.13	0.86	0.01
Q13478	IL-18R1	IL18R1	rs2270297	Alasoo_2018.macrophage_Salmonella	5712	0	0	0	1	0
Q13478	IL-18R1	IL18R1	rs2270297	Alasoo_2018.macrophage_IFNg+Salmonella	5712	0	0	0	1	0
Q13478	IL-18R1	IL18R1	rs2270297	BLUEPRINT.monocyte	5820	0	0	0	1	0
Q13478	IL-18R1	IL18R1	rs2270297	BLUEPRINT.neutrophil	5820	0	0	0	1	0
Q13478	IL-18R1	IL18R1	rs2270297	BLUEPRINT.T-cell	5820	0	0	0	1	0
Q13478	IL-18R1	IL18R1	rs2270297	BrainSeq.brain	5941	0	0	0	1	0
Q13478	IL-18R1	IL18R1	rs2270297	GENCORD.LCL	6204	0	0	0.43	0.5	0.07
Q13478	IL-18R1	IL18R1	rs2270297	GENCORD.fibroblast	6204	0	0	0.54	0.43	0.04
Q13478	IL-18R1	IL18R1	rs2270297	GENCORD.T-cell	6204	0	0	0.31	0.65	0.03
Q13478	IL-18R1	IL18R1	rs2270297	GEUVADIS.LCL	6164	0	0	0.52	0.39	0.09
Q13478	IL-18R1	IL18R1	rs2270297	Lepik_2017.blood	5354	0	0	0	0.86	0.14
Q13478	IL-18R1	IL18R1	rs2270297	Nedelec_2016.macrophage_Listeria	6124	0	0	0	1	0
Q13478	IL-18R1	IL18R1	rs2270297	Nedelec_2016.macrophage_Salmonella	6124	0	0	0	1	0
Q13478	IL-18R1	IL18R1	rs2270297	Quach_2016.monocyte_LPS	5964	0	0	0.11	0.88	0.01
Q13478	IL-18R1	IL18R1	rs2270297	Quach_2016.monocyte_Pam3CSK4	5964	0	0	0.15	0.84	0.01
Q13478	IL-18R1	IL18R1	rs2270297	Quach_2016.monocyte_R848	5964	0	0	0.46	0.51	0.03
Q13478	IL-18R1	IL18R1	rs2270297	Quach_2016.monocyte_IAV	5964	0	0	0.5	0.45	0.06
Q13478	IL-18R1	IL18R1	rs2270297	ROSMAP.brain_naive	5996	0	0	0	1	0
Q13478	IL-18R1	IL18R1	rs2270297	Schmiedel_2018.Tfh_memory	6223	0	0	0	1	0
Q13478	IL-18R1	IL18R1	rs2270297	Schmiedel_2018.Th17_memory	6223	0	0	0	0.05	0.95
Q13478	IL-18R1	IL18R1	rs2270297	Schmiedel_2018.Th1_memory	6202	0	0	0.02	0.98	0
Q13478	IL-18R1	IL18R1	rs2270297	Schmiedel_2018.Th2_memory	6223	0	0	0	1	0
Q13478	IL-18R1	IL18R1	rs2270297	Schmiedel_2018.Th1-17_memory	6223	0	0	0	0.07	0.93
Q13478	IL-18R1	IL18R1	rs2270297	Schmiedel_2018.Treg_memory	6223	0	0	0	1	0
Q13478	IL-18R1	IL18R1	rs2270297	Schmiedel_2018.Treg_naive	6223	0	0	0	1	0
Q13478	IL-18R1	IL18R1	rs2270297	Schmiedel_2018.B-cell_naive	6223	0	0	0.46	0.51	0.04
Q13478	IL-18R1	IL18R1	rs2270297	Schmiedel_2018.CD4_T-cell_naive	6223	0	0	0	1	0
Q13478	IL-18R1	IL18R1	rs2270297	Schmiedel_2018.CD4_T-cell_anti-CD3-CD28	6223	0	0	0.01	0.99	0
Q13478	IL-18R1	IL18R1	rs2270297	Schmiedel_2018.CD8_T-cell_naive	6223	0	0	0.46	0.5	0.04
Q13478	IL-18R1	IL18R1	rs2270297	Schmiedel_2018.CD8_T-cell_anti-CD3-CD28	6223	0	0	0.25	0.7	0.05
Q13478	IL-18R1	IL18R1	rs2270297	Schmiedel_2018.monocyte_CD16_naive	6220	0	0	0.54	0.38	0.08
Q13478	IL-18R1	IL18R1	rs2270297	Schmiedel_2018.NK-cell_naive	6223	0	0	0	1	0
Q13478	IL-18R1	IL18R1	rs2270297	Schwartzentruber_2018.sensory_neuron	5745	0	0	0.62	0.33	0.05
Q13478	IL-18R1	IL18R1	rs2270297	TwinsUK.fat	5970	0	0	0.53	0.34	0.13
Q13478	IL-18R1	IL18R1	rs2270297	TwinsUK.LCL	5970	0	0	0	0.97	0.03
Q13478	IL-18R1	IL18R1	rs2270297	TwinsUK.skin	5970	0	0	0	1	0
Q13478	IL-18R1	IL18R1	rs2270297	TwinsUK.blood	5969	0	0	0.1	0.22	0.68
Q13478	IL-18R1	IL18R1	rs2270297	van_de_Bunt_2015.pancreatic_islet	6052	0	0	0.61	0.35	0.05
Q13478	IL-18R1	IL18R1	rs2270297	FUSION.adipose_naive	5726	0	0	0.54	0.42	0.04
Q13478	IL-18R1	IL18R1	rs2270297	FUSION.muscle_naive	5726	0	0	0.12	0.59	0.29
Q14116	IL-18	IL18	rs5744249	Alasoo_2018.macrophage_naive	5171	0	0	0.64	0.31	0.05
Q14116	IL-18	IL18	rs5744249	Alasoo_2018.macrophage_IFNg	5171	0	0	0.62	0.34	0.05
Q14116	IL-18	IL18	rs5744249	Alasoo_2018.macrophage_Salmonella	5171	0	0	0.6	0.34	0.06
Q14116	IL-18	IL18	rs5744249	Alasoo_2018.macrophage_IFNg+Salmonella	5171	0	0	0.59	0.35	0.06
Q14116	IL-18	IL18	rs5744249	BLUEPRINT.monocyte	5258	0	0	0.02	0.1	0.88
Q14116	IL-18	IL18	rs5744249	BLUEPRINT.neutrophil	5258	0	0	0	0.02	0.98
Q14116	IL-18	IL18	rs5744249	BLUEPRINT.T-cell	5258	0	0	0.64	0.31	0.04
Q14116	IL-18	IL18	rs5744249	BrainSeq.brain	5611	0	0	0.54	0.26	0.19
Q14116	IL-18	IL18	rs5744249	GENCORD.LCL	6154	0	0	0.63	0.33	0.04
Q14116	IL-18	IL18	rs5744249	GENCORD.T-cell	6154	0	0	0.58	0.36	0.07
Q14116	IL-18	IL18	rs5744249	GEUVADIS.LCL	5885	0	0	0.59	0.36	0.05
Q14116	IL-18	IL18	rs5744249	HipSci.iPSC	5790	0	0	0.35	0.21	0.44
Q14116	IL-18	IL18	rs5744249	Lepik_2017.blood	5022	0	0	0.32	0.47	0.2
Q14116	IL-18	IL18	rs5744249	Nedelec_2016.macrophage_Listeria	5899	0	0	0.61	0.34	0.05
Q14116	IL-18	IL18	rs5744249	Nedelec_2016.macrophage_naive	5899	0	0	0.58	0.36	0.06
Q14116	IL-18	IL18	rs5744249	Nedelec_2016.macrophage_Salmonella	5899	0	0	0.48	0.49	0.04
Q14116	IL-18	IL18	rs5744249	Quach_2016.monocyte_naive	5755	0	0	0.61	0.34	0.05
Q14116	IL-18	IL18	rs5744249	Quach_2016.monocyte_LPS	5755	0	0	0.63	0.32	0.06
Q14116	IL-18	IL18	rs5744249	Quach_2016.monocyte_Pam3CSK4	5755	0	0	0.61	0.31	0.08
Q14116	IL-18	IL18	rs5744249	Quach_2016.monocyte_R848	5755	0	0	0.57	0.37	0.06
Q14116	IL-18	IL18	rs5744249	Quach_2016.monocyte_IAV	5755	0	0	0.63	0.32	0.05
Q14116	IL-18	IL18	rs5744249	ROSMAP.brain_naive	5457	0	0	0.55	0.28	0.17
Q14116	IL-18	IL18	rs5744249	Schmiedel_2018.B-cell_naive	5701	0	0	0.6	0.32	0.07
Q14116	IL-18	IL18	rs5744249	Schmiedel_2018.CD4_T-cell_naive	5698	0	0	0.59	0.35	0.06
Q14116	IL-18	IL18	rs5744249	Schmiedel_2018.CD8_T-cell_naive	5699	0	0	0.61	0.33	0.06
Q14116	IL-18	IL18	rs5744249	Schmiedel_2018.monocyte_CD16_naive	5701	0	0	0.57	0.34	0.09
Q14116	IL-18	IL18	rs5744249	Schmiedel_2018.monocyte_naive	5701	0	0	0.55	0.32	0.14
Q14116	IL-18	IL18	rs5744249	Schmiedel_2018.NK-cell_naive	5701	0	0	0.45	0.51	0.04
Q14116	IL-18	IL18	rs5744249	Schwartzentruber_2018.sensory_neuron	5671	0	0	0.6	0.36	0.04
Q14116	IL-18	IL18	rs5744249	TwinsUK.fat	5144	0	0	0.61	0.36	0.03
Q14116	IL-18	IL18	rs5744249	TwinsUK.LCL	5144	0	0	0.68	0.28	0.03
Q14116	IL-18	IL18	rs5744249	TwinsUK.skin	5144	0	0	0.61	0.33	0.06
Q14116	IL-18	IL18	rs5744249	TwinsUK.blood	5140	0	0	0.01	0.04	0.95
Q14116	IL-18	IL18	rs5744249	van_de_Bunt_2015.pancreatic_islet	5312	0	0	0.54	0.27	0.19
Q14116	IL-18	IL18	rs5744249	FUSION.adipose_naive	5292	0	0	0.6	0.31	0.09
Q14116	IL-18	IL18	rs5744249	FUSION.muscle_naive	5292	0	0	0	1	0
Q14790	CASP-8	CASP8	rs56328050	Alasoo_2018.macrophage_naive	5544	0	0	0.53	0.4	0.08
Q14790	CASP-8	CASP8	rs56328050	Alasoo_2018.macrophage_IFNg	5544	0	0	0.62	0.33	0.06
Q14790	CASP-8	CASP8	rs56328050	Alasoo_2018.macrophage_Salmonella	5544	0	0	0.61	0.33	0.06
Q14790	CASP-8	CASP8	rs56328050	Alasoo_2018.macrophage_IFNg+Salmonella	5544	0	0	0.61	0.33	0.06
Q14790	CASP-8	CASP8	rs56328050	BLUEPRINT.monocyte	5461	0	0	0	1	0
Q14790	CASP-8	CASP8	rs56328050	BLUEPRINT.neutrophil	5461	0	0	0	1	0
Q14790	CASP-8	CASP8	rs56328050	BLUEPRINT.T-cell	5461	0	0	0	1	0
Q14790	CASP-8	CASP8	rs56328050	BrainSeq.brain	5481	0	0	0	1	0
Q14790	CASP-8	CASP8	rs56328050	GENCORD.LCL	5854	0	0	0.55	0.41	0.04
Q14790	CASP-8	CASP8	rs56328050	GENCORD.fibroblast	5854	0	0	0	1	0
Q14790	CASP-8	CASP8	rs56328050	GENCORD.T-cell	5844	0	0	0.22	0.75	0.02
Q14790	CASP-8	CASP8	rs56328050	GEUVADIS.LCL	5871	0	0	0.61	0.34	0.05
Q14790	CASP-8	CASP8	rs56328050	HipSci.iPSC	5634	0	0	0.61	0.3	0.09
Q14790	CASP-8	CASP8	rs56328050	Lepik_2017.blood	5092	0	0	0	1	0
Q14790	CASP-8	CASP8	rs56328050	Nedelec_2016.macrophage_Listeria	5595	0	0	0.62	0.32	0.05
Q14790	CASP-8	CASP8	rs56328050	Nedelec_2016.macrophage_naive	5595	0	0	0.47	0.46	0.06
Q14790	CASP-8	CASP8	rs56328050	Nedelec_2016.macrophage_Salmonella	5595	0	0	0.6	0.35	0.05
Q14790	CASP-8	CASP8	rs56328050	Quach_2016.monocyte_naive	5514	0	0	0	1	0
Q14790	CASP-8	CASP8	rs56328050	Quach_2016.monocyte_LPS	5514	0	0	0	1	0
Q14790	CASP-8	CASP8	rs56328050	Quach_2016.monocyte_Pam3CSK4	5514	0	0	0.21	0.77	0.02
Q14790	CASP-8	CASP8	rs56328050	Quach_2016.monocyte_R848	5514	0	0	0.08	0.91	0.01
Q14790	CASP-8	CASP8	rs56328050	Quach_2016.monocyte_IAV	5514	0	0	0	1	0
Q14790	CASP-8	CASP8	rs56328050	ROSMAP.brain_naive	5707	0	0	0	1	0
Q14790	CASP-8	CASP8	rs56328050	Schmiedel_2018.Tfh_memory	5690	0	0	0	1	0
Q14790	CASP-8	CASP8	rs56328050	Schmiedel_2018.Th17_memory	5690	0	0	0	1	0
Q14790	CASP-8	CASP8	rs56328050	Schmiedel_2018.Th1_memory	5682	0	0	0	1	0
Q14790	CASP-8	CASP8	rs56328050	Schmiedel_2018.Th2_memory	5690	0	0	0	1	0
Q14790	CASP-8	CASP8	rs56328050	Schmiedel_2018.Th1-17_memory	5690	0	0	0	1	0
Q14790	CASP-8	CASP8	rs56328050	Schmiedel_2018.Treg_memory	5690	0	0	0	1	0
Q14790	CASP-8	CASP8	rs56328050	Schmiedel_2018.Treg_naive	5690	0	0	0	1	0
Q14790	CASP-8	CASP8	rs56328050	Schmiedel_2018.B-cell_naive	5690	0	0	0	1	0
Q14790	CASP-8	CASP8	rs56328050	Schmiedel_2018.CD4_T-cell_naive	5690	0	0	0	1	0
Q14790	CASP-8	CASP8	rs56328050	Schmiedel_2018.CD4_T-cell_anti-CD3-CD28	5690	0	0	0	1	0
Q14790	CASP-8	CASP8	rs56328050	Schmiedel_2018.CD8_T-cell_naive	5690	0	0	0	1	0
Q14790	CASP-8	CASP8	rs56328050	Schmiedel_2018.CD8_T-cell_anti-CD3-CD28	5690	0	0	0	1	0
Q14790	CASP-8	CASP8	rs56328050	Schmiedel_2018.monocyte_CD16_naive	5690	0	0	0	1	0
Q14790	CASP-8	CASP8	rs56328050	Schmiedel_2018.monocyte_naive	5690	0	0	0	1	0
Q14790	CASP-8	CASP8	rs56328050	Schmiedel_2018.NK-cell_naive	5690	0	0	0	1	0
Q14790	CASP-8	CASP8	rs56328050	Schwartzentruber_2018.sensory_neuron	5601	0	0	0.59	0.35	0.06
Q14790	CASP-8	CASP8	rs56328050	TwinsUK.fat	5688	0	0	0	1	0
Q14790	CASP-8	CASP8	rs56328050	TwinsUK.LCL	5688	0	0	0.04	0.95	0
Q14790	CASP-8	CASP8	rs56328050	TwinsUK.skin	5688	0	0	0	1	0
Q14790	CASP-8	CASP8	rs56328050	TwinsUK.blood	5688	0	0	0.02	0.98	0
Q14790	CASP-8	CASP8	rs56328050	van_de_Bunt_2015.pancreatic_islet	5842	0	0	0.51	0.45	0.04
Q14790	CASP-8	CASP8	rs56328050	FUSION.adipose_naive	5704	0	0	0	1	0
Q14790	CASP-8	CASP8	rs56328050	FUSION.muscle_naive	5704	0	0	0	1	0
Q8IXJ6	SIRT2	SIRT2	rs144373891	Alasoo_2018.macrophage_naive	7089	0	0	0.54	0.38	0.07
Q8IXJ6	SIRT2	SIRT2	rs144373891	Alasoo_2018.macrophage_IFNg	7089	0	0	0.5	0.43	0.06
Q8IXJ6	SIRT2	SIRT2	rs144373891	Alasoo_2018.macrophage_Salmonella	7089	0	0	0.55	0.39	0.06
Q8IXJ6	SIRT2	SIRT2	rs144373891	Alasoo_2018.macrophage_IFNg+Salmonella	7089	0	0	0.56	0.38	0.06
Q8IXJ6	SIRT2	SIRT2	rs144373891	BLUEPRINT.monocyte	6928	0.01	0.01	0.54	0.37	0.07
Q8IXJ6	SIRT2	SIRT2	rs144373891	BLUEPRINT.neutrophil	6928	0.01	0.01	0.56	0.37	0.05
Q8IXJ6	SIRT2	SIRT2	rs144373891	BLUEPRINT.T-cell	6928	0.01	0.01	0.49	0.38	0.11
Q8IXJ6	SIRT2	SIRT2	rs144373891	BrainSeq.brain	7444	0	0	0.56	0.39	0.05
Q8IXJ6	SIRT2	SIRT2	rs144373891	GENCORD.LCL	7314	0	0	0.54	0.4	0.05
Q8IXJ6	SIRT2	SIRT2	rs144373891	GENCORD.fibroblast	7313	0	0	0.56	0.39	0.05
Q8IXJ6	SIRT2	SIRT2	rs144373891	GENCORD.T-cell	7313	0	0	0.55	0.4	0.05
Q8IXJ6	SIRT2	SIRT2	rs144373891	GEUVADIS.LCL	7777	0.01	0.01	0.44	0.49	0.04
Q8IXJ6	SIRT2	SIRT2	rs144373891	HipSci.iPSC	7174	0	0	0.57	0.38	0.05
Q8IXJ6	SIRT2	SIRT2	rs144373891	Lepik_2017.blood	6265	0	0	0.52	0.42	0.06
Q8IXJ6	SIRT2	SIRT2	rs144373891	Nedelec_2016.macrophage_Listeria	7678	0.01	0.01	0.51	0.42	0.05
Q8IXJ6	SIRT2	SIRT2	rs144373891	Nedelec_2016.macrophage_naive	7678	0.01	0.01	0.52	0.41	0.05
Q8IXJ6	SIRT2	SIRT2	rs144373891	Nedelec_2016.macrophage_Salmonella	7678	0.01	0.01	0.5	0.42	0.05
Q8IXJ6	SIRT2	SIRT2	rs144373891	Quach_2016.monocyte_naive	7399	0	0	0.5	0.43	0.07
Q8IXJ6	SIRT2	SIRT2	rs144373891	Quach_2016.monocyte_LPS	7399	0	0	0.53	0.4	0.07
Q8IXJ6	SIRT2	SIRT2	rs144373891	Quach_2016.monocyte_Pam3CSK4	7399	0	0	0.53	0.38	0.08
Q8IXJ6	SIRT2	SIRT2	rs144373891	Quach_2016.monocyte_R848	7399	0	0	0.54	0.4	0.06
Q8IXJ6	SIRT2	SIRT2	rs144373891	Quach_2016.monocyte_IAV	7399	0	0	0.54	0.41	0.05
Q8IXJ6	SIRT2	SIRT2	rs144373891	ROSMAP.brain_naive	6989	0	0.02	0.01	0.95	0.02
Q8IXJ6	SIRT2	SIRT2	rs144373891	Schmiedel_2018.Tfh_memory	7657	0	0	0.53	0.42	0.05
Q8IXJ6	SIRT2	SIRT2	rs144373891	Schmiedel_2018.Th17_memory	7657	0	0	0.53	0.42	0.05
Q8IXJ6	SIRT2	SIRT2	rs144373891	Schmiedel_2018.Th1_memory	7641	0	0	0.45	0.51	0.04
Q8IXJ6	SIRT2	SIRT2	rs144373891	Schmiedel_2018.Th2_memory	7657	0	0	0.53	0.42	0.05
Q8IXJ6	SIRT2	SIRT2	rs144373891	Schmiedel_2018.Th1-17_memory	7655	0	0	0.53	0.42	0.05
Q8IXJ6	SIRT2	SIRT2	rs144373891	Schmiedel_2018.Treg_memory	7657	0	0	0.53	0.42	0.05
Q8IXJ6	SIRT2	SIRT2	rs144373891	Schmiedel_2018.Treg_naive	7657	0	0	0.54	0.41	0.05
Q8IXJ6	SIRT2	SIRT2	rs144373891	Schmiedel_2018.B-cell_naive	7659	0	0	0.55	0.39	0.05
Q8IXJ6	SIRT2	SIRT2	rs144373891	Schmiedel_2018.CD4_T-cell_naive	7657	0	0	0.54	0.41	0.05
Q8IXJ6	SIRT2	SIRT2	rs144373891	Schmiedel_2018.CD4_T-cell_anti-CD3-CD28	7657	0	0	0.51	0.44	0.05
Q8IXJ6	SIRT2	SIRT2	rs144373891	Schmiedel_2018.CD8_T-cell_naive	7657	0	0	0.52	0.43	0.05
Q8IXJ6	SIRT2	SIRT2	rs144373891	Schmiedel_2018.CD8_T-cell_anti-CD3-CD28	7657	0	0	0.53	0.42	0.05
Q8IXJ6	SIRT2	SIRT2	rs144373891	Schmiedel_2018.monocyte_CD16_naive	7656	0	0	0.53	0.42	0.05
Q8IXJ6	SIRT2	SIRT2	rs144373891	Schmiedel_2018.monocyte_naive	7659	0	0	0.54	0.41	0.05
Q8IXJ6	SIRT2	SIRT2	rs144373891	Schmiedel_2018.NK-cell_naive	7659	0	0	0.53	0.42	0.05
Q8IXJ6	SIRT2	SIRT2	rs144373891	Schwartzentruber_2018.sensory_neuron	7105	0	0	0.55	0.38	0.07
Q8IXJ6	SIRT2	SIRT2	rs144373891	TwinsUK.fat	7093	0	0	0.61	0.33	0.07
Q8IXJ6	SIRT2	SIRT2	rs144373891	TwinsUK.LCL	7093	0	0	0.58	0.36	0.06
Q8IXJ6	SIRT2	SIRT2	rs144373891	TwinsUK.skin	7093	0	0	0.57	0.36	0.07
Q8IXJ6	SIRT2	SIRT2	rs144373891	TwinsUK.blood	7088	0	0	0.54	0.41	0.05
Q8IXJ6	SIRT2	SIRT2	rs144373891	van_de_Bunt_2015.pancreatic_islet	7437	0	0	0.54	0.41	0.05
Q8IXJ6	SIRT2	SIRT2	rs144373891	FUSION.adipose_naive	7306	0.01	0.01	0.56	0.37	0.04
Q8IXJ6	SIRT2	SIRT2	rs144373891	FUSION.muscle_naive	7306	0.01	0.01	0.56	0.37	0.05
Q8NF90	FGF-5	FGF5	rs12509595	Alasoo_2018.macrophage_naive	5602	0	0	0.61	0.35	0.04
Q8NF90	FGF-5	FGF5	rs12509595	Alasoo_2018.macrophage_IFNg	5602	0	0	0.61	0.35	0.05
Q8NF90	FGF-5	FGF5	rs12509595	Alasoo_2018.macrophage_Salmonella	5602	0	0	0.61	0.34	0.05
Q8NF90	FGF-5	FGF5	rs12509595	Alasoo_2018.macrophage_IFNg+Salmonella	5602	0	0	0.62	0.34	0.05
Q8NF90	FGF-5	FGF5	rs12509595	BrainSeq.brain	5937	0	0	0.61	0.36	0.03
Q8NF90	FGF-5	FGF5	rs12509595	GENCORD.fibroblast	6268	0	0	0.51	0.44	0.05
Q8NF90	FGF-5	FGF5	rs12509595	Nedelec_2016.macrophage_Listeria	6216	0	0	0.59	0.36	0.05
Q8NF90	FGF-5	FGF5	rs12509595	Nedelec_2016.macrophage_Salmonella	6216	0	0	0.59	0.36	0.05
Q8NF90	FGF-5	FGF5	rs12509595	ROSMAP.brain_naive	5538	0	0	0.65	0.33	0.03
Q8NF90	FGF-5	FGF5	rs12509595	Schwartzentruber_2018.sensory_neuron	5658	0	0	0.58	0.35	0.07
Q8NF90	FGF-5	FGF5	rs12509595	van_de_Bunt_2015.pancreatic_islet	5701	0	0	0.6	0.35	0.04
Q8NFT8	DNER	DNER	rs62193248	Alasoo_2018.macrophage_naive	7123	0	0	0.56	0.4	0.04
Q8NFT8	DNER	DNER	rs62193248	Alasoo_2018.macrophage_Salmonella	7123	0	0	0.56	0.4	0.04
Q8NFT8	DNER	DNER	rs62193248	BLUEPRINT.monocyte	7240	0	0	0.52	0.4	0.07
Q8NFT8	DNER	DNER	rs62193248	BrainSeq.brain	7518	0	0	0.57	0.4	0.03
Q8NFT8	DNER	DNER	rs62193248	GENCORD.fibroblast	7690	0	0	0.56	0.4	0.04
Q8NFT8	DNER	DNER	rs62193248	HipSci.iPSC	7240	0	0	0.57	0.4	0.03
Q8NFT8	DNER	DNER	rs62193248	Quach_2016.monocyte_naive	7455	0	0	0.55	0.4	0.04
Q8NFT8	DNER	DNER	rs62193248	Quach_2016.monocyte_LPS	7455	0	0	0.57	0.39	0.04
Q8NFT8	DNER	DNER	rs62193248	Quach_2016.monocyte_Pam3CSK4	7455	0	0	0.57	0.38	0.04
Q8NFT8	DNER	DNER	rs62193248	Quach_2016.monocyte_R848	7455	0	0	0.57	0.39	0.04
Q8NFT8	DNER	DNER	rs62193248	Quach_2016.monocyte_IAV	7455	0	0	0.52	0.42	0.06
Q8NFT8	DNER	DNER	rs62193248	ROSMAP.brain_naive	7460	0	0	0.02	0.98	0
Q8NFT8	DNER	DNER	rs62193248	Schmiedel_2018.monocyte_CD16_naive	7639	0	0	0	1	0
Q8NFT8	DNER	DNER	rs62193248	Schwartzentruber_2018.sensory_neuron	7164	0	0	0.52	0.4	0.07
Q8NFT8	DNER	DNER	rs62193248	TwinsUK.fat	7362	0	0	0.59	0.38	0.03
Q8NFT8	DNER	DNER	rs62193248	TwinsUK.skin	7362	0	0	0.54	0.44	0.02
Q8NFT8	DNER	DNER	rs62193248	van_de_Bunt_2015.pancreatic_islet	7533	0	0	0.5	0.38	0.12
Q8NFT8	DNER	DNER	rs62193248	FUSION.adipose_naive	7323	0	0	0.5	0.47	0.03
Q8WWJ7	CD6	CD6	rs2074227	Alasoo_2018.macrophage_naive	5078	0	0	0.55	0.27	0.18
Q8WWJ7	CD6	CD6	rs2074227	BLUEPRINT.monocyte	5299	0	0	0.64	0.3	0.05
Q8WWJ7	CD6	CD6	rs2074227	BLUEPRINT.T-cell	5298	0	0	0.57	0.36	0.07
Q8WWJ7	CD6	CD6	rs2074227	BrainSeq.brain	5789	0	0	0	0.01	0.99
Q8WWJ7	CD6	CD6	rs2074227	GENCORD.LCL	5913	0	0	0.57	0.37	0.06
Q8WWJ7	CD6	CD6	rs2074227	GENCORD.T-cell	5911	0	0	0.57	0.38	0.05
Q8WWJ7	CD6	CD6	rs2074227	GEUVADIS.LCL	6077	0	0	0.19	0.8	0.01
Q8WWJ7	CD6	CD6	rs2074227	Lepik_2017.blood	4988	0	0	0.08	0.92	0.01
Q8WWJ7	CD6	CD6	rs2074227	Nedelec_2016.macrophage_Listeria	6009	0	0	0.59	0.35	0.05
Q8WWJ7	CD6	CD6	rs2074227	Quach_2016.monocyte_naive	5818	0	0	0.57	0.37	0.05
Q8WWJ7	CD6	CD6	rs2074227	Quach_2016.monocyte_LPS	5818	0	0	0.59	0.36	0.04
Q8WWJ7	CD6	CD6	rs2074227	Quach_2016.monocyte_Pam3CSK4	5818	0	0	0.5	0.46	0.04
Q8WWJ7	CD6	CD6	rs2074227	Quach_2016.monocyte_R848	5818	0	0	0.58	0.38	0.04
Q8WWJ7	CD6	CD6	rs2074227	Quach_2016.monocyte_IAV	5818	0	0	0.59	0.37	0.04
Q8WWJ7	CD6	CD6	rs2074227	ROSMAP.brain_naive	5601	0	0	0	0	1
Q8WWJ7	CD6	CD6	rs2074227	Schmiedel_2018.Tfh_memory	5857	0	0	0.6	0.36	0.05
Q8WWJ7	CD6	CD6	rs2074227	Schmiedel_2018.Th17_memory	5857	0	0	0.56	0.39	0.05
Q8WWJ7	CD6	CD6	rs2074227	Schmiedel_2018.Th1_memory	5856	0	0	0.6	0.35	0.05
Q8WWJ7	CD6	CD6	rs2074227	Schmiedel_2018.Th2_memory	5857	0	0	0.53	0.41	0.06
Q8WWJ7	CD6	CD6	rs2074227	Schmiedel_2018.Th1-17_memory	5857	0	0	0.59	0.36	0.04
Q8WWJ7	CD6	CD6	rs2074227	Schmiedel_2018.Treg_memory	5857	0	0	0.6	0.34	0.06
Q8WWJ7	CD6	CD6	rs2074227	Schmiedel_2018.Treg_naive	5857	0	0	0.49	0.48	0.04
Q8WWJ7	CD6	CD6	rs2074227	Schmiedel_2018.B-cell_naive	5857	0	0	0.55	0.4	0.04
Q8WWJ7	CD6	CD6	rs2074227	Schmiedel_2018.CD4_T-cell_naive	5857	0	0	0.54	0.42	0.04
Q8WWJ7	CD6	CD6	rs2074227	Schmiedel_2018.CD4_T-cell_anti-CD3-CD28	5857	0	0	0.51	0.35	0.14
Q8WWJ7	CD6	CD6	rs2074227	Schmiedel_2018.CD8_T-cell_naive	5857	0	0	0.01	0.99	0
Q8WWJ7	CD6	CD6	rs2074227	Schmiedel_2018.CD8_T-cell_anti-CD3-CD28	5857	0	0	0.29	0.61	0.1
Q8WWJ7	CD6	CD6	rs2074227	Schmiedel_2018.monocyte_CD16_naive	5857	0	0	0.6	0.35	0.05
Q8WWJ7	CD6	CD6	rs2074227	Schmiedel_2018.NK-cell_naive	5857	0	0	0.52	0.3	0.18
Q8WWJ7	CD6	CD6	rs2074227	Schwartzentruber_2018.sensory_neuron	5182	0	0	0.59	0.32	0.09
Q8WWJ7	CD6	CD6	rs2074227	TwinsUK.fat	5254	0	0	0.68	0.28	0.04
Q8WWJ7	CD6	CD6	rs2074227	TwinsUK.LCL	5254	0	0	0	1	0
Q8WWJ7	CD6	CD6	rs2074227	TwinsUK.skin	5254	0	0	0.62	0.31	0.07
Q8WWJ7	CD6	CD6	rs2074227	TwinsUK.blood	5253	0	0	0.5	0.47	0.03
Q8WWJ7	CD6	CD6	rs2074227	van_de_Bunt_2015.pancreatic_islet	5855	0	0	0.56	0.36	0.08
Q8WWJ7	CD6	CD6	rs2074227	FUSION.adipose_naive	5548	0	0	0.64	0.32	0.04
Q8WWJ7	CD6	CD6	rs2074227	FUSION.muscle_naive	5548	0	0	0.6	0.37	0.03
Q99616	CCL13	CCL13	rs3136676	Alasoo_2018.macrophage_naive	6531	0	0	0.53	0.38	0.09
Q99616	CCL13	CCL13	rs3136676	Alasoo_2018.macrophage_IFNg	6531	0	0	0.51	0.36	0.13
Q99616	CCL13	CCL13	rs3136676	Alasoo_2018.macrophage_Salmonella	6531	0	0	0.52	0.37	0.11
Q99616	CCL13	CCL13	rs3136676	Alasoo_2018.macrophage_IFNg+Salmonella	6531	0	0	0.52	0.35	0.12
Q99616	CCL13	CCL13	rs3136676	GENCORD.LCL	7325	0	0	0.58	0.37	0.05
Q99616	CCL13	CCL13	rs3136676	GENCORD.fibroblast	7325	0	0	0.56	0.39	0.05
Q99616	CCL13	CCL13	rs3136676	GENCORD.T-cell	7325	0	0	0.55	0.41	0.05
Q99616	CCL13	CCL13	rs3136676	Nedelec_2016.macrophage_Listeria	7292	0	0	0.47	0.36	0.16
Q99616	CCL13	CCL13	rs3136676	Nedelec_2016.macrophage_naive	7291	0	0	0.4	0.29	0.31
Q99616	CCL13	CCL13	rs3136676	Nedelec_2016.macrophage_Salmonella	7292	0	0	0.23	0.17	0.6
Q99616	CCL13	CCL13	rs3136676	Quach_2016.monocyte_naive	7173	0	0	0.3	0.21	0.5
Q99616	CCL13	CCL13	rs3136676	Quach_2016.monocyte_LPS	7173	0	0	0.43	0.39	0.18
Q99616	CCL13	CCL13	rs3136676	Quach_2016.monocyte_Pam3CSK4	7173	0	0	0.46	0.31	0.22
Q99616	CCL13	CCL13	rs3136676	Quach_2016.monocyte_R848	7173	0	0	0.48	0.36	0.16
Q99616	CCL13	CCL13	rs3136676	Quach_2016.monocyte_IAV	7173	0	0	0.42	0.55	0.03
Q99616	CCL13	CCL13	rs3136676	TwinsUK.fat	6724	0	0	0.51	0.44	0.05
Q99616	CCL13	CCL13	rs3136676	TwinsUK.skin	6724	0	0	0.54	0.39	0.07
Q99616	CCL13	CCL13	rs3136676	van_de_Bunt_2015.pancreatic_islet	7059	0	0	0.57	0.38	0.05
Q99616	CCL13	CCL13	rs3136676	FUSION.adipose_naive	7003	0	0	0.14	0.18	0.68
Q99616	CCL13	CCL13	rs3136676	FUSION.muscle_naive	7003	0	0	0.04	0.66	0.3
Q99731	CCL19	CCL19	rs11574915	Alasoo_2018.macrophage_Salmonella	5326	0	0	0.63	0.31	0.06
Q99731	CCL19	CCL19	rs11574915	Alasoo_2018.macrophage_IFNg+Salmonella	5326	0	0	0.59	0.35	0.05
Q99731	CCL19	CCL19	rs11574915	BrainSeq.brain	5552	0	0	0.66	0.3	0.04
Q99731	CCL19	CCL19	rs11574915	GENCORD.LCL	5674	0	0	0.59	0.36	0.05
Q99731	CCL19	CCL19	rs11574915	GENCORD.T-cell	5674	0	0	0.63	0.32	0.05
Q99731	CCL19	CCL19	rs11574915	GEUVADIS.LCL	5818	0	0	0.64	0.32	0.05
Q99731	CCL19	CCL19	rs11574915	Nedelec_2016.macrophage_Listeria	5686	0	0	0.63	0.32	0.05
Q99731	CCL19	CCL19	rs11574915	Nedelec_2016.macrophage_naive	5686	0	0	0.63	0.33	0.05
Q99731	CCL19	CCL19	rs11574915	Nedelec_2016.macrophage_Salmonella	5686	0	0	0.63	0.32	0.06
Q99731	CCL19	CCL19	rs11574915	Quach_2016.monocyte_LPS	5601	0	0	0.58	0.37	0.04
Q99731	CCL19	CCL19	rs11574915	Quach_2016.monocyte_Pam3CSK4	5601	0	0	0.62	0.33	0.05
Q99731	CCL19	CCL19	rs11574915	Quach_2016.monocyte_R848	5601	0	0	0.61	0.32	0.06
Q99731	CCL19	CCL19	rs11574915	Quach_2016.monocyte_IAV	5601	0	0	0.6	0.36	0.05
Q99731	CCL19	CCL19	rs11574915	ROSMAP.brain_naive	5513	0	0	0.59	0.33	0.08
Q99731	CCL19	CCL19	rs11574915	Schmiedel_2018.monocyte_naive	5812	0	0	0.59	0.35	0.06
Q99731	CCL19	CCL19	rs11574915	TwinsUK.fat	5386	0	0	0.66	0.3	0.04
Q99731	CCL19	CCL19	rs11574915	TwinsUK.LCL	5386	0	0	0.62	0.31	0.06
Q99731	CCL19	CCL19	rs11574915	TwinsUK.skin	5386	0	0	0.52	0.44	0.03
Q99731	CCL19	CCL19	rs11574915	van_de_Bunt_2015.pancreatic_islet	5579	0	0	0.61	0.33	0.06
Q99731	CCL19	CCL19	rs11574915	FUSION.adipose_naive	5701	0	0	0.47	0.49	0.04
Q99731	CCL19	CCL19	rs11574915	FUSION.muscle_naive	5701	0	0	0.64	0.32	0.04
Q9BZW8	CD244	CD244	rs11265493	Alasoo_2018.macrophage_naive	6308	0	0	0.33	0.29	0.38
Q9BZW8	CD244	CD244	rs11265493	Alasoo_2018.macrophage_IFNg	6308	0	0	0	0.21	0.79
Q9BZW8	CD244	CD244	rs11265493	Alasoo_2018.macrophage_Salmonella	6308	0	0	0.53	0.35	0.12
Q9BZW8	CD244	CD244	rs11265493	Alasoo_2018.macrophage_IFNg+Salmonella	6308	0	0	0.29	0.3	0.42
Q9BZW8	CD244	CD244	rs11265493	BLUEPRINT.monocyte	6522	0	0	0	1	0
Q9BZW8	CD244	CD244	rs11265493	BLUEPRINT.neutrophil	6522	0	0	0.58	0.38	0.04
Q9BZW8	CD244	CD244	rs11265493	BLUEPRINT.T-cell	6522	0	0	0.04	0.24	0.72
Q9BZW8	CD244	CD244	rs11265493	BrainSeq.brain	6683	0	0	0.57	0.39	0.04
Q9BZW8	CD244	CD244	rs11265493	GENCORD.LCL	7028	0	0	0	0.97	0.03
Q9BZW8	CD244	CD244	rs11265493	GENCORD.T-cell	7027	0	0	0.55	0.41	0.03
Q9BZW8	CD244	CD244	rs11265493	GEUVADIS.LCL	7253	0	0	0	1	0
Q9BZW8	CD244	CD244	rs11265493	Lepik_2017.blood	5946	0	0	0	1	0
Q9BZW8	CD244	CD244	rs11265493	Nedelec_2016.macrophage_Listeria	7094	0	0	0.59	0.38	0.04
Q9BZW8	CD244	CD244	rs11265493	Nedelec_2016.macrophage_naive	7094	0	0	0.54	0.41	0.05
Q9BZW8	CD244	CD244	rs11265493	Nedelec_2016.macrophage_Salmonella	7094	0	0	0.59	0.38	0.04
Q9BZW8	CD244	CD244	rs11265493	Quach_2016.monocyte_naive	6801	0	0	0	1	0
Q9BZW8	CD244	CD244	rs11265493	Quach_2016.monocyte_LPS	6801	0	0	0	1	0
Q9BZW8	CD244	CD244	rs11265493	Quach_2016.monocyte_Pam3CSK4	6801	0	0	0	1	0
Q9BZW8	CD244	CD244	rs11265493	Quach_2016.monocyte_IAV	6801	0	0	0.01	0.99	0
Q9BZW8	CD244	CD244	rs11265493	ROSMAP.brain_naive	6639	0	0	0.58	0.4	0.02
Q9BZW8	CD244	CD244	rs11265493	Schmiedel_2018.Tfh_memory	6963	0	0	0.41	0.54	0.04
Q9BZW8	CD244	CD244	rs11265493	Schmiedel_2018.Th17_memory	6963	0	0	0.45	0.4	0.15
Q9BZW8	CD244	CD244	rs11265493	Schmiedel_2018.Th1_memory	6961	0	0	0.56	0.39	0.04
Q9BZW8	CD244	CD244	rs11265493	Schmiedel_2018.Th2_memory	6963	0	0	0.45	0.36	0.19
Q9BZW8	CD244	CD244	rs11265493	Schmiedel_2018.Th1-17_memory	6958	0	0	0.53	0.43	0.05
Q9BZW8	CD244	CD244	rs11265493	Schmiedel_2018.Treg_memory	6963	0	0	0.19	0.17	0.64
Q9BZW8	CD244	CD244	rs11265493	Schmiedel_2018.Treg_naive	6963	0	0	0.39	0.53	0.08
Q9BZW8	CD244	CD244	rs11265493	Schmiedel_2018.B-cell_naive	6963	0	0	0.49	0.41	0.11
Q9BZW8	CD244	CD244	rs11265493	Schmiedel_2018.CD4_T-cell_naive	6963	0	0	0.02	0.97	0
Q9BZW8	CD244	CD244	rs11265493	Schmiedel_2018.CD4_T-cell_anti-CD3-CD28	6963	0	0	0.4	0.56	0.04
Q9BZW8	CD244	CD244	rs11265493	Schmiedel_2018.CD8_T-cell_naive	6963	0	0	0.46	0.51	0.03
Q9BZW8	CD244	CD244	rs11265493	Schmiedel_2018.CD8_T-cell_anti-CD3-CD28	6963	0	0	0.54	0.42	0.05
Q9BZW8	CD244	CD244	rs11265493	Schmiedel_2018.monocyte_CD16_naive	6963	0	0	0.02	0.97	0.01
Q9BZW8	CD244	CD244	rs11265493	Schmiedel_2018.monocyte_naive	6963	0	0	0.51	0.45	0.04
Q9BZW8	CD244	CD244	rs11265493	Schmiedel_2018.NK-cell_naive	6963	0	0	0.56	0.39	0.04
Q9BZW8	CD244	CD244	rs11265493	TwinsUK.fat	6289	0	0	0.56	0.41	0.04
Q9BZW8	CD244	CD244	rs11265493	TwinsUK.LCL	6289	0	0	0	1	0
Q9BZW8	CD244	CD244	rs11265493	TwinsUK.skin	6289	0	0	0.23	0.44	0.33
Q9BZW8	CD244	CD244	rs11265493	TwinsUK.blood	6286	0	0	0.54	0.34	0.12
Q9BZW8	CD244	CD244	rs11265493	FUSION.adipose_naive	6880	0	0	0.54	0.42	0.04
Q9BZW8	CD244	CD244	rs11265493	FUSION.muscle_naive	6880	0	0	0.46	0.35	0.18
Q9H5V8	CDCP1	CDCP1	rs2276862	Alasoo_2018.macrophage_naive	6000	0	0	0.59	0.35	0.06
Q9H5V8	CDCP1	CDCP1	rs2276862	Alasoo_2018.macrophage_IFNg	6000	0	0	0.6	0.35	0.05
Q9H5V8	CDCP1	CDCP1	rs2276862	Alasoo_2018.macrophage_Salmonella	6000	0	0	0.5	0.45	0.05
Q9H5V8	CDCP1	CDCP1	rs2276862	Alasoo_2018.macrophage_IFNg+Salmonella	6000	0	0	0.52	0.44	0.04
Q9H5V8	CDCP1	CDCP1	rs2276862	BLUEPRINT.monocyte	6089	0	0	0	1	0
Q9H5V8	CDCP1	CDCP1	rs2276862	BLUEPRINT.T-cell	6089	0	0	0.43	0.31	0.26
Q9H5V8	CDCP1	CDCP1	rs2276862	BrainSeq.brain	6270	0	0	0.58	0.39	0.03
Q9H5V8	CDCP1	CDCP1	rs2276862	GENCORD.LCL	6466	0	0	0	1	0
Q9H5V8	CDCP1	CDCP1	rs2276862	GENCORD.fibroblast	6466	0	0	0.54	0.38	0.08
Q9H5V8	CDCP1	CDCP1	rs2276862	GENCORD.T-cell	6466	0	0	0.58	0.38	0.04
Q9H5V8	CDCP1	CDCP1	rs2276862	GEUVADIS.LCL	6443	0	0	0	1	0
Q9H5V8	CDCP1	CDCP1	rs2276862	HipSci.iPSC	6064	0	0	0.64	0.32	0.04
Q9H5V8	CDCP1	CDCP1	rs2276862	Nedelec_2016.macrophage_Listeria	6383	0	0	0.47	0.45	0.08
Q9H5V8	CDCP1	CDCP1	rs2276862	Nedelec_2016.macrophage_naive	6383	0	0	0.49	0.43	0.07
Q9H5V8	CDCP1	CDCP1	rs2276862	Nedelec_2016.macrophage_Salmonella	6383	0	0	0.47	0.36	0.17
Q9H5V8	CDCP1	CDCP1	rs2276862	Quach_2016.monocyte_naive	6036	0	0	0.32	0.48	0.2
Q9H5V8	CDCP1	CDCP1	rs2276862	Quach_2016.monocyte_LPS	6036	0	0	0.29	0.4	0.31
Q9H5V8	CDCP1	CDCP1	rs2276862	Quach_2016.monocyte_Pam3CSK4	6036	0	0	0.45	0.42	0.13
Q9H5V8	CDCP1	CDCP1	rs2276862	Quach_2016.monocyte_R848	6036	0	0	0.53	0.35	0.12
Q9H5V8	CDCP1	CDCP1	rs2276862	Quach_2016.monocyte_IAV	6036	0	0	0.02	0.93	0.04
Q9H5V8	CDCP1	CDCP1	rs2276862	ROSMAP.brain_naive	5992	0	0	0.65	0.3	0.05
Q9H5V8	CDCP1	CDCP1	rs2276862	Schmiedel_2018.Tfh_memory	6272	0	0	0.57	0.37	0.06
Q9H5V8	CDCP1	CDCP1	rs2276862	Schmiedel_2018.Th17_memory	6272	0	0	0.57	0.38	0.05
Q9H5V8	CDCP1	CDCP1	rs2276862	Schmiedel_2018.Th1_memory	6268	0	0	0.55	0.36	0.08
Q9H5V8	CDCP1	CDCP1	rs2276862	Schmiedel_2018.Th2_memory	6272	0	0	0.53	0.42	0.05
Q9H5V8	CDCP1	CDCP1	rs2276862	Schmiedel_2018.Treg_memory	6272	0	0	0.57	0.37	0.06
Q9H5V8	CDCP1	CDCP1	rs2276862	Schmiedel_2018.Treg_naive	6272	0	0	0.52	0.34	0.14
Q9H5V8	CDCP1	CDCP1	rs2276862	Schmiedel_2018.CD4_T-cell_naive	6272	0	0	0.58	0.36	0.06
Q9H5V8	CDCP1	CDCP1	rs2276862	Schmiedel_2018.monocyte_naive	6276	0	0	0.01	0.99	0
Q9H5V8	CDCP1	CDCP1	rs2276862	Schwartzentruber_2018.sensory_neuron	6034	0	0	0.57	0.38	0.05
Q9H5V8	CDCP1	CDCP1	rs2276862	TwinsUK.fat	6300	0	0	0.55	0.41	0.04
Q9H5V8	CDCP1	CDCP1	rs2276862	TwinsUK.LCL	6300	0	0	0	1	0
Q9H5V8	CDCP1	CDCP1	rs2276862	TwinsUK.skin	6300	0	0	0.24	0.69	0.07
Q9H5V8	CDCP1	CDCP1	rs2276862	van_de_Bunt_2015.pancreatic_islet	6016	0	0	0.5	0.45	0.04
Q9H5V8	CDCP1	CDCP1	rs2276862	FUSION.adipose_naive	5995	0	0	0.04	0.27	0.68
Q9NSA1	FGF-21	FGF21	rs838131	HipSci.iPSC	7665	0	0	0.55	0.39	0.06
Q9NZQ7	PD-L1	CD274	rs822335	Alasoo_2018.macrophage_naive	6917	0	0	0.57	0.38	0.05
Q9NZQ7	PD-L1	CD274	rs822335	Alasoo_2018.macrophage_IFNg	6917	0	0	0.54	0.4	0.05
Q9NZQ7	PD-L1	CD274	rs822335	Alasoo_2018.macrophage_Salmonella	6917	0	0	0.51	0.36	0.13
Q9NZQ7	PD-L1	CD274	rs822335	Alasoo_2018.macrophage_IFNg+Salmonella	6917	0	0	0.53	0.42	0.05
Q9NZQ7	PD-L1	CD274	rs822335	BLUEPRINT.monocyte	6947	0	0	0.58	0.39	0.04
Q9NZQ7	PD-L1	CD274	rs822335	BLUEPRINT.neutrophil	6947	0	0	0	1	0
Q9NZQ7	PD-L1	CD274	rs822335	BLUEPRINT.T-cell	6947	0	0	0.56	0.37	0.07
Q9NZQ7	PD-L1	CD274	rs822335	BrainSeq.brain	7483	0	0	0.01	0.99	0
Q9NZQ7	PD-L1	CD274	rs822335	GENCORD.LCL	7432	0	0	0.53	0.43	0.04
Q9NZQ7	PD-L1	CD274	rs822335	GENCORD.fibroblast	7433	0	0	0.48	0.49	0.03
Q9NZQ7	PD-L1	CD274	rs822335	GENCORD.T-cell	7433	0	0	0.57	0.39	0.04
Q9NZQ7	PD-L1	CD274	rs822335	GEUVADIS.LCL	7813	0	0	0.55	0.41	0.04
Q9NZQ7	PD-L1	CD274	rs822335	Lepik_2017.blood	6594	0	0	0.55	0.42	0.03
Q9NZQ7	PD-L1	CD274	rs822335	Nedelec_2016.macrophage_Listeria	7747	0	0	0.12	0.1	0.78
Q9NZQ7	PD-L1	CD274	rs822335	Nedelec_2016.macrophage_naive	7747	0	0	0.56	0.4	0.04
Q9NZQ7	PD-L1	CD274	rs822335	Nedelec_2016.macrophage_Salmonella	7747	0	0	0	0.01	0.99
Q9NZQ7	PD-L1	CD274	rs822335	Quach_2016.monocyte_naive	7480	0	0	0.55	0.4	0.05
Q9NZQ7	PD-L1	CD274	rs822335	Quach_2016.monocyte_LPS	7480	0	0	0.56	0.38	0.07
Q9NZQ7	PD-L1	CD274	rs822335	Quach_2016.monocyte_Pam3CSK4	7480	0	0	0.58	0.39	0.03
Q9NZQ7	PD-L1	CD274	rs822335	Quach_2016.monocyte_R848	7480	0	0	0.55	0.42	0.03
Q9NZQ7	PD-L1	CD274	rs822335	Quach_2016.monocyte_IAV	7480	0	0	0.51	0.45	0.05
Q9NZQ7	PD-L1	CD274	rs822335	ROSMAP.brain_naive	7034	0	0	0	1	0
Q9NZQ7	PD-L1	CD274	rs822335	Schmiedel_2018.Tfh_memory	7447	0	0	0.54	0.41	0.05
Q9NZQ7	PD-L1	CD274	rs822335	Schmiedel_2018.Th17_memory	7447	0	0	0.53	0.43	0.04
Q9NZQ7	PD-L1	CD274	rs822335	Schmiedel_2018.Th1_memory	7437	0	0	0.55	0.4	0.05
Q9NZQ7	PD-L1	CD274	rs822335	Schmiedel_2018.Th2_memory	7447	0	0	0.51	0.39	0.1
Q9NZQ7	PD-L1	CD274	rs822335	Schmiedel_2018.Th1-17_memory	7440	0	0	0.5	0.4	0.1
Q9NZQ7	PD-L1	CD274	rs822335	Schmiedel_2018.Treg_memory	7447	0	0	0.55	0.4	0.04
Q9NZQ7	PD-L1	CD274	rs822335	Schmiedel_2018.Treg_naive	7447	0	0	0.55	0.41	0.04
Q9NZQ7	PD-L1	CD274	rs822335	Schmiedel_2018.B-cell_naive	7448	0	0	0.51	0.4	0.09
Q9NZQ7	PD-L1	CD274	rs822335	Schmiedel_2018.CD4_T-cell_naive	7447	0	0	0.54	0.42	0.04
Q9NZQ7	PD-L1	CD274	rs822335	Schmiedel_2018.CD4_T-cell_anti-CD3-CD28	7447	0	0	0.53	0.42	0.05
Q9NZQ7	PD-L1	CD274	rs822335	Schmiedel_2018.CD8_T-cell_naive	7447	0	0	0.51	0.37	0.12
Q9NZQ7	PD-L1	CD274	rs822335	Schmiedel_2018.CD8_T-cell_anti-CD3-CD28	7447	0	0	0.54	0.39	0.08
Q9NZQ7	PD-L1	CD274	rs822335	Schmiedel_2018.monocyte_CD16_naive	7448	0	0	0.56	0.4	0.04
Q9NZQ7	PD-L1	CD274	rs822335	Schmiedel_2018.monocyte_naive	7448	0	0	0.54	0.41	0.04
Q9NZQ7	PD-L1	CD274	rs822335	Schmiedel_2018.NK-cell_naive	7447	0	0	0.5	0.39	0.11
Q9NZQ7	PD-L1	CD274	rs822335	Schwartzentruber_2018.sensory_neuron	6920	0	0	0.52	0.4	0.08
Q9NZQ7	PD-L1	CD274	rs822335	TwinsUK.fat	6926	0	0	0.61	0.35	0.04
Q9NZQ7	PD-L1	CD274	rs822335	TwinsUK.LCL	6926	0	0	0.5	0.34	0.16
Q9NZQ7	PD-L1	CD274	rs822335	TwinsUK.skin	6926	0	0	0.56	0.4	0.03
Q9NZQ7	PD-L1	CD274	rs822335	TwinsUK.blood	6924	0	0	0.44	0.31	0.25
Q9NZQ7	PD-L1	CD274	rs822335	van_de_Bunt_2015.pancreatic_islet	7360	0	0	0.54	0.42	0.04
Q9NZQ7	PD-L1	CD274	rs822335	FUSION.adipose_naive	7135	0	0	0.54	0.44	0.03
Q9NZQ7	PD-L1	CD274	rs822335	FUSION.muscle_naive	7135	0	0	0.55	0.4	0.04
Q9P0M4	IL-17C	IL17C	rs17700884	Alasoo_2018.macrophage_IFNg	8892	0	0	0.47	0.47	0.06
Q9P0M4	IL-17C	IL17C	rs17700884	Alasoo_2018.macrophage_Salmonella	8892	0	0	0.5	0.46	0.04
Q9P0M4	IL-17C	IL17C	rs17700884	Alasoo_2018.macrophage_IFNg+Salmonella	8892	0	0	0.5	0.46	0.04
Q9P0M4	IL-17C	IL17C	rs17700884	GENCORD.LCL	10069	0	0	0.5	0.47	0.03
Q9P0M4	IL-17C	IL17C	rs17700884	GENCORD.fibroblast	10069	0	0	0.47	0.48	0.05
Q9P0M4	IL-17C	IL17C	rs17700884	GENCORD.T-cell	10068	0	0	0.46	0.5	0.04
Q9P0M4	IL-17C	IL17C	rs17700884	GEUVADIS.LCL	10047	0	0	0.41	0.57	0.02
Q9P0M4	IL-17C	IL17C	rs17700884	HipSci.iPSC	9057	0	0	0.5	0.47	0.04
Q9P0M4	IL-17C	IL17C	rs17700884	Nedelec_2016.macrophage_Listeria	9812	0	0	0.48	0.49	0.03
Q9P0M4	IL-17C	IL17C	rs17700884	Nedelec_2016.macrophage_naive	9812	0	0	0.49	0.48	0.03
Q9P0M4	IL-17C	IL17C	rs17700884	Nedelec_2016.macrophage_Salmonella	9812	0	0	0.48	0.49	0.03
Q9P0M4	IL-17C	IL17C	rs17700884	Quach_2016.monocyte_naive	9612	0	0	0.45	0.52	0.03
Q9P0M4	IL-17C	IL17C	rs17700884	Quach_2016.monocyte_LPS	9612	0	0	0.48	0.49	0.03
Q9P0M4	IL-17C	IL17C	rs17700884	Quach_2016.monocyte_Pam3CSK4	9612	0	0	0.37	0.41	0.22
Q9P0M4	IL-17C	IL17C	rs17700884	Quach_2016.monocyte_R848	9612	0	0	0.49	0.47	0.04
Q9P0M4	IL-17C	IL17C	rs17700884	Quach_2016.monocyte_IAV	9612	0	0	0.41	0.54	0.05
Q9P0M4	IL-17C	IL17C	rs17700884	Schmiedel_2018.Tfh_memory	9770	0	0	0.49	0.48	0.04
Q9P0M4	IL-17C	IL17C	rs17700884	Schmiedel_2018.Th17_memory	9770	0	0	0.47	0.46	0.06
Q9P0M4	IL-17C	IL17C	rs17700884	Schmiedel_2018.Th1_memory	9763	0	0	0.47	0.49	0.04
Q9P0M4	IL-17C	IL17C	rs17700884	Schmiedel_2018.Th2_memory	9770	0	0	0.48	0.47	0.05
Q9P0M4	IL-17C	IL17C	rs17700884	Schmiedel_2018.Th1-17_memory	9768	0	0	0.48	0.48	0.04
Q9P0M4	IL-17C	IL17C	rs17700884	Schmiedel_2018.Treg_memory	9770	0	0	0.5	0.47	0.04
Q9P0M4	IL-17C	IL17C	rs17700884	Schmiedel_2018.Treg_naive	9770	0	0	0.46	0.5	0.03
Q9P0M4	IL-17C	IL17C	rs17700884	Schmiedel_2018.B-cell_naive	9771	0	0	0.5	0.46	0.04
Q9P0M4	IL-17C	IL17C	rs17700884	Schmiedel_2018.CD8_T-cell_naive	9770	0	0	0.48	0.49	0.03
Q9P0M4	IL-17C	IL17C	rs17700884	Schmiedel_2018.CD8_T-cell_anti-CD3-CD28	9770	0	0	0.5	0.47	0.04
Q9P0M4	IL-17C	IL17C	rs17700884	Schmiedel_2018.monocyte_naive	9771	0	0	0.48	0.48	0.04
Q9P0M4	IL-17C	IL17C	rs17700884	Schmiedel_2018.NK-cell_naive	9770	0	0	0.49	0.48	0.03
Q9P0M4	IL-17C	IL17C	rs17700884	TwinsUK.LCL	8076	0	0	0.46	0.42	0.12
Q9P0M4	IL-17C	IL17C	rs17700884	TwinsUK.skin	8076	0	0	0.57	0.4	0.03
Q9P0M4	IL-17C	IL17C	rs17700884	van_de_Bunt_2015.pancreatic_islet	9726	0	0	0.47	0.48	0.04

[truncated: 7 more sheets: ST9, ST10, ST11, ST12, ST13, ST14, ST15]
